# Supplementary material for: Serum proteomics hint at an early T-cell response and modulation of SARS-CoV-2-related pathogenic pathways in COVID-19-ARDS treated with Ruxolitinib
Source: Front Med (Lausanne). 2023 May 24;10:1176427. doi: 10.3389/fmed.2023.1176427 (PMC10244732; doi:10.3389/fmed.2023.1176427)
Supplement: Supplementary file 1 [file Data_Sheet_1.zip]

Archive with 3 entries (3 files):
- Supplementary file 1_proof.xlsx
- Supplementary file 2_proof.xlsx
- Supplementary file 3_proof.docx
