# Supplementary material for: Serum proteomics hint at an early T-cell response and modulation of SARS-CoV-2-related pathogenic pathways in COVID-19-ARDS treated with Ruxolitinib
Source: Front Med (Lausanne). 2023 May 24;10:1176427. doi: 10.3389/fmed.2023.1176427 (PMC10244732; doi:10.3389/fmed.2023.1176427)
Supplement: Supplementary file 1 [file Data_Sheet_1.zip › Supplementary file 1_proof.xlsx]

## Sheet: Cover Sheet
`skevaki.2020` --- Ruxo-Treated Covid-19, Additional Patients, Days 0 & 1
LC-MSMS Parametrization
This file is produced using R and the package openxlsx .
Tab Index
LC-MSMS Parameters:			LC-MS/MS parameters extracted from ThemeroFisher Scientific RAW files using (Kiweler, Looso, and Graumann, 2019).
LC Gradient:			Chromatography gradient(s) extracted from ThermoFisher Scientific RAW files using (Kiweler, Looso, and Graumann, 2019).
MaxQuant Parameters:			Parametrization of the MaxQuant suite of algorithms (Cox and Mann, 2008; Cox, Hein, Luber, Paron, Nagaraj, and ann, Matthias, 2014; Cox, Neuhauser, Michalski, Scheltema, Olsen, and Mann, 2011) as provided in the paramters.txt file.
Bibliography
[1] J. Cox, M. Y. Hein, C. A. Luber, et al. “Accurate Proteome-wide Label-free Quantification by Delayed Normalization and Maximal Peptide Ratio Extraction, Termed MaxLFQ”. In: _Molecular & Cellular Proteomics_ 13.9 (2014), pp. 2513-2526. DOI: 10.1074/mcp.M113.031591. [2] J. Cox and M. Mann. “MaxQuant enables high peptide identification rates, individualized p.p.b.-range mass accuracies and prote…

## Sheet: LC-MSMS Parameters
Term	IGD 1st set	hpH 1st & all 2nd set
High Performance Liquid Chromatography (HPLC) Instrument	Thermo EASY-nLC	Thermo EASY-nLC
HPLC Vendor	Thermo Scientific	Thermo Scientific
Injected Sample Volume	4.00	4.00
Mass Spectrometer (MS)	Q Exactive HF - Orbitrap MS	Q Exactive HF - Orbitrap MS
MS Vendor	Thermo Scientific	Thermo Scientific
MS Model	QExactive HF	QExactive HF
MS Instrument Software	Xcalibur	Xcalibur
MS Instrument Software Version	2.11-211200/2.11.0.3007	2.11-211200/2.11.0.3007
MS Ionization Type	Electrospray Ionization (ESI)	Electrospray Ionization (ESI)
MS Electrospray Voltage	1900	2000
MS Heated Capillary Temperature	350	350
MS Analyzer Precursor Ion Spectrum (MS1)	orbitrap	orbitrap
MS Data Type Precursor Ion Spectrum (MS1)	Profile	Profile
MS Micro Spectra Precursor Ion Spectrum (MS1)	1	1
MS Resolution Precursor Ion Spectrum (MS1)	60,000	60,000
MS Resolution m/z Precursor Ion Spectrum (MS1)	200 m/z	200 m/z
MS Mass Range Precursor Ion Spectrum (MS1)	300 to 1650 m/z	300 to 1650 m/z
MS Ion Target Value Precursor Ion Spectrum (MS1)	3e6	3e6
MS Max. Injection Time Precursor Ion Spectrum (MS1)	15 ms	15 ms
MS Analyzer Fragment Ion Spectrum (MS2)	orbitrap	orbitrap
MS Data Type Fragment Ion Spectrum (MS2)	Profile	Profile
MS Micro Spectra Fragment Ion Spectrum (MS2)	1	1
MS Fixed First m/z Fragment Ion Spectrum (MS2)	-	-
MS Isolation Window Width Fragment Ion Spectrum (MS2)	1.2 m/z	1.2 m/z
MS Isolation Window Offset Fragment Ion Spectrum (MS2)	0.0 m/z	0.0 m/z
MS Fragmentation Mode (MS2)	HCD	HCD
MS Normalized Collision Energy Fragment Ion Spectrum (MS2)	nce: 28	nce: 28
MS Resolution Fragment Ion Spectrum (MS2)	15,000	15,000
MS Resolution m/z Fragment Ion Spectrum (MS2)	200 m/z	200 m/z
MS Ion Target Value Fragment Ion Spectrum (MS2)	5e5	5e5
MS Max. Injection Time Fragment Ion Spectrum (MS2)	15 ms	15 ms
MS Loop Count (Top n) Fragment Ion Spectrum (MS2)	20	20
MS Charge States Excluded from Fragmentation	unassigned, 1, >8	unassigned, 1, >8
MS Minimum Peak Intensity for Fragmentation	1.0e5	1.0e5
MS Fragmentation Trigger on Peak Apex	-	-
MS Dynamic Exclusion Length	20.0 s	20.0 s
MS Isotopologue Exclusion	on	on
MS Peptide Model for Excluded Isotope Clusters	preferred	preferred

## Sheet: LC Gradient
Time[mm:ss]	Duration[mm:ss]	Flow[nl/min]	Mixture[%B]
Acquisition Group: IGD 1st set
00:00	00:00	300	5
05:00	05:00	300	5
125:00	120:00	300	38
132:00	07:00	300	60
138:00	06:00	300	95
143:00	05:00	300	95
148:00	05:00	300	5
150:00	02:00	300	5
Acquisition Group: hpH 1st & all 2nd set
00:00	00:00	400	5
05:00	05:00	400	5
125:00	120:00	400	38
132:00	07:00	400	60
138:00	06:00	400	95
143:00	05:00	400	95
148:00	05:00	400	5
150:00	02:00	400	5

## Sheet: MaxQuant Parameters
Parameter	Value
Version	2.0.3.0
User name	jgrauma
Machine name	KI-V0379
Date of writing	03/11/2022 07:05:21
Include contaminants	True
PSM FDR	0.01
PSM FDR Crosslink	0.01
Protein FDR	0.01
Site FDR	0.01
Use Normalized Ratios For Occupancy	True
Min. peptide Length	7
Min. score for unmodified peptides	0
Min. score for modified peptides	40
Min. delta score for unmodified peptides	0
Min. delta score for modified peptides	6
Min. unique peptides	0
Min. razor peptides	1
Min. peptides	1
Use only unmodified peptides and	True
Modifications included in protein quantification	Oxidation (M);Acetyl (Protein N-term)
Peptides used for protein quantification	Razor
Discard unmodified counterpart peptides	True
Label min. ratio count	2
Use delta score	False
iBAQ	True
iBAQ log fit	True
Match between runs	True
Matching time window [min]	0.7
Match ion mobility window [indices]	0.05
Alignment time window [min]	20
Alignment ion mobility window [indices]	1
Find dependent peptides	False
Fasta file	D:\Data\2021_CovidWithAdditionalData\HUMAN_9606_can_20201208_75777.fasta
Decoy mode	revert
Include contaminants	True
Advanced ratios	True
Fixed andromeda index folder
Combined folder location
Second peptides	False
Stabilize large LFQ ratios	True
Separate LFQ in parameter groups	False
Require MS/MS for LFQ comparisons	True
Calculate peak properties	False
Main search max. combinations	200
Advanced site intensities	True
Write msScans table	False
Write msmsScans table	True
Write ms3Scans table	True
Write allPeptides table	True
Write mzRange table	True
Write DIA fragments table	False
Write DIA fragments quant table	False
Write pasefMsmsScans table	True
Write accumulatedMsmsScans table	True
Max. peptide mass [Da]	4600
Min. peptide length for unspecific search	8
Max. peptide length for unspecific search	25
Razor protein FDR	True
Disable MD5	False
Max mods in site table	3
Match unidentified features	False
Epsilon score for mutations
Evaluate variant peptides separately	True
Variation mode	None
MS/MS tol. (FTMS)	20 ppm
Top MS/MS peaks per Da interval. (FTMS)	12
Da interval. (FTMS)	100
MS/MS deisotoping (FTMS)	True
MS/MS deisotoping tolerance (FTMS)	7
MS/MS deisotoping tolerance unit (FTMS)	ppm
MS/MS higher charges (FTMS)	True
MS/MS water loss (FTMS)	True
MS/MS ammonia loss (FTMS)	True
MS/MS dependent losses (FTMS)	True
MS/MS recalibration (FTMS)	False
MS/MS tol. (ITMS)	0.5 Da
Top MS/MS peaks per Da interval. (ITMS)	8
Da interval. (ITMS)	100
MS/MS deisotoping (ITMS)	False
MS/MS deisotoping tolerance (ITMS)	0.15
MS/MS deisotoping tolerance unit (ITMS)	Da
MS/MS higher charges (ITMS)	True
MS/MS water loss (ITMS)	True
MS/MS ammonia loss (ITMS)	True
MS/MS dependent losses (ITMS)	True
MS/MS recalibration (ITMS)	False
MS/MS tol. (TOF)	40 ppm
Top MS/MS peaks per Da interval. (TOF)	10
Da interval. (TOF)	100
MS/MS deisotoping (TOF)	True
MS/MS deisotoping tolerance (TOF)	0.01
MS/MS deisotoping tolerance unit (TOF)	Da
MS/MS higher charges (TOF)	True
MS/MS water loss (TOF)	True
MS/MS ammonia loss (TOF)	True
MS/MS dependent losses (TOF)	True
MS/MS recalibration (TOF)	False
MS/MS tol. (Unknown)	20 ppm
Top MS/MS peaks per Da interval. (Unknown)	12
Da interval. (Unknown)	100
MS/MS deisotoping (Unknown)	True
MS/MS deisotoping tolerance (Unknown)	7
MS/MS deisotoping tolerance unit (Unknown)	ppm
MS/MS higher charges (Unknown)	True
MS/MS water loss (Unknown)	True
MS/MS ammonia loss (Unknown)	True
MS/MS dependent losses (Unknown)	True
MS/MS recalibration (Unknown)	False
Site tables	Oxidation (M)Sites.txt
