# Supplementary material for: Serum proteomics hint at an early T-cell response and modulation of SARS-CoV-2-related pathogenic pathways in COVID-19-ARDS treated with Ruxolitinib
Source: Front Med (Lausanne). 2023 May 24;10:1176427. doi: 10.3389/fmed.2023.1176427 (PMC10244732; doi:10.3389/fmed.2023.1176427)
Supplement: Supplementary file 1 [file Data_Sheet_1.zip › Supplementary file 2_proof.xlsx]

## Sheet: Information
Table Name	Description
S1 Intercept~limma	Linear model of differential protein expression in COVID-19 patients unter treatment with Ruxolitinib. The model was generated using the limma modeling engine
S2 D01~limma	Differentially regulated proteins under Ruxo treatment day 1 vs. day 0. Data were fit to a linear model using limma.
S3 D06~limma	Differentially regulated proteins under Ruxo treatment day 6 vs. day 0. Data were fit to a linear model using limma.
S4 D10~limma	Differentially regulated proteins under Ruxo treatment day 10 vs. day 0. Data were fit to a linear model using limma.
S5 Overlap VennDetail	Overlap analysis of significantly regulated proteins using the R-package VennDetail. 12 protein lists were compared. Column names refer to the names of the genelist, which indicate the day of Ruxo treatment vs. day 0 (D01, D06 or D10), the level of significance (p-value <0.05 or FDR <0.25) and the direction of regulation (up or down [dn]). 1 indicates that a gene (row names) is present in the gen…
S6 Ruxo d01 enrichGO genes >3	Overrepresentation Analysis of GO-Terms of significantly regulated proteins under Ruxo treatment day 1 vs. day 0 (n=27) using the function enrichGO from the R-package clusterProfiler (relates to Figure 3). All ontologies (BP, MF, CC) were analyzed. Other analysis parameters were: pAdjustMethod = "fdr", pvalueCutoff = 0.1, qvalueCutoff = 0.05. Only ontology terms comprising at least 3 genes were i…
S7 Ruxo d06 enrichGO genes >3	Overrepresentation Analysis of GO-Terms of significantly regulated proteins under Ruxo treatment day 6 vs. day 0 (n=69) using the function enrichGO from the R-package clusterProfiler (relates to Figure 3). All ontologies (BP, MF, CC) were analyzed. Other analysis parameters were: pAdjustMethod = "fdr", pvalueCutoff = 0.1, qvalueCutoff = 0.05. Only ontology terms comprising at least 3 genes were i…
S8 Ruxo d10 enrichGO genes >3	Overrepresentation Analysis of GO-Terms of significantly regulated proteins under Ruxo treatment day 10 vs. day 0 (n=72) using the function enrichGO from the R-package clusterProfiler (relates to Figure 3). All ontologies (BP, MF, CC) were analyzed. Other analysis parameters were: pAdjustMethod = "fdr", pvalueCutoff = 0.1, qvalueCutoff = 0.05. Only ontology terms comprising at least 3 genes were …
S9 Ruxo d01 dbtORA	Overrepresentation Analysis of GO-Terms of significantly regulated proteins under Ruxo treatment day 1 vs. day 0 (n=27) using the function dbtORA from the R-package dbtORA. All ontologies (BP, MF, CC) were analyzed. Other analysis parameters were: Correction="FDR", PvalueThreshold = 0.01, MinNrOfGenes = 3. The "PvalueThreshold" was chosen lower compared to the "pvalueCutoff" and "qvalueCutoff" in…
S10 Ruxo d06 dbtORA	Overrepresentation Analysis of GO-Terms of significantly regulated proteins under Ruxo treatment day 6 vs. day 0 (n=69) using the function dbtORA from the R-package dbtORA. All ontologies (BP, MF, CC) were analyzed. Other analysis parameters were: Correction="FDR", PvalueThreshold = 0.01, MinNrOfGenes = 3.
S11 Ruxo d10 dbtORA	Overrepresentation Analysis of GO-Terms of significantly regulated proteins under Ruxo treatment day 10 vs. day 0 (n=72) using the function dbtORA from the R-package dbtORA. All ontologies (BP, MF, CC) were analyzed. Other analysis parameters were: Correction="FDR", PvalueThreshold = 0.01, MinNrOfGenes = 3.

## Sheet: S1 Intercept~limma
feature_id	p	fdr	effect	proId	protein	isoform	uniprot	canonical	gene	organism	reverse	contaminant	mean.log2.LFQ.intensity	mean.pepcounts	pca1	pca2
IGHG1	1.47981e-27	5.87124e-25	35.58	449	IGHG1_HUMAN	0	P01857	P01857	IGHG1	HUMAN			35.2179	29.64	0.0131592	0.00478
CO3	1.7243e-27	5.87124e-25	34.5619	408	CO3_HUMAN	0	P01024	P01024	C3	HUMAN			34.5585	177.92	-0.0156282	0.00396157
VTDB	4.86265e-27	6.69152e-25	33.7587	276	VTDB_HUMAN	0	P02774	P02774	GC	HUMAN			33.7772	39.76	-0.0165771	-0.0106766
CFAB	7.64887e-27	6.69152e-25	33.4041	195	CFAB_HUMAN	0	P00751	P00751	CFB	HUMAN			33.2936	80	-0.00786189	0.00711393
IC1	8.57041e-27	6.69152e-25	33.4798	508	IC1_HUMAN	0	P05155	P05155	SERPING1	HUMAN			33.5273	24.68	-0.0247822	-0.00258913
CERU	1.0107e-26	6.69152e-25	33.8282	390	CERU_HUMAN	0	P00450	P00450	CP	HUMAN			33.929	79.2	-0.0288447	0.00656677
C4BPA	1.04303e-26	6.69152e-25	33.2052	485	C4BPA_HUMAN	0	P04003	P04003	C4BPA	HUMAN			32.9187	41.96	-0.0203964	0.005329
A1BG	1.07676e-26	6.69152e-25	32.941	496	A1BG_HUMAN	0	P04217	P04217	A1BG	HUMAN			33.1231	22.56	-0.0224892	-0.011276
TRFE	1.11689e-26	6.69152e-25	34.4582	477	TRFE_HUMAN	0	P02787	P02787	TF	HUMAN			34.4416	90.92	-0.0116903	-0.0201526
A1AT	1.13017e-26	6.69152e-25	35.0421	404	A1AT_HUMAN	0	P01009	P01009	SERPINA1	HUMAN			35.0942	51.84	-0.0173113	0.00426695
ITIH1	1.13406e-26	6.69152e-25	32.8945	652	ITIH1_HUMAN	0	P19827	P19827	ITIH1	HUMAN			32.9166	42.56	-0.0170085	-0.0166084
B7ZKJ8	1.17912e-26	6.69152e-25	33.707	199	B7ZKJ8_HUMAN	0	B7ZKJ8	B7ZKJ8	ITIH4	HUMAN			33.6756	57.72	-0.0156268	-0.00871404
CFAH	1.50049e-26	7.62201e-25	33.1847	558	CFAH_HUMAN	0	P08603	P08603	CFH	HUMAN			33.3808	82.64	-0.0221337	-0.0249256
APOA1	1.66112e-26	7.62201e-25	34.6136	455	APOA1_HUMAN	0	P02647	P02647	APOA1	HUMAN			34.5998	43.84	-0.0274775	-0.0148318
IGKC	1.67886e-26	7.62201e-25	34.9599	448	IGKC_HUMAN	0	P01834	P01834	IGKC	HUMAN			34.9328	13.72	-0.00839855	-0.0179897
ANGT	2.08016e-26	8.59589e-25	31.647	406	ANGT_HUMAN	0	P01019	P01019	AGT	HUMAN			31.8059	20.4	-0.031206	-0.00394882
PROS	2.14582e-26	8.59589e-25	31.448	121	PROS_HUMAN	0	P07225	P07225	PROS1	HUMAN			31.486	30.72	-0.0248584	-0.0163023
KVD33;KV133	2.3675e-26	8.95703e-25	32.5804	138	KVD33_HUMAN;KV133_HUMAN	0	P01593;P01594	P01593;P01594	IGKV1D-33;IGKV1-33	HUMAN			32.4161	3.92	0.0220382	0.0021042
HPT	5.05226e-26	1.73787e-24	35.5843	395	HPT_HUMAN	0	P00738	P00738	HP	HUMAN			35.5627	43.88	-0.021706	-0.00851373
FA10	5.10389e-26	1.73787e-24	28.6517	398	FA10_HUMAN	0	P00742	P00742	F10	HUMAN			28.7175	13.8	-0.0123509	-0.00827086
KVD28	5.93432e-26	1.92442e-24	31.7265	169	KVD28_HUMAN	0	P01615	P01615	IGKV2D-28	HUMAN			31.3081	3.12	0.0280556	0.025642
A2MG	6.60496e-26	2.04454e-24	34.4531	407	A2MG_HUMAN	0	P01023	P01023	A2M	HUMAN			34.3778	106.12	-0.0384913	-0.0122262
CBG	7.11487e-26	2.10662e-24	30.9262	549	CBG_HUMAN	0	P08185	P08185	SERPINA6	HUMAN			31.0391	13.92	-0.0143007	-0.0032786
ANT3	7.4256e-26	2.10701e-24	32.2036	403	ANT3_HUMAN	0	P01008	P01008	SERPINC1	HUMAN			32.6369	38.28	-0.0387276	-0.0405335
IGLC2	8.09749e-26	2.20576e-24	35.0719	574	IGLC2_HUMAN	0	P0DOY2	P0DOY2	IGLC2	HUMAN			34.6798	10.48	0.024824	0.0080477
IGHA1	8.67876e-26	2.27317e-24	34.8958	452	IGHA1_HUMAN	0	P01876	P01876	IGHA1	HUMAN			34.5799	24.04	0.0352449	-0.00993276
CO2	9.20988e-26	2.32294e-24	30.0487	523	CO2_HUMAN	0	P06681	P06681	C2	HUMAN			30.0788	9.52	-0.0268432	-0.0171031
A2AP	1.07023e-25	2.52574e-24	31.2337	559	A2AP_HUMAN	0	P08697	P08697	SERPINF2	HUMAN			31.2474	27.04	0.00380029	-0.0133824
A0A075B7B8	1.07557e-25	2.52574e-24	31.7298	24	A0A075B7B8_HUMAN	0	A0A075B7B8	A0A075B7B8	IGHV3OR16-12	HUMAN			31.3918	1.48	-0.0122972	0.0210283
ITIH2	1.18577e-25	2.69171e-24	33.3439	651	ITIH2_HUMAN	0	P19823	P19823	ITIH2	HUMAN			33.4118	42.04	-0.0195358	-0.0238844
A1AG2	1.24163e-25	2.70801e-24	34.4541	650	A1AG2_HUMAN	0	P19652	P19652	ORM2	HUMAN			34.3417	16.84	-0.0183662	0.0127876
CO7	1.27249e-25	2.70801e-24	31.1279	587	CO7_HUMAN	0	P10643	P10643	C7	HUMAN			30.8164	46.44	-0.0192644	-0.00580113
LUM	1.38739e-25	2.86306e-24	29.5279	739	LUM_HUMAN	0	P51884	P51884	LUM	HUMAN			29.2156	12.64	-0.00189999	-0.00397996
A1AG1	1.45902e-25	2.92234e-24	34.3009	471	A1AG1_HUMAN	0	P02763	P02763	ORM1	HUMAN			34.2755	11.8	-0.0264619	0.0332057
IGLC1	1.51104e-25	2.94006e-24	32.7883	81	IGLC1_HUMAN	0	P0CG04	P0CG04	IGLC1	HUMAN			32.527	3.68	0.0380723	-0.0150952
CO4B	1.78862e-25	3.38347e-24	32.6568	571	CO4B_HUMAN	0	P0C0L5	P0C0L5	C4B	HUMAN			32.3841	5.68	-0.0500908	-0.00698049
CO6	1.87603e-25	3.45291e-24	31.2855	613	CO6_HUMAN	0	P13671	P13671	C6	HUMAN			30.9723	47.48	0.00550975	0.00120611
CO5	2.06581e-25	3.67264e-24	32.0515	409	CO5_HUMAN	0	P01031	P01031	C5	HUMAN			32.0306	102.16	-0.00637829	-0.02414
IGHG3	2.10327e-25	3.67264e-24	34.4174	163	IGHG3_HUMAN	0	P01860	P01860	IGHG3	HUMAN			34.1628	13.04	0.0172156	-0.0170008
CO9	2.46809e-25	4.20192e-24	32.5005	465	CO9_HUMAN	0	P02748	P02748	C9	HUMAN			32.2922	30.52	-0.00499576	0.0181738
HEMO	2.58472e-25	4.29316e-24	34.2313	478	HEMO_HUMAN	0	P02790	P02790	HPX	HUMAN			34.2097	35.88	-0.0219435	0.00829393
FA5	2.69972e-25	4.3774e-24	30.1427	57	FA5_HUMAN	0	P12259	P12259	F5	HUMAN			30.2817	60.6	-0.0284507	-0.0238898
CHLE	2.82256e-25	4.40195e-24	27.1776	518	CHLE_HUMAN	0	P06276	P06276	BCHE	HUMAN			27.2238	11.24	-0.00713802	-0.0189967
MA1A1	2.84414e-25	4.40195e-24	27.9244	712	MA1A1_HUMAN	0	P33908	P33908	MAN1A1	HUMAN			27.9699	12.92	-0.0163457	0.00445767
APOB	3.09386e-25	4.68205e-24	32.6539	491	APOB_HUMAN	0	P04114	P04114	APOB	HUMAN			32.9061	328.88	-0.0174628	-0.0076417
CLUS	3.73803e-25	5.53391e-24	32.9193	591	CLUS_HUMAN	0	P10909	P10909	CLU	HUMAN			32.9327	26.92	-0.001445	-0.0292881
C1R	4.1623e-25	6.03091e-24	31.2388	153	C1R_HUMAN	0	P00736	P00736	C1R	HUMAN			31.1273	40.92	-0.0234747	0.0136138
KVD29;KVD26	4.35676e-25	6.18115e-24	31.7151	170	KVD29_HUMAN;KVD26_HUMAN	0	A0A075B6S2;A0A0A0MRZ7	A0A075B6S2;A0A0A0MRZ7	IGKV2D-29;IGKV2D-26	HUMAN			31.177	5.4	0.00362317	0.00709114
C1S	4.49278e-25	6.24404e-24	31.9677	566	C1S_HUMAN	0	P09871	P09871	C1S	HUMAN			32.0377	36	-0.0229922	-0.000678861
KV320	4.93389e-25	6.71996e-24	33.2861	419	KV320_HUMAN	0	P01619	P01619	IGKV3-20	HUMAN			33.2723	5.96	0.0402442	-0.0227707
A0A0J9YY99	5.37037e-25	7.17102e-24	32.7182	118	A0A0J9YY99_HUMAN	0	A0A0J9YY99	A0A0J9YY99	NA	HUMAN			32.4046	6.28	0.036943	-0.0127636
CO4A	5.6467e-25	7.39501e-24	33.4434	570	CO4A_HUMAN	0	P0C0L4	P0C0L4	C4A	HUMAN			33.4419	123.72	-0.0442719	-0.0115956
THRB	7.7809e-25	9.9361e-24	31.9172	394	THRB_HUMAN	0	P00734	P00734	F2	HUMAN			31.9164	44.64	0.00134703	-0.0113643
FCN3	7.87884e-25	9.9361e-24	31.3144	377	FCN3_HUMAN	0	O75636	O75636	FCN3	HUMAN			31.3444	12.56	-0.0236043	-0.00441708
GELS	8.2241e-25	1.01829e-23	31.3025	522	GELS_HUMAN	0	P06396	P06396	GSN	HUMAN			31.0937	43.8	-0.00781223	-0.0121165
HV372	8.70125e-25	1.05813e-23	33.3851	162	HV372_HUMAN	0	A0A0B4J1Y9	A0A0B4J1Y9	IGHV3-72	HUMAN			32.9764	7.8	0.0250604	0.0255522
VASN	8.88203e-25	1.06117e-23	27.5409	860	VASN_HUMAN	0	Q6EMK4	Q6EMK4	VASN	HUMAN			27.4475	6.96	-0.0212418	-0.0172323
ZA2G	9.40896e-25	1.09787e-23	31.8848	676	ZA2G_HUMAN	0	P25311	P25311	AZGP1	HUMAN			31.8572	21.44	-0.00840914	-0.0209935
BTD	9.60366e-25	1.09787e-23	28.3604	731	BTD_HUMAN	0	P43251	P43251	BTD	HUMAN			28.4681	11.04	-0.0152124	-0.0134602
F13B	9.71604e-25	1.09787e-23	29.8602	509	F13B_HUMAN	0	P05160	P05160	F13B	HUMAN			29.9001	27.36	-0.0143659	-0.0378219
KVD40	9.8341e-25	1.09787e-23	33.2595	50	KVD40_HUMAN	0	P01614	P01614	IGKV2D-40	HUMAN			33.2551	7.96	0.0114542	0.0149157
IGHG2	1.03957e-24	1.14175e-23	34.4876	450	IGHG2_HUMAN	0	P01859	P01859	IGHG2	HUMAN			34.0148	15.32	0.0133598	-0.00279543
HEP2	1.05625e-24	1.14175e-23	32.2099	516	HEP2_HUMAN	0	P05546	P05546	SERPIND1	HUMAN			32.2782	29.16	0.00674089	-0.0395138
APOC3	1.13693e-24	1.20977e-23	32.3241	186	APOC3_HUMAN	0	P02656	P02656	APOC3	HUMAN			32.9027	4	-0.0232041	-0.052763
KV108;KV109	1.18249e-24	1.23888e-23	29.6728	101	KV108_HUMAN;KV109_HUMAN	0	A0A0C4DH67;A0A0C4DH69	A0A0C4DH67;A0A0C4DH69	IGKV1-8;IGKV1-9	HUMAN			29.1745	3.84	0.0324735	0.00606022
KNG1	1.21252e-24	1.2511e-23	32.2568	412	KNG1_HUMAN	0	P01042	P01042	KNG1	HUMAN			32.3749	32.2	-0.00207249	-0.0342612
C1QC	1.49205e-24	1.51655e-23	31.946	464	C1QC_HUMAN	0	P02747	P02747	C1QC	HUMAN			32.0382	7.36	-0.046172	-0.011005
ITIH3	1.71439e-24	1.71204e-23	31.8511	799	ITIH3_HUMAN	0	Q06033	Q06033	ITIH3	HUMAN			32.1484	35.52	-0.0265706	0.00753438
FCGBP	1.73466e-24	1.71204e-23	27.5302	955	FCGBP_HUMAN	0	Q9Y6R7	Q9Y6R7	FCGBP	HUMAN			27.9014	57.4	-0.10388	-0.0018157
CPN2	1.98721e-24	1.93327e-23	30.2164	663	CPN2_HUMAN	0	P22792	P22792	CPN2	HUMAN			30.28	17.84	-0.0199257	0.00476194
AMBP	2.26927e-24	2.17658e-23	32.6859	470	AMBP_HUMAN	0	P02760	P02760	AMBP	HUMAN			32.7441	18.32	-0.0125541	-0.0546968
PEDF	2.8616e-24	2.70659e-23	30.7768	721	PEDF_HUMAN	0	P36955	P36955	SERPINF1	HUMAN			30.8541	20.32	-0.0181048	-0.0263066
PON1	3.08011e-24	2.87336e-23	31.4897	688	PON1_HUMAN	0	P27169	P27169	PON1	HUMAN			31.4613	14.56	-0.0281325	-0.0012787
PXDC2	3.34448e-24	3.05787e-23	26.5255	864	PXDC2_HUMAN	0	Q6UX71	Q6UX71	PLXDC2	HUMAN			26.3894	7.08	-0.0277598	-0.010065
AACT	3.3677e-24	3.05787e-23	34.0932	405	AACT_HUMAN	0	P01011	P01011	SERPINA3	HUMAN			34.0489	36.08	-0.0384898	0.0427436
VTNC	3.47648e-24	3.11511e-23	32.8042	486	VTNC_HUMAN	0	P04004	P04004	VTN	HUMAN			32.6463	24.44	0.00962779	0.00213414
THBG	4.07105e-24	3.59773e-23	29.3955	515	THBG_HUMAN	0	P05543	P05543	SERPINA7	HUMAN			29.6626	18.12	-0.0189988	-0.00948025
KV106	4.12075e-24	3.59773e-23	29.4276	102	KV106_HUMAN	0	A0A0C4DH72	A0A0C4DH72	IGKV1-6	HUMAN			29.5599	1.04	0.0170697	0.00953949
C4BPB	4.3984e-24	3.77236e-23	30.3164	657	C4BPB_HUMAN	0	P20851	P20851	C4BPB	HUMAN			30.3146	7.88	-0.0341671	-0.0114307
FETUA	4.48553e-24	3.77236e-23	32.5954	472	FETUA_HUMAN	0	P02765	P02765	AHSG	HUMAN			32.6336	12.32	0.0233693	-0.0358293
NRP1	4.54146e-24	3.77236e-23	26.879	291	NRP1_HUMAN	0	O14786	O14786	NRP1	HUMAN			26.5246	5.16	-0.00819653	0.00742696
FIBA	4.54234e-24	3.77236e-23	30.8922	458	FIBA_HUMAN	0	P02671	P02671	FGA	HUMAN			31.2313	34.24	0.00101681	-0.0290912
HV439	5.51465e-24	4.52467e-23	32.1338	445	HV439_HUMAN	0	P01824	P01824	IGHV4-39	HUMAN			31.9077	4.28	0.0430699	-0.0188397
KV315	5.84744e-24	4.7406e-23	33.2041	420	KV315_HUMAN	0	P01624	P01624	IGKV3-15	HUMAN			33.2809	3.04	0.030961	0.00623059
HV335	6.02846e-24	4.82986e-23	29.7812	95	HV335_HUMAN	0	A0A0C4DH35	A0A0C4DH35	IGHV3-35	HUMAN			29.3908	2.28	-0.00738677	0.00272362
HV307	6.15606e-24	4.87474e-23	32.477	441	HV307_HUMAN	0	P01780	P01780	IGHV3-7	HUMAN			32.0853	3.4	0.04201	0.00601896
LCAT	6.31874e-24	4.94605e-23	27.5814	493	LCAT_HUMAN	0	P04180	P04180	LCAT	HUMAN			27.6541	11.2	-0.0200246	-0.0362132
MASP2	6.52754e-24	5.04825e-23	27.5714	356	MASP2_HUMAN	0	O00187	O00187	MASP2	HUMAN			27.6821	15.28	-0.0236006	0.00344215
PLMN	6.59756e-24	5.04825e-23	32.4664	399	PLMN_HUMAN	0	P00747	P00747	PLG	HUMAN			32.4487	69.72	0.0123803	-0.0199378
PCYOX	7.07713e-24	5.35503e-23	26.3006	941	PCYOX_HUMAN	0	Q9UHG3	Q9UHG3	PCYOX1	HUMAN			26.4429	10.36	-0.0245058	-0.0381756
KLKB1	8.01146e-24	5.99539e-23	30.3135	484	KLKB1_HUMAN	0	P03952	P03952	KLKB1	HUMAN			30.168	37.92	0.0200084	-0.0121044
CO8B	8.10036e-24	5.99602e-23	29.7397	537	CO8B_HUMAN	0	P07358	P07358	C8B	HUMAN			29.6721	30.64	0.0167152	0.0103079
QSOX1	8.94692e-24	6.55146e-23	27.5929	358	QSOX1_HUMAN	0	O00391	O00391	QSOX1	HUMAN			27.4704	22.4	-0.0180056	-0.0110708
APOD	1.09192e-23	7.91064e-23	32.8908	203	APOD_HUMAN	0	P05090	P05090	APOD	HUMAN			32.4951	8.48	-0.0566191	0.0240981
CFAI	1.12363e-23	8.05467e-23	31.5466	284	CFAI_HUMAN	0	P05156	P05156	CFI	HUMAN			31.5217	31.56	-0.00480665	0.0166259
KV117	1.19511e-23	8.47779e-23	29.7692	416	KV117_HUMAN	0	P01599	P01599	IGKV1-17	HUMAN			29.8709	4.24	-0.00366293	0.0256044
APOC2	1.25273e-23	8.78698e-23	31.8025	347	APOC2_HUMAN	0	P02655	P02655	APOC2	HUMAN			32.3748	7.56	-0.0174642	-0.0381419
SAA4	1.2645e-23	8.78698e-23	32.5143	56	SAA4_HUMAN	0	P35542	P35542	SAA4	HUMAN			32.6464	6.8	0.00100341	-0.0333368
CBPB2	1.30241e-23	8.95901e-23	28.6324	901	CBPB2_HUMAN	0	Q96IY4	Q96IY4	CPB2	HUMAN			28.9731	16.16	-0.0143127	-0.0367325
FA11	1.35276e-23	9.2123e-23	28.0578	483	FA11_HUMAN	0	P03951	P03951	F11	HUMAN			28.2535	22.12	0.0208448	-0.0152613
APOE	1.38883e-23	9.36431e-23	33.0013	456	APOE_HUMAN	0	P02649	P02649	APOE	HUMAN			33.212	34.88	-0.0353163	5.53294e-05
VCAM1	1.54193e-23	1.02946e-22	27.4604	647	VCAM1_HUMAN	0	P19320	P19320	VCAM1	HUMAN			27.4278	15.8	-0.0555147	0.0103751
HV349	1.65323e-23	1.09306e-22	30.2438	62	HV349_HUMAN	0	A0A0A0MS15	A0A0A0MS15	IGHV3-49	HUMAN			29.565	3.48	0.0939	0.000470992
GNPTG	1.72056e-23	1.12663e-22	24.2832	943	GNPTG_HUMAN	0	Q9UJJ9	Q9UJJ9	GNPTG	HUMAN			24.9773	2.76	-0.0297853	-0.0499431
KV401	1.80913e-23	1.16693e-22	32.0631	520	KV401_HUMAN	0	P06312	P06312	IGKV4-1	HUMAN			31.8983	5.12	0.0342748	0.0150848
PRG4	1.81636e-23	1.16693e-22	29.5826	896	PRG4_HUMAN	0	Q92954	Q92954	PRG4	HUMAN			29.703	19.8	-0.0156702	-0.00738377
ATRN	1.86386e-23	1.18625e-22	29.6451	380	ATRN_HUMAN	0	O75882	O75882	ATRN	HUMAN			29.8138	32.24	-0.0244073	-0.0386852
CADH5	1.893e-23	1.19364e-22	27.0747	711	CADH5_HUMAN	0	P33151	P33151	CDH5	HUMAN			26.8996	10.16	-0.0125671	-0.0379717
CO8A	2.02445e-23	1.26482e-22	30.4405	536	CO8A_HUMAN	0	P07357	P07357	C8A	HUMAN			30.2507	22.84	0.0138092	0.0275032
AFAM	2.36597e-23	1.45694e-22	30.9681	732	AFAM_HUMAN	0	P43652	P43652	AFM	HUMAN			31.376	40.2	0.00472945	-0.0846211
HRG	2.37476e-23	1.45694e-22	30.9415	494	HRG_HUMAN	0	P04196	P04196	HRG	HUMAN			30.9311	26.16	0.00841054	-0.0294798
HV169	2.45354e-23	1.49184e-22	31.94	433	HV169_HUMAN	0	P01742	P01742	IGHV1-69	HUMAN			31.8405	4.56	0.0469478	0.00193422
FA9	2.66505e-23	1.6061e-22	28.9482	397	FA9_HUMAN	0	P00740	P00740	F9	HUMAN			29.0674	14.04	-0.0325557	-0.024986
PLF4	2.9337e-23	1.7525e-22	31.4333	475	PLF4_HUMAN	0	P02776	P02776	PF4	HUMAN			31.042	5.84	0.00847475	0.00194049
CNDP1	3.09929e-23	1.83532e-22	28.5056	902	CNDP1_HUMAN	0	Q96KN2	Q96KN2	CNDP1	HUMAN			27.9962	15.72	-0.0032712	0.01588
CBPN	3.1802e-23	1.867e-22	30.6236	629	CBPN_HUMAN	0	P15169	P15169	CPN1	HUMAN			30.2463	17.44	-0.0311117	0.0126237
PGRP2	3.42583e-23	1.99401e-22	29.1821	903	PGRP2_HUMAN	0	Q96PD5	Q96PD5	PGLYRP2	HUMAN			29.2477	21.16	0.0156181	-0.0483675
HABP2	3.47752e-23	2.00694e-22	29.7576	827	HABP2_HUMAN	0	Q14520	Q14520	HABP2	HUMAN			29.5418	22.64	-0.00751539	-0.00156124
FBLN3	3.62728e-23	2.07578e-22	26.5864	809	FBLN3_HUMAN	0	Q12805	Q12805	EFEMP1	HUMAN			26.2082	9.6	-0.0068317	-0.0218165
VWF	3.9322e-23	2.23152e-22	30.5287	498	VWF_HUMAN	0	P04275	P04275	VWF	HUMAN			30.7767	110.64	-0.0516856	-0.0188057
HGFL	4.37323e-23	2.4613e-22	27.789	311	HGFL_HUMAN	0	P26927	P26927	MST1	HUMAN			27.8076	24	-0.00509063	-0.0252906
CD44	4.53584e-23	2.53189e-22	28.111	317	CD44_HUMAN	0	P16070	P16070	CD44	HUMAN			27.677	2.68	-0.0110555	0.00571373
KVD24	4.84472e-23	2.67867e-22	30.9507	17	KVD24_HUMAN	0	A0A075B6R9	A0A075B6R9	IGKV2D-24	HUMAN			31.2862	3.72	-0.0145689	-0.00490529
HV373	4.87746e-23	2.67867e-22	29.6281	76	HV373_HUMAN	0	A0A0B4J1V6	A0A0B4J1V6	IGHV3-73	HUMAN			29.0443	3.76	0.0810725	0.0160627
C1RL	4.98481e-23	2.71572e-22	29.0549	936	C1RL_HUMAN	0	Q9NZP8	Q9NZP8	C1RL	HUMAN			29.0528	12.44	-0.014242	0.00384945
APOL1	5.26859e-23	2.84755e-22	30.8764	362	APOL1_HUMAN	0	O14791	O14791	APOL1	HUMAN			30.8028	22.6	-0.00615331	0.0213733
SAMP	5.54066e-23	2.97101e-22	32.8523	462	SAMP_HUMAN	0	P02743	P02743	APCS	HUMAN			32.7118	10.68	-0.0509908	0.0330251
HV338	6.01503e-23	3.20018e-22	28.4318	96	HV338_HUMAN	0	A0A0C4DH36	A0A0C4DH36	IGHV3-38	HUMAN			28.1371	2.36	0.00676135	0.0133291
FBLN1	6.53742e-23	3.45115e-22	29.321	669	FBLN1_HUMAN	0	P23142	P23142	FBLN1	HUMAN			29.3827	24.28	-0.0327389	-0.0198591
GP1BA	6.95658e-23	3.64418e-22	27.6428	87	GP1BA_HUMAN	0	P07359	P07359	GP1BA	HUMAN			27.5338	9.08	-0.0186603	-0.00328816
LV321	7.34778e-23	3.81972e-22	32.0134	784	LV321_HUMAN	0	P80748	P80748	IGLV3-21	HUMAN			31.5327	4.92	0.0418707	-0.00945055
TETN	8.38942e-23	4.32818e-22	28.2262	295	TETN_HUMAN	0	P05452	P05452	CLEC3B	HUMAN			28.3417	7.64	-0.0264763	0.00615265
MASP1	8.67941e-23	4.44412e-22	28.5556	734	MASP1_HUMAN	0	P48740	P48740	MASP1	HUMAN			28.8378	18.76	-0.0203385	0.0152397
PHLD	9.87662e-23	5.01939e-22	28.2797	780	PHLD_HUMAN	0	P80108	P80108	GPLD1	HUMAN			28.2499	21.88	-0.0215226	-0.0648953
IGHM	1.16322e-22	5.86778e-22	33.8641	451	IGHM_HUMAN	0	P01871	P01871	IGHM	HUMAN			33.4288	27.76	0.0707118	0.00903143
HV374	1.26342e-22	6.32641e-22	31.1811	77	HV374_HUMAN	0	A0A0B4J1X5	A0A0B4J1X5	IGHV3-74	HUMAN			30.8397	2.76	0.0191912	0.0265843
TIMP1	1.34381e-22	6.67982e-22	28.1969	410	TIMP1_HUMAN	0	P01033	P01033	TIMP1	HUMAN			28.1067	5.32	-0.0301374	0.0289748
CO8G	1.65405e-22	8.16235e-22	30.4696	538	CO8G_HUMAN	0	P07360	P07360	C8G	HUMAN			30.3137	12.96	0.00848425	0.0244912
HV551	1.70957e-22	8.37564e-22	30.9821	97	HV551_HUMAN	0	A0A0C4DH38	A0A0C4DH38	IGHV5-51	HUMAN			30.325	4.8	0.0649816	0.0427587
FHR5	1.81385e-22	8.82306e-22	30.7757	917	FHR5_HUMAN	0	Q9BXR6	Q9BXR6	CFHR5	HUMAN			30.6923	13.92	-0.0136825	0.0232064
KV230	2.08073e-22	1.00295e-21	29.7812	519	KV230_HUMAN	0	P06310	P06310	IGKV2-30	HUMAN			29.3892	4.16	0.0278317	0.0156989
BIP	2.09132e-22	1.00295e-21	26.8907	592	BIP_HUMAN	0	P11021	P11021	HSPA5	HUMAN			26.6378	13.72	-0.0393996	-0.00326922
SHBG	2.13889e-22	1.01859e-21	27.6517	335	SHBG_HUMAN	0	P04278	P04278	SHBG	HUMAN			27.8983	14.8	-0.0294247	-0.0458462
FINC	2.69126e-22	1.26977e-21	32.3078	468	FINC_HUMAN	0	P02751	P02751	FN1	HUMAN			32.6078	117.68	0.032221	-0.0650272
APOM	2.70362e-22	1.26977e-21	30.2589	382	APOM_HUMAN	0	O95445	O95445	APOM	HUMAN			30.3717	9.72	-0.0367971	-0.0101237
APOA2	2.76649e-22	1.2904e-21	33.5661	457	APOA2_HUMAN	0	P02652	P02652	APOA2	HUMAN			33.5837	8.8	-0.00265528	-0.0535595
HBB	3.00124e-22	1.39037e-21	32.9122	776	HBB_HUMAN	0	P68871	P68871	HBB	HUMAN			33.3599	13.84	-0.0250584	-0.00894638
HV601	3.30802e-22	1.52213e-21	31.8493	72	HV601_HUMAN	0	A0A0B4J1U7	A0A0B4J1U7	IGHV6-1	HUMAN			31.593	4.56	0.0374326	-0.0172023
G3P	3.42821e-22	1.56685e-21	26.9532	499	G3P_HUMAN	0	P04406	P04406	GAPDH	HUMAN			26.5958	9.6	-0.0158354	0.0335881
A2GL	3.7652e-22	1.7094e-21	32.8031	467	A2GL_HUMAN	0	P02750	P02750	LRG1	HUMAN			32.8308	16.76	-0.0398106	0.0437562
BGH3	3.86631e-22	1.74368e-21	27.3377	835	BGH3_HUMAN	0	Q15582	Q15582	TGFBI	HUMAN			27.4842	20.8	-0.0282122	0.0323369
HGFA	4.26772e-22	1.91205e-21	28.2108	797	HGFA_HUMAN	0	Q04756	Q04756	HGFAC	HUMAN			27.9447	15.96	-0.0302095	-0.0310164
LYAM1	4.92052e-22	2.19011e-21	26.717	617	LYAM1_HUMAN	0	P14151	P14151	SELL	HUMAN			26.755	4.96	-0.0160134	0.00391515
A4	5.52127e-22	2.433e-21	26.2218	293	A4_HUMAN	0	P05067	P05067	APP	HUMAN			25.6838	5.56	0.0085994	0.00454384
C1QB	5.53766e-22	2.433e-21	31.8909	270	C1QB_HUMAN	0	P02746	P02746	C1QB	HUMAN			31.9146	9.84	-0.0263992	-0.0355158
FCG3A	5.90344e-22	2.57708e-21	27.1069	318	FCG3A_HUMAN	0	P08637	P08637	FCGR3A	HUMAN			27.1075	5.6	-0.0595811	-0.010994
PLSL	6.13905e-22	2.66286e-21	27.2778	615	PLSL_HUMAN	0	P13796	P13796	LCP1	HUMAN			27.2624	23.88	-0.0378104	0.0672034
TITIN	6.46984e-22	2.78858e-21	28.443	69	TITIN_HUMAN	0	Q8WZ42	Q8WZ42	TTN	HUMAN			28.1139	2.76	-0.0175789	0.0303331
HV428	6.87584e-22	2.94493e-21	31.2251	94	HV428_HUMAN	0	A0A0C4DH34	A0A0C4DH34	IGHV4-28	HUMAN			30.9037	3.12	0.0489348	-0.052702
C1QA	7.14482e-22	3.04101e-21	31.5183	463	C1QA_HUMAN	0	P02745	P02745	C1QA	HUMAN			31.7333	9.04	-0.0290719	-0.0224044
HVC33	7.19725e-22	3.0443e-21	32.9423	577	HVC33_HUMAN	0	P0DP02	P0DP02	IGHV3-30-3	HUMAN			32.2999	3.36	0.0403378	0.0350895
LYSC	7.5625e-22	3.17602e-21	28.4958	759	LYSC_HUMAN	0	P61626	P61626	LYZ	HUMAN			28.5838	8.2	0.00606731	-0.0428448
APMAP	7.60193e-22	3.17602e-21	27.32	929	APMAP_HUMAN	0	Q9HDC9	Q9HDC9	APMAP	HUMAN			27.3494	11.72	-0.0366248	0.00504605
A0A0G2JMB2	8.57523e-22	3.56081e-21	31.0077	110	A0A0G2JMB2_HUMAN	0	A0A0G2JMB2	A0A0G2JMB2	IGHA2	HUMAN			30.4895	4.12	-0.00689766	-0.00706579
SPRC	8.86401e-22	3.65842e-21	27.5814	564	SPRC_HUMAN	0	P09486	P09486	SPARC	HUMAN			27.1128	8.12	0.0191901	-0.00983575
LV310	8.99103e-22	3.67464e-21	32.0656	12	LV310_HUMAN	0	A0A075B6K4	A0A075B6K4	IGLV3-10	HUMAN			31.9535	6.8	0.068984	-0.0117198
LV147	9.01122e-22	3.67464e-21	31.744	422	LV147_HUMAN	0	P01700	P01700	IGLV1-47	HUMAN			31.2981	5.08	0.0426628	-0.0126663
CYTC	9.40414e-22	3.81204e-21	28.3976	411	CYTC_HUMAN	0	P01034	P01034	CST3	HUMAN			28.8003	6.68	-0.0391216	-0.0732353
PSPB	9.60671e-22	3.87111e-21	26.8485	546	PSPB_HUMAN	0	P07988	P07988	SFTPB	HUMAN			26.8783	10.32	-0.0680738	0.048651
CD14	1.01181e-21	4.05321e-21	28.8542	557	CD14_HUMAN	0	P08571	P08571	CD14	HUMAN			28.8801	14.32	-0.0189985	0.0131572
KV116	1.06982e-21	4.2605e-21	28.5444	501	KV116_HUMAN	0	P04430	P04430	IGKV1-16	HUMAN			28.3312	2.6	0.0370568	0.0333071
APOA4	1.11515e-21	4.41521e-21	31.7437	526	APOA4_HUMAN	0	P06727	P06727	APOA4	HUMAN			31.9606	40.6	-0.0525018	-0.084539
LV545;LV539	1.16626e-21	4.59087e-21	27.9735	115	LV545_HUMAN;LV539_HUMAN	0	A0A087WSX0;A0A0G2JS06	A0A087WSX0;A0A0G2JS06	IGLV5-45;IGLV5-39	HUMAN			26.9875	5.04	0.0662152	0.00865609
HV64D	1.18168e-21	4.62483e-21	29.5022	116	HV64D_HUMAN	0	A0A0J9YX35	A0A0J9YX35	IGHV3-64D	HUMAN			29.2768	2.8	0.014487	0.0185436
KV311	1.34088e-21	5.21792e-21	32.9715	502	KV311_HUMAN	0	P04433	P04433	IGKV3-11	HUMAN			33.0275	5.16	0.0451091	0.0415107
CATD	1.53123e-21	5.9248e-21	26.0297	132	CATD_HUMAN	0	P07339	P07339	CTSD	HUMAN			25.7517	7.2	-0.0144104	0.0113607
PROZ	1.5677e-21	6.03164e-21	27.1906	664	PROZ_HUMAN	0	P22891	P22891	PROZ	HUMAN			27.3431	8.32	-0.0361629	-0.00529238
TALDO	1.72621e-21	6.60421e-21	25.2978	723	TALDO_HUMAN	0	P37837	P37837	TALDO1	HUMAN			25.1621	3.72	-0.0278035	0.0326703
UBB;UBC;RS27A;RL40	1.77918e-21	6.76885e-21	26.581	193	UBB_HUMAN;UBC_HUMAN;RS27A_HUMAN;RL40_HUMAN	0	P0CG47;P0CG48;P62979;P62987	P0CG47;P0CG48;P62979;P62987	UBB;UBC;RPS27A;UBA52	HUMAN			26.4355	2.4	-0.0228087	0.00070923
PCSK9	1.96986e-21	7.45265e-21	25.737	885	PCSK9_HUMAN	0	Q8NBP7	Q8NBP7	PCSK9	HUMAN			26.0372	7.92	-0.0497063	-0.0189504
PROC	1.98617e-21	7.47281e-21	26.8965	279	PROC_HUMAN	0	P04070	P04070	PROC	HUMAN			27.2482	7.48	0.00141876	-0.0606797
B1AHL2	2.07623e-21	7.76877e-21	28.25	188	B1AHL2_HUMAN	0	B1AHL2	B1AHL2	FBLN1	HUMAN			28.1961	6.48	-0.0447873	-0.028788
APOF	2.0937e-21	7.79131e-21	28.92	821	APOF_HUMAN	0	Q13790	Q13790	APOF	HUMAN			28.9608	4.84	-0.0496972	0.0129742
FA12	2.13706e-21	7.88753e-21	30.5573	400	FA12_HUMAN	0	P00748	P00748	F12	HUMAN			30.4696	23.24	-0.00641681	-0.0276044
PEPD	2.14272e-21	7.88753e-21	24.704	609	PEPD_HUMAN	0	P12955	P12955	PEPD	HUMAN			25.0527	5.4	-0.0720052	-0.0133409
LBP	2.15684e-21	7.8968e-21	31.2908	645	LBP_HUMAN	0	P18428	P18428	LBP	HUMAN			30.8753	14.8	-0.01938	0.0604119
ECM1	2.59794e-21	9.46094e-21	28.278	841	ECM1_HUMAN	0	Q16610	Q16610	ECM1	HUMAN			27.8752	18.6	0.0402342	-0.0326753
GPX3	2.79127e-21	1.01109e-20	29.3078	53	GPX3_HUMAN	0	P22352	P22352	GPX3	HUMAN			28.7312	5.8	-0.0376405	0.0952516
KV139	2.83735e-21	1.02235e-20	30.8698	415	KV139_HUMAN	0	P01597	P01597	IGKV1-39	HUMAN			30.1133	2	0.1046	0.012242
PROP	2.91362e-21	1.0443e-20	27.376	691	PROP_HUMAN	0	P27918	P27918	CFP	HUMAN			26.9716	6.68	-0.0436541	-0.00847857
KV105	3.14807e-21	1.12243e-20	31.8301	418	KV105_HUMAN	0	P01602	P01602	IGKV1-5	HUMAN			31.6141	3.08	0.0339371	0.00785938
FIBB	3.45185e-21	1.22433e-20	28.4684	459	FIBB_HUMAN	0	P02675	P02675	FGB	HUMAN			28.7435	26.48	-0.0314779	-0.0203792
ACTB	3.47967e-21	1.2278e-20	30.5104	756	ACTB_HUMAN	0	P60709	P60709	ACTB	HUMAN			30.3845	22.56	-0.0447841	0.0383396
HBA	3.73031e-21	1.30946e-20	32.3436	777	HBA_HUMAN	0	P69905	P69905	HBA1	HUMAN			32.6777	10.12	-0.0246764	-0.00486974
LDHB	3.87728e-21	1.35407e-20	27.6517	167	LDHB_HUMAN	0	P07195	P07195	LDHB	HUMAN			27.5476	9.28	-0.0420443	0.0687311
LV211	3.91314e-21	1.35962e-20	31.3378	426	LV211_HUMAN	0	P01706	P01706	IGLV2-11	HUMAN			30.9523	3.68	0.0426209	0.0296787
FHR1	5.43255e-21	1.8693e-20	30.0972	795	FHR1_HUMAN	0	Q03591	Q03591	CFHR1	HUMAN			30.6763	7.68	-0.0230676	-0.0170827
MINP1	5.43496e-21	1.8693e-20	25.0036	946	MINP1_HUMAN	0	Q9UNW1	Q9UNW1	MINPP1	HUMAN			25.2556	3.76	-0.0299238	-0.0197494
HV43D	5.50338e-21	1.88332e-20	31.3913	578	HV43D_HUMAN	0	P0DP04	P0DP04	IGHV3-43D	HUMAN			30.3569	2.4	0.0787369	0.0297359
VINC	5.58364e-21	1.90123e-20	26.1312	644	VINC_HUMAN	0	P18206	P18206	VCL	HUMAN			26.176	17.12	-0.0437883	0.00543537
ALS	6.00926e-21	2.03597e-20	27.915	719	ALS_HUMAN	0	P35858	P35858	IGFALS	HUMAN			28.0519	21.52	0.056808	-0.0114084
APOC1	6.18629e-21	2.08557e-20	31.4368	350	APOC1_HUMAN	0	P02654	P02654	APOC1	HUMAN			32.0896	5.64	-0.0168932	-0.0786642
HV226	6.26412e-21	2.10141e-20	29.1362	75	HV226_HUMAN	0	A0A0B4J1V2	A0A0B4J1V2	IGHV2-26	HUMAN			28.1824	3.6	0.0650085	0.00183104
ALDOA	7.35259e-21	2.45447e-20	27.4917	488	ALDOA_HUMAN	0	P04075	P04075	ALDOA	HUMAN			27.4718	12.76	-0.0298785	0.000817032
CAMP	7.5797e-21	2.51794e-20	26.9664	337	CAMP_HUMAN	0	P49913	P49913	CAMP	HUMAN			27.1423	5.2	0.0131272	-0.0422349
CXCL7	8.20708e-21	2.71312e-20	31.3912	474	CXCL7_HUMAN	0	P02775	P02775	PPBP	HUMAN			30.9253	6.92	0.0266188	-0.0331747
HV102	8.32479e-21	2.73873e-20	31.1644	667	HV102_HUMAN	0	P23083	P23083	IGHV1-2	HUMAN			30.7652	5.68	0.0583702	-0.00514016
NID1	9.28451e-21	3.03978e-20	25.8066	620	NID1_HUMAN	0	P14543	P14543	NID1	HUMAN			25.6217	11.68	-0.0373323	-0.00811742
HPTR	9.33046e-21	3.04021e-20	31.7279	396	HPTR_HUMAN	0	P00739	P00739	HPR	HUMAN			31.583	9.04	-0.000170744	0.00926365
GGH	9.44619e-21	3.06326e-20	27.9117	894	GGH_HUMAN	0	Q92820	Q92820	GGH	HUMAN			27.794	9.48	0.0221986	0.0174048
KV621	1.20227e-20	3.8803e-20	27.4047	88	KV621_HUMAN	0	A0A0C4DH24	A0A0C4DH24	IGKV6-21	HUMAN			27.5147	3	-0.0107242	-0.0105072
LV743	1.38759e-20	4.45731e-20	30.5546	495	LV743_HUMAN	0	P04211	P04211	IGLV7-43	HUMAN			29.9672	2.96	0.0524683	0.0226087
G6PE	1.40829e-20	4.50255e-20	24.7446	383	G6PE_HUMAN	0	O95479	O95479	H6PD	HUMAN			24.762	4.16	-0.018586	-0.0245185
ZPI	1.47632e-20	4.69801e-20	28.5034	306	ZPI_HUMAN	0	Q9UK55	Q9UK55	SERPINA10	HUMAN			29.0426	19.64	-0.0412106	-0.0400497
CD5L	1.54334e-20	4.88845e-20	31.4891	370	CD5L_HUMAN	0	O43866	O43866	CD5L	HUMAN			30.8941	21.84	0.073904	0.0153041
IGJ	1.64774e-20	5.19497e-20	32.3546	414	IGJ_HUMAN	0	P01591	P01591	JCHAIN	HUMAN			31.9244	8.88	0.0641252	0.00778041
S10A8	1.67883e-20	5.26858e-20	31.0755	505	S10A8_HUMAN	0	P05109	P05109	S100A8	HUMAN			30.3305	6.72	0.0244277	0.0851385
B2MG	2.03182e-20	6.34711e-20	30.6862	760	B2MG_HUMAN	0	P61769	P61769	B2M	HUMAN			31.082	3.84	-0.0369517	-0.105421
SRGN	2.11811e-20	6.58644e-20	26.8602	582	SRGN_HUMAN	0	P10124	P10124	SRGN	HUMAN			26.1617	1.4	0.00513617	0.0260237
FHR2	2.17545e-20	6.734e-20	29.3619	151	FHR2_HUMAN	0	P36980	P36980	CFHR2	HUMAN			29.4672	4.48	-0.0425869	0.0226179
TTHY	2.20975e-20	6.80923e-20	31.9155	473	TTHY_HUMAN	0	P02766	P02766	TTR	HUMAN			32.4556	12.64	-0.0146237	-0.112664
FIBG	2.22414e-20	6.82269e-20	28.7482	460	FIBG_HUMAN	0	P02679	P02679	FGG	HUMAN			29.0385	24.64	-0.0176423	-0.012908
KAIN	2.32349e-20	7.0955e-20	28.8228	697	KAIN_HUMAN	0	P29622	P29622	SERPINA4	HUMAN			29.2774	19.68	-0.00463574	-0.111888
HV383	2.44979e-20	7.44779e-20	27.9986	581	HV383_HUMAN	0	P0DTE1	P0DTE1	IGHV3-38-3	HUMAN			28.0212	1.12	0.0481589	-0.0157095
C163A	2.46947e-20	7.47427e-20	26.1023	300	C163A_HUMAN	0	Q86VB7	Q86VB7	CD163	HUMAN			26.3144	11.08	-0.0446293	-0.0114374
TRFL	2.54283e-20	7.66225e-20	29.0348	282	TRFL_HUMAN	0	P02788	P02788	LTF	HUMAN			27.9476	31	-0.0115138	0.0728814
LV325	2.66357e-20	7.99071e-20	31.5784	430	LV325_HUMAN	0	P01717	P01717	IGLV3-25	HUMAN			31.3675	3.96	0.114323	-0.0371981
PIGR	2.68956e-20	8.03328e-20	28.0058	447	PIGR_HUMAN	0	P01833	P01833	PIGR	HUMAN			28.9105	23.76	-0.046139	-0.0376816
LV140	2.7251e-20	8.10389e-20	30.7854	424	LV140_HUMAN	0	P01703	P01703	IGLV1-40	HUMAN			29.9362	2.76	0.0861481	0.0131479
IGHA2	2.93435e-20	8.68824e-20	29.8839	136	IGHA2_HUMAN	0	P01877	P01877	IGHA2	HUMAN			28.9609	2.92	0.0778363	0.0401165
CFAD	3.02102e-20	8.90612e-20	27.3337	349	CFAD_HUMAN	0	P00746	P00746	CFD	HUMAN			27.6323	9.32	-0.0318922	-0.0884259
FHR3	3.22369e-20	9.46264e-20	28.1201	794	FHR3_HUMAN	0	Q02985	Q02985	CFHR3	HUMAN			28.7959	5.2	-0.0131259	-0.0811814
ICAM1	3.89518e-20	1.13846e-19	25.1102	512	ICAM1_HUMAN	0	P05362	P05362	ICAM1	HUMAN			25.5147	8.28	-0.0447243	-0.0111674
S10A9	4.60968e-20	1.34154e-19	30.4544	524	S10A9_HUMAN	0	P06702	P06702	S100A9	HUMAN			29.6853	7.4	0.02573	0.0833501
LDHA	4.71272e-20	1.36568e-19	26.8757	386	LDHA_HUMAN	0	P00338	P00338	LDHA	HUMAN			26.9981	6.68	-0.0321263	0.0588299
CSF1R	4.73944e-20	1.36761e-19	25.1752	290	CSF1R_HUMAN	0	P07333	P07333	CSF1R	HUMAN			25.1927	3.36	-0.0168712	0.00893231
TFR1	4.96333e-20	1.42617e-19	26.9542	476	TFR1_HUMAN	0	P02786	P02786	TFRC	HUMAN			27.3658	17.48	-0.0651588	0.0757469
LV949	5.00257e-20	1.43141e-19	29.3403	79	LV949_HUMAN	0	A0A0B4J1Y8	A0A0B4J1Y8	IGLV9-49	HUMAN			28.9515	3.8	0.0627802	-0.0200778
IBP3	5.48954e-20	1.56417e-19	26.6024	181	IBP3_HUMAN	0	P17936	P17936	IGFBP3	HUMAN			26.6496	4.56	0.0341208	0.000819081
ADIPO	5.76489e-20	1.63579e-19	29.3671	839	ADIPO_HUMAN	0	Q15848	Q15848	ADIPOQ	HUMAN			29.3886	2.96	-0.061064	-0.0257946
SODE	6.69062e-20	1.89059e-19	26.1942	553	SODE_HUMAN	0	P08294	P08294	SOD3	HUMAN			26.3517	3.2	-0.0280153	-0.032346
ITIH4	6.91431e-20	1.94572e-19	30.0368	828	ITIH4_HUMAN	0	Q14624	Q14624	ITIH4	HUMAN			30.4662	2	-0.0231418	-0.00136928
TM198	7.059e-20	1.97826e-19	31.3483	208	TM198_HUMAN	0	Q66K66	Q66K66	TMEM198	HUMAN			31.0498	1	-0.00935333	-0.0273561
HV146	7.41608e-20	2.06574e-19	28.9678	434	HV146_HUMAN	0	P01743	P01743	IGHV1-46	HUMAN			28.5225	2.64	0.133217	0.0166628
MMRN1	7.43183e-20	2.06574e-19	26.0746	817	MMRN1_HUMAN	0	Q13201	Q13201	MMRN1	HUMAN			26.054	13.52	0.0179633	-0.034331
LIRA3	7.54937e-20	2.08989e-19	26.3174	112	LIRA3_HUMAN	0	Q8N6C8	Q8N6C8	LILRA3	HUMAN			26.2598	5.2	-0.0332241	-0.0526563
H2AX;H2A2B;H2A1A	7.67665e-20	2.11652e-19	29.2518	635	H2AX_HUMAN;H2A2B_HUMAN;H2A1A_HUMAN	0	P16104;Q8IUE6;Q96QV6	P16104;Q8IUE6;Q96QV6	H2AX;H2AC21;H2AC1	HUMAN			28.671	2.56	0.0206539	-0.0178636
IPSP	7.92348e-20	2.17576e-19	26.8503	507	IPSP_HUMAN	0	P05154	P05154	SERPINA5	HUMAN			27.1518	9.84	0.0221751	-0.0689591
ENPL	8.3871e-20	2.29382e-19	25.7331	622	ENPL_HUMAN	0	P14625	P14625	HSP90B1	HUMAN			26.0363	12.92	-0.0614687	-0.00754993
PAFA	1.11616e-19	3.04042e-19	25.0028	815	PAFA_HUMAN	0	Q13093	Q13093	PLA2G7	HUMAN			25.4371	4.32	-0.032983	-0.0906486
KVD16	1.23861e-19	3.36054e-19	26.8187	417	KVD16_HUMAN	0	P01601	P01601	IGKV1D-16	HUMAN			26.8936	1.32	-0.0200049	0.0120329
CO6A3	1.24728e-19	3.37064e-19	25.0153	603	CO6A3_HUMAN	0	P12111	P12111	COL6A3	HUMAN			25.606	13.16	-0.0750974	-0.0398299
LV151	1.26834e-19	3.41399e-19	31.8544	423	LV151_HUMAN	0	P01701	P01701	IGLV1-51	HUMAN			30.9848	5.56	0.0632034	0.0275942
LV218	1.32358e-19	3.54865e-19	28.4741	10	LV218_HUMAN	0	A0A075B6J9	A0A075B6J9	IGLV2-18	HUMAN			28.0416	2.28	0.0445732	-0.0238677
FETUB	1.44124e-19	3.84895e-19	27.46	940	FETUB_HUMAN	0	Q9UGM5	Q9UGM5	FETUB	HUMAN			27.817	8.72	0.0250377	-0.0439981
H4	1.53676e-19	4.08802e-19	27.3045	765	H4_HUMAN	0	P62805	P62805	H4C1	HUMAN			26.3549	4.44	-0.000270928	0.0656204
HV118	1.60542e-19	4.25405e-19	29.6076	91	HV118_HUMAN	0	A0A0C4DH31	A0A0C4DH31	IGHV1-18	HUMAN			29.2969	3.04	0.0629877	-0.0133204
PGBM	1.61604e-19	4.26559e-19	26.8123	787	PGBM_HUMAN	0	P98160	P98160	HSPG2	HUMAN			27.0978	11.04	-0.049432	-0.0695306
FHR4	1.68059e-19	4.41885e-19	26.1208	892	FHR4_HUMAN	0	Q92496	Q92496	CFHR4	HUMAN			26.2945	3.24	-0.0816848	-0.066086
A0A075B7D0	1.73306e-19	4.53354e-19	29.699	25	A0A075B7D0_HUMAN	0	A0A075B7D0	A0A075B7D0	IGHV1OR15-1	HUMAN			29.5177	2.28	0.015557	0.0161169
A0A075B7D8	1.73752e-19	4.53354e-19	29.11	26	A0A075B7D8_HUMAN	0	A0A075B7D8	A0A075B7D8	IGHV3OR15-7	HUMAN			28.4768	1.88	0.0103658	0.00174336
HBD	1.948e-19	5.0633e-19	27.6869	453	HBD_HUMAN	0	P02042	P02042	HBD	HUMAN			28.1125	5.64	-0.00668611	0.00611698
MUC18	2.13392e-19	5.52547e-19	25.1219	730	MUC18_HUMAN	0	P43121	P43121	MCAM	HUMAN			24.6229	3.28	-0.031166	0.0133203
RET4	2.15627e-19	5.56219e-19	30.4827	469	RET4_HUMAN	0	P02753	P02753	RBP4	HUMAN			30.817	11.44	-0.0154023	-0.127881
LRP1	2.30586e-19	5.92561e-19	24.268	801	LRP1_HUMAN	0	Q07954	Q07954	LRP1	HUMAN			25.2337	14.52	-0.0850892	-0.0282591
GPV	2.50013e-19	6.4007e-19	26.8613	725	GPV_HUMAN	0	P40197	P40197	GP5	HUMAN			26.3163	8.48	0.0115313	0.0417515
FGL1	2.60636e-19	6.64768e-19	26.3746	806	FGL1_HUMAN	0	Q08830	Q08830	FGL1	HUMAN			26.4036	6.6	-0.0637921	0.0418209
SEPP1	2.66029e-19	6.75991e-19	28.1322	130	SEPP1_HUMAN	0	P49908	P49908	SELENOP	HUMAN			27.8523	6.16	0.0117309	-0.0612789
DEF1;DEF3	2.72327e-19	6.89422e-19	30.8849	754	DEF1_HUMAN;DEF3_HUMAN	0	P59665;P59666	P59665;P59666	DEFA1;DEFA3	HUMAN			30.6364	4.52	-0.0352862	-0.0293519
FA7	2.99639e-19	7.55757e-19	25.7171	301	FA7_HUMAN	0	P08709	P08709	F7	HUMAN			26.2332	4.8	-0.0309402	-0.00309197
CRAC1	3.08231e-19	7.74558e-19	25.3851	85	CRAC1_HUMAN	0	Q9NQ79	Q9NQ79	CRTAC1	HUMAN			25.0291	4.44	-0.0245055	-0.00816304
TSP1	3.36272e-19	8.41916e-19	30.0626	547	TSP1_HUMAN	0	P07996	P07996	THBS1	HUMAN			29.6326	42.76	-0.00714228	0.0136572
LV319	3.48824e-19	8.70143e-19	32.2776	428	LV319_HUMAN	0	P01714	P01714	IGLV3-19	HUMAN			31.7036	6.04	0.0708742	0.0105611
A0A0G2JRQ6	3.88228e-19	9.64901e-19	28.6288	114	A0A0G2JRQ6_HUMAN	0	A0A0G2JRQ6	A0A0G2JRQ6	NA	HUMAN			29.1969	3.64	0.00929824	-0.0638728
HV315	4.1733e-19	1.03346e-18	29.5999	73	HV315_HUMAN	0	A0A0B4J1V0	A0A0B4J1V0	IGHV3-15	HUMAN			29.3633	4.72	0.0903827	0.0159611
CETP	4.71682e-19	1.16245e-18	26.822	598	CETP_HUMAN	0	P11597	P11597	CETP	HUMAN			26.8497	8.12	0.0301591	-0.0754235
PSA6	4.7283e-19	1.16245e-18	25.3676	309	PSA6_HUMAN	0	P60900	P60900	PSMA6	HUMAN			25.7278	3.64	-0.0580729	0.0303053
OAF	5.55042e-19	1.35965e-18	25.5544	876	OAF_HUMAN	0	Q86UD1	Q86UD1	OAF	HUMAN			25.8786	3.96	-0.0393902	-0.0236738
LV39	6.60199e-19	1.61145e-18	29.8859	13	LV39_HUMAN	0	A0A075B6K5	A0A075B6K5	IGLV3-9	HUMAN			28.7165	3.92	0.0839108	0.0223048
MMP9	7.46322e-19	1.81516e-18	27.9009	623	MMP9_HUMAN	0	P14780	P14780	MMP9	HUMAN			26.6703	14	-0.0253617	0.0570426
PLTP	7.50516e-19	1.81887e-18	28.6269	748	PLTP_HUMAN	0	P55058	P55058	PLTP	HUMAN			28.2299	12.08	-0.0311251	-0.00245423
CRP	1.09999e-18	2.65636e-18	33.0419	461	CRP_HUMAN	0	P02741	P02741	CRP	HUMAN			32.7687	9.36	-0.0445915	0.102924
MBL2	1.25482e-18	3.01955e-18	29.386	595	MBL2_HUMAN	0	P11226	P11226	MBL2	HUMAN			28.8848	9.96	-0.0461992	0.0544493
ENOA	1.35719e-18	3.25439e-18	25.6991	528	ENOA_HUMAN	0	P06733	P06733	ENO1	HUMAN			25.2118	4.84	-0.0319393	0.0227403
KVD12	1.3925e-18	3.32735e-18	28.8725	103	KVD12_HUMAN	0	P01611	P01611	IGKV1D-12	HUMAN			28.2104	1.64	0.0349476	0.0421431
NCAM1	1.64126e-18	3.90803e-18	25.8929	31	NCAM1_HUMAN	0	P13591	P13591	NCAM1	HUMAN			25.4654	5.2	-0.0254319	0.00975247
HV343	1.77066e-18	4.20145e-18	28.5873	78	HV343_HUMAN	0	A0A0B4J1X8	A0A0B4J1X8	IGHV3-43	HUMAN			27.5917	2	0.0687098	0.0701155
LG3BP	1.82021e-18	4.29451e-18	30.287	804	LG3BP_HUMAN	0	Q08380	Q08380	LGALS3BP	HUMAN			30.885	21.48	-0.0357129	-0.0631899
MRC1	1.82249e-18	4.29451e-18	26.1636	666	MRC1_HUMAN	0	P22897	P22897	MRC1	HUMAN			26.2293	12.24	-0.0659798	0.0225246
SPRL1	1.89999e-18	4.4617e-18	26.1212	826	SPRL1_HUMAN	0	Q14515	Q14515	SPARCL1	HUMAN			26.5502	7.96	-0.0612077	-0.0409331
IGHG4	2.13216e-18	4.9897e-18	31.969	137	IGHG4_HUMAN	0	P01861	P01861	IGHG4	HUMAN			32.5035	11.48	0.0158008	-0.0229069
ANGI	2.17211e-18	5.06579e-18	26.3466	482	ANGI_HUMAN	0	P03950	P03950	ANG	HUMAN			26.9975	5.36	-0.00812231	-0.0607183
COL11	2.30475e-18	5.35678e-18	25.3328	916	COL11_HUMAN	0	Q9BWP8	Q9BWP8	COLEC11	HUMAN			25.3228	3.32	-0.0056896	-0.0537608
PCOC1	2.57236e-18	5.95843e-18	24.6319	830	PCOC1_HUMAN	0	Q15113	Q15113	PCOLCE	HUMAN			25.2478	4.04	-0.00086434	-0.0574949
LKHA4	2.66677e-18	6.15616e-18	25.5937	568	LKHA4_HUMAN	0	P09960	P09960	LTA4H	HUMAN			25.4039	7.76	-0.0530849	0.103076
PAI1	2.78703e-18	6.41206e-18	26.2278	506	PAI1_HUMAN	0	P05121	P05121	SERPINE1	HUMAN			25.6251	5.12	-0.00837034	0.0136852
LV657	2.90476e-18	6.66041e-18	28.0016	432	LV657_HUMAN	0	P01721	P01721	IGLV6-57	HUMAN			27.6806	2	0.028313	0.00355317
APOC4	3.06603e-18	7.00659e-18	28.1839	747	APOC4_HUMAN	0	P55056	P55056	APOC4	HUMAN			28.9915	4.32	-0.058223	-0.0622279
FCN2	3.22232e-18	7.33912e-18	27.8632	834	FCN2_HUMAN	0	Q15485	Q15485	FCN2	HUMAN			27.4157	7.48	0.0324686	0.00151232
IBP2	3.58214e-18	8.13146e-18	25.6915	643	IBP2_HUMAN	0	P18065	P18065	IGFBP2	HUMAN			26.5958	8.32	-0.0701886	-0.0403245
H2A2C;H2A2A	3.64802e-18	8.2535e-18	27.6463	844	H2A2C_HUMAN;H2A2A_HUMAN	0	Q16777;Q6FI13	Q16777;Q6FI13	H2AC20;H2AC18	HUMAN			27.2492	1	0.0304313	-0.0405165
SPT6H	3.74505e-18	8.44496e-18	26.0024	871	SPT6H_HUMAN	0	Q7KZ85	Q7KZ85	SUPT6H	HUMAN			26.3011	1.24	0.0273297	0.0149164
AMPN	4.14949e-18	9.32608e-18	25.5458	628	AMPN_HUMAN	0	P15144	P15144	ANPEP	HUMAN			26.6885	18.08	-0.0472316	-0.114415
HV323	4.21208e-18	9.43562e-18	25.7694	437	HV323_HUMAN	0	P01764	P01764	IGHV3-23	HUMAN			25.6719	1.6	0.00953449	-0.00822201
SPA11	4.95578e-18	1.10652e-17	24.3061	875	SPA11_HUMAN	0	Q86U17	Q86U17	SERPINA11	HUMAN			24.4613	2.96	-0.00290264	-0.0252875
DSG2	4.98247e-18	1.10884e-17	23.7328	825	DSG2_HUMAN	0	Q14126	Q14126	DSG2	HUMAN			24.2775	2.96	-0.0409921	-0.0366221
HV434	5.0445e-18	1.11899e-17	29.089	521	HV434_HUMAN	0	P06331	P06331	IGHV4-34	HUMAN			28.7118	1	0.0560175	0.0106955
PROF1	5.2269e-18	1.15569e-17	26.8398	543	PROF1_HUMAN	0	P07737	P07737	PFN1	HUMAN			26.3863	5.16	-0.00209702	0.0169216
PRDX2	6.54639e-18	1.44275e-17	25.7214	709	PRDX2_HUMAN	0	P32119	P32119	PRDX2	HUMAN			26.303	4.4	-0.0466906	0.0180932
GOLM1	8.30661e-18	1.82226e-17	25.0595	884	GOLM1_HUMAN	0	Q8NBJ4	Q8NBJ4	GOLM1	HUMAN			25.5	4.52	-0.0214537	0.0137365
CRIS3	8.32194e-18	1.82226e-17	26.4775	338	CRIS3_HUMAN	0	P54108	P54108	CRISP3	HUMAN			26.3228	2.32	-0.014528	0.0151585
APOA5	8.45356e-18	1.83994e-17	26.362	172	APOA5_HUMAN	0	Q6Q788	Q6Q788	APOA5	HUMAN			25.3356	5.52	-0.0416845	0.0543627
VP13A	8.45669e-18	1.83994e-17	28.8126	905	VP13A_HUMAN	0	Q96RL7	Q96RL7	VPS13A	HUMAN			27.9032	1.08	0.0129286	0.0123474
IGLC7	9.52774e-18	2.06637e-17	28.658	168	IGLC7_HUMAN	0	A0M8Q6	A0M8Q6	IGLC7	HUMAN			28.7138	2.2	0.0076231	-0.0725699
LV469	1.32539e-17	2.86537e-17	30.1768	4	LV469_HUMAN	0	A0A075B6H9	A0A075B6H9	IGLV4-69	HUMAN			29.4984	3.32	0.0647074	0.0257417
HV205	1.38638e-17	2.98774e-17	29.0531	444	HV205_HUMAN	0	P01817	P01817	IGHV2-5	HUMAN			28.2551	2.64	0.0902561	0.00577107
SAA1	1.39361e-17	2.99385e-17	33.4212	572	SAA1_HUMAN	0	P0DJI8	P0DJI8	SAA1	HUMAN			33.2414	13.68	-0.0581442	0.139453
PRTN3	1.59437e-17	3.41436e-17	27.536	673	PRTN3_HUMAN	0	P24158	P24158	PRTN3	HUMAN			26.5937	3	-0.0255743	0.101354
SBSN	2.16703e-17	4.62616e-17	25.5388	862	SBSN_HUMAN	0	Q6UWP8	Q6UWP8	SBSN	HUMAN			24.7823	2.56	-0.0207708	-0.044821
PERM	2.19256e-17	4.66605e-17	27.8196	510	PERM_HUMAN	0	P05164	P05164	MPO	HUMAN			26.5394	10	-0.0383529	0.126851
KV127	2.30313e-17	4.88608e-17	29.5337	18	KV127_HUMAN	0	A0A075B6S5	A0A075B6S5	IGKV1-27	HUMAN			28.7618	2.88	0.048723	0.0781403
ILEU	2.60763e-17	5.5149e-17	26.0005	702	ILEU_HUMAN	0	P30740	P30740	SERPINB1	HUMAN			25.3489	5.76	-0.0137588	0.0766501
HV321	3.21431e-17	6.77693e-17	25.3982	74	HV321_HUMAN	0	A0A0B4J1V1	A0A0B4J1V1	IGHV3-21	HUMAN			24.8912	1.4	0.0443109	-0.00407196
COMP	3.44005e-17	7.23047e-17	25.1408	312	COMP_HUMAN	0	P49747	P49747	COMP	HUMAN			25.0337	4.36	-0.00904528	-0.0133146
TSK	3.55045e-17	7.43956e-17	26.0625	887	TSK_HUMAN	0	Q8WUA8	Q8WUA8	TSKU	HUMAN			26.4268	5.48	0.000853984	-0.0365058
ACTA;ACTH;ACTC;ACTS	3.57215e-17	7.46206e-17	28.4896	773	ACTA_HUMAN;ACTH_HUMAN;ACTC_HUMAN;ACTS_HUMAN	0	P62736;P63267;P68032;P68133	P62736;P63267;P68032;P68133	ACTA2;ACTG2;ACTC1;ACTA1	HUMAN			28.3603	1.32	-0.0419349	-0.0132289
HV124	3.84211e-17	8.00146e-17	29.0253	93	HV124_HUMAN	0	A0A0C4DH33	A0A0C4DH33	IGHV1-24	HUMAN			28.076	2.8	0.199752	0.0251936
NCHL1	3.96364e-17	8.22939e-17	25.2996	49	NCHL1_HUMAN	0	O00533	O00533	CHL1	HUMAN			25.2949	5.44	-0.041938	-0.00698156
LV214	4.47395e-17	9.26068e-17	29.9374	425	LV214_HUMAN	0	P01704	P01704	IGLV2-14	HUMAN			29.7659	1	-0.0301854	-0.00568671
1433Z	5.55444e-17	1.14623e-16	25.97	767	1433Z_HUMAN	0	P63104	P63104	YWHAZ	HUMAN			26.0429	4.76	-0.0885837	0.0698392
KPRP	6.56863e-17	1.34801e-16	23.8063	858	KPRP_HUMAN	0	Q5T749	Q5T749	KPRP	HUMAN			24.995	7.88	-0.0157315	-0.0802225
HV103	6.57182e-17	1.34801e-16	27.7735	90	HV103_HUMAN	0	A0A0C4DH29	A0A0C4DH29	IGHV1-3	HUMAN			27.4918	2.28	0.07411	0.0128862
IBP4	7.09055e-17	1.45005e-16	26.1048	661	IBP4_HUMAN	0	P22692	P22692	IGFBP4	HUMAN			26.2039	3.44	-0.0449937	-0.0494645
COF1	7.56763e-17	1.54298e-16	27.3205	296	COF1_HUMAN	0	P23528	P23528	CFL1	HUMAN			26.8961	2.84	-0.0114087	0.040992
HS90A	8.87005e-17	1.80314e-16	25.8975	545	HS90A_HUMAN	0	P07900	P07900	HSP90AA1	HUMAN			25.5866	10.12	-0.0874171	0.0425691
DPP4	8.89765e-17	1.80336e-16	24.151	689	DPP4_HUMAN	0	P27487	P27487	DPP4	HUMAN			24.8291	4.76	-0.0483509	-0.0103296
NGAL	9.2176e-17	1.86267e-16	27.1792	781	NGAL_HUMAN	0	P80188	P80188	LCN2	HUMAN			26.4129	4.52	-0.024892	0.0119638
CATA	9.7712e-17	1.96869e-16	25.1351	487	CATA_HUMAN	0	P04040	P04040	CAT	HUMAN			25.8017	13.36	-0.0918153	0.0449854
LTBP1	1.12212e-16	2.25417e-16	24.7417	288	LTBP1_HUMAN	0	Q14766	Q14766	LTBP1	HUMAN			24.6481	2.92	-0.00605402	-0.0153397
VNN1	1.15813e-16	2.31966e-16	25.0593	384	VNN1_HUMAN	0	O95497	O95497	VNN1	HUMAN			25.375	6.16	0.0247435	-0.0705287
APOH	1.93786e-16	3.87005e-16	33.2112	466	APOH_HUMAN	0	P02749	P02749	APOH	HUMAN			32.3712	20.92	0.0211231	0.0477962
SODM	1.95409e-16	3.89104e-16	24.5667	492	SODM_HUMAN	0	P04179	P04179	SOD2	HUMAN			25.1676	3.2	-0.0540137	0.0124379
ANGL3	2.02897e-16	4.02835e-16	24.8327	952	ANGL3_HUMAN	0	Q9Y5C1	Q9Y5C1	ANGPTL3	HUMAN			24.4404	3.04	-0.0147274	0.0276075
PI16	2.24864e-16	4.45151e-16	26.4004	865	PI16_HUMAN	0	Q6UXB8	Q6UXB8	PI16	HUMAN			25.5739	2.16	-0.00103283	-0.00478903
ELNE	3.02238e-16	5.96592e-16	28.0906	551	ELNE_HUMAN	0	P08246	P08246	ELANE	HUMAN			26.9386	2.16	-0.0249654	0.101846
DSC1	3.18043e-16	6.25974e-16	24.4354	805	DSC1_HUMAN	0	Q08554	Q08554	DSC1	HUMAN			24.9784	2.56	-0.0178233	-0.0457476
PTGDS	3.22421e-16	6.32763e-16	27.1243	727	PTGDS_HUMAN	0	P41222	P41222	PTGDS	HUMAN			27.068	2.64	-0.0285073	-0.113421
LV144	3.26651e-16	6.39222e-16	28.5692	421	LV144_HUMAN	0	P01699	P01699	IGLV1-44	HUMAN			27.2901	0.92	0.0622182	0.0060274
SYWC	3.34436e-16	6.52581e-16	24.5191	671	SYWC_HUMAN	0	P23381	P23381	WARS1	HUMAN			24.4222	6	-0.132234	0.0463197
GANAB	3.38541e-16	6.58705e-16	24.8317	829	GANAB_HUMAN	0	Q14697	Q14697	GANAB	HUMAN			24.7169	4.44	-0.0483797	-0.015775
H32	3.71466e-16	7.20614e-16	27.5753	869	H32_HUMAN	0	Q71DI3	Q71DI3	H3C15	HUMAN			27.5273	2.2	-0.0439422	0.0293075
MA2A1	3.72476e-16	7.20614e-16	24.9692	843	MA2A1_HUMAN	0	Q16706	Q16706	MAN2A1	HUMAN			24.8676	6.72	-0.00684597	-0.0269373
CO6A1	5.52314e-16	1.06551e-15	23.5072	51	CO6A1_HUMAN	0	P12109	P12109	COL6A1	HUMAN			24.6146	4.24	-0.0957069	-0.062738
ASGR2	6.43268e-16	1.23747e-15	24.7314	535	ASGR2_HUMAN	0	P07307	P07307	ASGR2	HUMAN			25.226	2.52	-0.0111496	-0.0918736
DCD	6.67077e-16	1.27966e-15	25.4727	785	DCD_HUMAN	0	P81605	P81605	DCD	HUMAN			25.4374	1.92	-0.00879392	-0.0179262
RARR2	6.88081e-16	1.31624e-15	25.6574	912	RARR2_HUMAN	0	Q99969	Q99969	RARRES2	HUMAN			26.3927	2.84	0.000667178	-0.0477793
PPIA	7.22299e-16	1.37783e-15	25.4815	766	PPIA_HUMAN	0	P62937	P62937	PPIA	HUMAN			25.0173	3.28	-0.00783068	0.0127485
PGRP1	7.45124e-16	1.4174e-15	26.6672	376	PGRP1_HUMAN	0	O75594	O75594	PGLYRP1	HUMAN			24.5368	2.52	-0.0209978	0.0166719
HV353	9.0565e-16	1.71796e-15	24.7756	439	HV353_HUMAN	0	P01767	P01767	IGHV3-53	HUMAN			24.8694	1.28	0.0188237	-0.00486655
RNAS1	9.85958e-16	1.8651e-15	26.3097	548	RNAS1_HUMAN	0	P07998	P07998	RNASE1	HUMAN			26.4543	3.12	-0.00469624	-0.0779266
FAAA	1.13495e-15	2.14101e-15	24.2243	638	FAAA_HUMAN	0	P16930	P16930	FAH	HUMAN			25.3044	4.76	-0.0695245	-0.0110648
HSP7C	1.23689e-15	2.32685e-15	24.9535	297	HSP7C_HUMAN	0	P11142	P11142	HSPA8	HUMAN			25.0052	4.12	-0.049181	0.0207738
HV70D	1.41235e-15	2.64885e-15	29.6818	99	HV70D_HUMAN	0	A0A0C4DH43	A0A0C4DH43	IGHV2-70D	HUMAN			29.7444	3.32	0.0718288	0.066256
CSPG2	1.41583e-15	2.64885e-15	27.3254	612	CSPG2_HUMAN	0	P13611	P13611	VCAN	HUMAN			26.8527	3.16	-0.0621989	-0.0081397
SAA2	1.4539e-15	2.71261e-15	31.5462	573	SAA2_HUMAN	0	P0DJI9	P0DJI9	SAA2	HUMAN			31.8805	4.92	-0.13392	0.16934
COIA1	1.52804e-15	2.84315e-15	24.7586	724	COIA1_HUMAN	0	P39060	P39060	COL18A1	HUMAN			25.5003	3.6	-0.0508061	-0.0228526
CAH1	2.06295e-15	3.82181e-15	26.5124	401	CAH1_HUMAN	0	P00915	P00915	CA1	HUMAN			27.4054	9	-0.0787775	-0.0776581
A0A0D9SG88;Q5TFM2	2.06524e-15	3.82181e-15	28.9188	105	A0A0D9SG88_HUMAN;Q5TFM2_HUMAN	0	A0A0D9SG88;Q5TFM2	A0A0D9SG88;Q5TFM2	CFH	HUMAN			28.8616	2.12	-0.0130813	0.0099368
CALR	2.46809e-15	4.55493e-15	24.4948	690	CALR_HUMAN	0	P27797	P27797	CALR	HUMAN			25.5587	6.12	-0.0920611	-0.102831
HS71L	2.53551e-15	4.6667e-15	28.4538	714	HS71L_HUMAN	0	P34931	P34931	HSPA1L	HUMAN			27.6793	0.92	0.0105759	0.0489021
LV208	2.78812e-15	5.11781e-15	29.9995	427	LV208_HUMAN	0	P01709	P01709	IGLV2-8	HUMAN			29.6377	1	0.0369277	0.0386193
TENX	3.16927e-15	5.80181e-15	25.2348	125	TENX_HUMAN	0	P22105	P22105	TNXB	HUMAN			24.7688	6.04	-0.0287321	0.00871143
CAD13	3.65362e-15	6.67055e-15	24.1293	750	CAD13_HUMAN	0	P55290	P55290	CDH13	HUMAN			23.9606	1.8	-0.016946	0.0229358
PVR	3.72193e-15	6.7771e-15	24.7992	63	PVR_HUMAN	0	P15151	P15151	PVR	HUMAN			25.5052	2.44	-0.0187867	-0.022268
IGLL1	4.00341e-15	7.2702e-15	27.1697	632	IGLL1_HUMAN	0	P15814	P15814	IGLL1	HUMAN			25.8992	1.28	0.0709826	-0.00618921
HV313	4.46492e-15	8.08673e-15	28.9276	438	HV313_HUMAN	0	P01766	P01766	IGHV3-13	HUMAN			28.3238	2.08	0.044284	0.000831489
PSB1	4.92557e-15	8.89738e-15	24.235	654	PSB1_HUMAN	0	P20618	P20618	PSMB1	HUMAN			25.6375	2.64	-0.0519334	-0.0155276
LV301	5.32536e-15	9.5941e-15	29.172	429	LV301_HUMAN	0	P01715	P01715	IGLV3-1	HUMAN			28.0737	2.88	0.233895	-0.0113913
DESP	6.643e-15	1.19364e-14	23.5348	633	DESP_HUMAN	0	P15924	P15924	DSP	HUMAN			24.5338	10.76	-0.00176659	-0.0593282
1433E	7.45467e-15	1.33596e-14	25.6968	763	1433E_HUMAN	0	P62258	P62258	YWHAE	HUMAN			25.5337	4.48	-0.097702	0.0790566
ATS13	7.99965e-15	1.42986e-14	24.9445	870	ATS13_HUMAN	0	Q76LX8	Q76LX8	ADAMTS13	HUMAN			24.8322	3.84	-0.0341161	-0.0388215
CATG	8.19362e-15	1.46069e-14	26.2458	554	CATG_HUMAN	0	P08311	P08311	CTSG	HUMAN			24.5531	3.36	-0.0457035	0.0853524
HV108	8.80818e-15	1.56615e-14	27.6753	576	HV108_HUMAN	0	P0DP01	P0DP01	IGHV1-8	HUMAN			27.0466	1.52	0.0519871	-0.0117727
HV145	1.03979e-14	1.844e-14	28.3457	61	HV145_HUMAN	0	A0A0A0MS14	A0A0A0MS14	IGHV1-45	HUMAN			28.5406	1.52	0.0449821	-0.0140594
MOES	1.06005e-14	1.87504e-14	25.6408	683	MOES_HUMAN	0	P26038	P26038	MSN	HUMAN			24.802	6.04	-0.0268138	0.0574813
A0A087WU08;A0A0C4DGL8;H0Y300	1.18777e-14	2.09551e-14	26.6249	315	A0A087WU08_HUMAN;A0A0C4DGL8_HUMAN;H0Y300_HUMAN	0	A0A087WU08;A0A0C4DGL8;H0Y300	A0A087WU08;A0A0C4DGL8;H0Y300	HP	HUMAN			27.0817	2	-0.0184368	0.00218754
LV460	1.30354e-14	2.29383e-14	27.8148	6	LV460_HUMAN	0	A0A075B6I1	A0A075B6I1	IGLV4-60	HUMAN			27.6182	2	0.0241856	-0.00721243
PTPRJ	1.34058e-14	2.35293e-14	24.6944	32	PTPRJ_HUMAN	0	Q12913	Q12913	PTPRJ	HUMAN			24.9028	2.76	-0.0161257	-0.00564995
FRIL	1.34619e-14	2.35671e-14	26.4572	479	FRIL_HUMAN	0	P02792	P02792	FTL	HUMAN			26.9537	6.2	-0.123748	0.0927812
KPYM	1.70538e-14	2.96742e-14	24.8749	621	KPYM_HUMAN	0	P14618	P14618	PKM	HUMAN			25.4427	4.84	-0.0348588	-0.0518539
IL1AP	1.7069e-14	2.96742e-14	25.8914	930	IL1AP_HUMAN	0	Q9NPH3	Q9NPH3	IL1RAP	HUMAN			25.298	3	0.00219439	-0.034448
ENPP2	1.70812e-14	2.96742e-14	24.9734	286	ENPP2_HUMAN	0	Q13822	Q13822	ENPP2	HUMAN			24.4251	3.92	0.0186668	-0.00616829
HV5X1	1.81282e-14	3.14129e-14	30.7417	117	HV5X1_HUMAN	0	A0A0J9YXX1	A0A0J9YXX1	IGHV5-10-1	HUMAN			30.1203	2.12	0.0231973	0.0630545
PSA3	1.93163e-14	3.33867e-14	25.2265	680	PSA3_HUMAN	0	P25788	P25788	PSMA3	HUMAN			24.9988	2.96	-0.0545474	0.0306159
F13A	2.04402e-14	3.52399e-14	25.2745	392	F13A_HUMAN	0	P00488	P00488	F13A1	HUMAN			24.832	4.8	-0.00545426	-0.000464765
GSHR	2.14746e-14	3.69299e-14	25.0385	389	GSHR_HUMAN	0	P00390	P00390	GSR	HUMAN			25.2232	4.16	-0.0295041	0.0291554
ALDOB	2.19229e-14	3.76058e-14	23.8207	504	ALDOB_HUMAN	0	P05062	P05062	ALDOB	HUMAN			24.9645	6.88	-0.141755	-0.137666
CADH1	2.21448e-14	3.7891e-14	24.4089	42	CADH1_HUMAN	0	P12830	P12830	CDH1	HUMAN			24.9653	3.8	-0.0273608	-0.0887138
H2AZ;H2AV	2.36429e-14	4.0353e-14	24.9955	160	H2AZ_HUMAN;H2AV_HUMAN	0	P0C0S5;Q71UI9	P0C0S5;Q71UI9	H2AZ1;H2AZ2	HUMAN			24.7449	1.04	0.00759147	-0.0310532
S10AC	2.48514e-14	4.23095e-14	26.8595	782	S10AC_HUMAN	0	P80511	P80511	S100A12	HUMAN			26.525	1.6	-0.0138854	0.0406243
RNAS4	3.06603e-14	5.2069e-14	25.0091	713	RNAS4_HUMAN	0	P34096	P34096	RNASE4	HUMAN			25.8259	3.24	-0.0229139	-0.0539612
CDHR2	3.40301e-14	5.76481e-14	23.5135	918	CDHR2_HUMAN	0	Q9BYE9	Q9BYE9	CDHR2	HUMAN			25.4688	10.08	-0.0426086	-0.191975
TKT	3.88926e-14	6.57217e-14	26.8089	696	TKT_HUMAN	0	P29401	P29401	TKT	HUMAN			25.6665	7.92	-0.0660795	0.135635
AOC3	4.32566e-14	7.28862e-14	24.8612	845	AOC3_HUMAN	0	Q16853	Q16853	AOC3	HUMAN			24.82	2.68	-0.0135178	-0.0132313
MPRI	4.33464e-14	7.28862e-14	23.1261	600	MPRI_HUMAN	0	P11717	P11717	IGF2R	HUMAN			24.7034	7	-0.088092	0.000332454
TENA	5.21476e-14	8.74693e-14	25.217	675	TENA_HUMAN	0	P24821	P24821	TNC	HUMAN			25.8921	23.72	-0.0967875	0.0226457
DSG1	6.34905e-14	1.06233e-13	24.3713	792	DSG1_HUMAN	0	Q02413	Q02413	DSG1	HUMAN			24.5268	4.4	-0.0101625	-0.0335539
IL6RB	6.41013e-14	1.06993e-13	23.9717	157	IL6RB_HUMAN	0	P40189	P40189	IL6ST	HUMAN			24.4419	1.52	0.0085307	-0.0351747
GLU2B	6.95509e-14	1.15805e-13	25.0484	345	GLU2B_HUMAN	0	P14314	P14314	PRKCSH	HUMAN			25.0974	3.88	-0.020351	-0.0626476
H2B1K;H2BFS;H2B1D;H2B1C;H2B2F;H2B1H;H2B1N;H2B1M;H2B1L	7.84854e-14	1.30362e-13	27.0126	974	H2B1K_HUMAN;H2BFS_HUMAN;H2B1D_HUMAN;H2B1C_HUMAN;H2B2F_HUMAN;H2B1H_HUMAN;H2B1N_HUMAN;H2B1M_HUMAN;H2B1L_HUMAN	0	O60814;P57053;P58876;P62807;Q5QNW6;Q93079;Q99877;Q99879;Q99880	O60814;P57053;P58876;P62807;Q5QNW6;Q93079;Q99877;Q99879;Q99880	H2BC12;H2BS1;H2BC5;H2BC4;H2BC18;H2BC9;H2BC15;H2BC14;H2BC13	HUMAN			26.39	3.24	-0.0717242	0.131776
HV404	8.18496e-14	1.35619e-13	29.6058	16	HV404_HUMAN	0	A0A075B6R2	A0A075B6R2	IGHV4-4	HUMAN			28.6004	2.28	0.00824463	0.0199714
DAG1	8.54481e-14	1.41238e-13	25.1387	824	DAG1_HUMAN	0	Q14118	Q14118	DAG1	HUMAN			25.3896	2.4	-0.00138627	-0.0642482
H7C0L5	8.70503e-14	1.43538e-13	25.5742	332	H7C0L5_HUMAN	0	H7C0L5	H7C0L5	ITIH4	HUMAN			28.3023	1.56	-0.0823672	-0.0368733
PSA7	8.78714e-14	1.44542e-13	25.9456	363	PSA7_HUMAN	0	O14818	O14818	PSMA7	HUMAN			26.1803	2.96	-0.0638508	0.0476919
ACTN1	1.04024e-13	1.707e-13	24.2585	606	ACTN1_HUMAN	0	P12814	P12814	ACTN1	HUMAN			24.5648	3.08	-0.0187507	0.00954032
B4GT1	1.13679e-13	1.86094e-13	25.2788	630	B4GT1_HUMAN	0	P15291	P15291	B4GALT1	HUMAN			25.1735	2.36	0.00242462	-0.0486662
APOA	2.03645e-13	3.32572e-13	29.4572	555	APOA_HUMAN	0	P08519	P08519	LPA	HUMAN			29.4537	24.68	0.092924	-0.0858793
6PGD	2.31689e-13	3.77465e-13	26.7122	740	6PGD_HUMAN	0	P52209	P52209	PGD	HUMAN			26.0689	2	-0.0105431	0.0202139
KV137;KVD37	3.14588e-13	5.11299e-13	26.2851	20	KV137_HUMAN;KVD37_HUMAN	0	A0A075B6S9;P0DSN7	A0A075B6S9;P0DSN7	IGKV1-37;IGKV1D-37	HUMAN			25.4837	0.96	-0.0271865	0.0266584
TGFB1	3.60856e-13	5.85103e-13	24.1754	161	TGFB1_HUMAN	0	P01137	P01137	TGFB1	HUMAN			24.5299	1.32	-0.0012309	-0.0109189
SVEP1	3.83235e-13	6.19912e-13	23.1335	64	SVEP1_HUMAN	0	Q4LDE5	Q4LDE5	SVEP1	HUMAN			24.5522	5.36	-0.113897	-0.0303699
HV69D	4.21665e-13	6.80459e-13	25.7795	84	HV69D_HUMAN	0	A0A0B4J2H0	A0A0B4J2H0	IGHV1-69D	HUMAN			26.0929	0.8	0.0431215	-0.00229845
PSA5	4.5871e-13	7.38491e-13	25.2788	692	PSA5_HUMAN	0	P28066	P28066	PSMA5	HUMAN			25.6305	2.84	-0.0670269	0.0370302
HV364	5.32078e-13	8.54588e-13	27.0504	15	HV364_HUMAN	0	A0A075B6Q5	A0A075B6Q5	IGHV3-64	HUMAN			26.3841	1.68	0.0505606	0.0177018
A0A140T913;A0A140T955;A0A1W2PPQ2;A0A1W2PRT9;Q53Z42	5.91269e-13	9.47422e-13	24.87	126	A0A140T913_HUMAN;A0A140T955_HUMAN;A0A1W2PPQ2_HUMAN;A0A1W2PRT9_HUMAN;Q53Z42_HUMAN	0	A0A140T913;A0A140T955;A0A1W2PPQ2;A0A1W2PRT9;Q53Z42	A0A140T913;A0A140T955;A0A1W2PPQ2;A0A1W2PRT9;Q53Z42	HLA-A	HUMAN			25.2109	3.6	-0.0260467	-0.0264635
VIME	5.94452e-13	9.50286e-13	24.6169	187	VIME_HUMAN	0	P08670	P08670	VIM	HUMAN			24.4367	1.88	0.0168751	0.00546648
LMAN2	7.35238e-13	1.17259e-12	25.8509	813	LMAN2_HUMAN	0	Q12907	Q12907	LMAN2	HUMAN			25.8703	3.2	-0.027914	-0.0762262
HV320	8.11557e-13	1.29129e-12	27.9228	92	HV320_HUMAN	0	A0A0C4DH32	A0A0C4DH32	IGHV3-20	HUMAN			27.3344	1.44	0.0590669	0.0309959
IBP6	8.80588e-13	1.39786e-12	24.5414	674	IBP6_HUMAN	0	P24592	P24592	IGFBP6	HUMAN			25.021	2.36	0.000724711	-0.103453
BLVRB	9.63542e-13	1.52598e-12	25.7153	146	BLVRB_HUMAN	0	P30043	P30043	BLVRB	HUMAN			25.9759	2.16	-0.0274698	0.00616254
LV136	1.06655e-12	1.6852e-12	27.082	71	LV136_HUMAN	0	A0A0B4J1U3	A0A0B4J1U3	IGLV1-36	HUMAN			26.4409	1.56	0.0542304	-0.00050141
PSB8	1.38605e-12	2.18496e-12	25.1627	129	PSB8_HUMAN	0	P28062	P28062	PSMB8	HUMAN			25.261	1.72	-0.0440176	0.0356583
SEM4B	1.52106e-12	2.39225e-12	24.2508	931	SEM4B_HUMAN	0	Q9NPR2	Q9NPR2	SEMA4B	HUMAN			24.5746	2.36	-0.0332749	0.00118645
SPP24	1.62905e-12	2.55618e-12	26.6684	816	SPP24_HUMAN	0	Q13103	Q13103	SPP2	HUMAN			26.3443	1.8	0.0113128	-0.00967353
FLNA	1.66513e-12	2.6068e-12	25.1022	659	FLNA_HUMAN	0	P21333	P21333	FLNA	HUMAN			25.1715	6.52	-0.0223856	0.0619851
HPSE	1.84684e-12	2.88462e-12	24.4829	950	HPSE_HUMAN	0	Q9Y251	Q9Y251	HPSE	HUMAN			24.0981	1.64	-0.00693623	-0.00726835
CALL5	1.94389e-12	3.02927e-12	26.1536	937	CALL5_HUMAN	0	Q9NZT1	Q9NZT1	CALML5	HUMAN			26.1497	1.24	-0.0078422	-0.0198087
PZP	2.48894e-12	3.86979e-12	25.2122	655	PZP_HUMAN	0	P20742	P20742	PZP	HUMAN			26.9999	28.8	0.068549	-0.149587
THIO	2.72715e-12	4.2305e-12	28.1998	585	THIO_HUMAN	0	P10599	P10599	TXN	HUMAN			27.8747	1.84	0.0281984	-0.018753
G6PI	3.11376e-12	4.81925e-12	26.3935	149	G6PI_HUMAN	0	P06744	P06744	GPI	HUMAN			25.7297	3.52	-0.0150981	0.0318636
KVD13;KV113	3.1794e-12	4.90969e-12	26.4708	83	KVD13_HUMAN;KV113_HUMAN	0	A0A0B4J2D9;P0DP09	A0A0B4J2D9;P0DP09	IGKV1D-13;IGKV1-13	HUMAN			26.6501	2.24	0.0673193	0.00115017
PLAK	4.26867e-12	6.57685e-12	23.1606	624	PLAK_HUMAN	0	P14923	P14923	JUP	HUMAN			23.6687	3.76	0.0146548	-0.0436491
DIAC	5.95866e-12	9.15993e-12	24.4466	788	DIAC_HUMAN	0	Q01459	Q01459	CTBS	HUMAN			24.5755	2.36	-0.0126672	-0.027696
1433G	6.44554e-12	9.88606e-12	24.5625	762	1433G_HUMAN	0	P61981	P61981	YWHAG	HUMAN			24.7137	3.04	-0.0789306	0.0690104
INHBE	6.98076e-12	1.06829e-11	23.2251	753	INHBE_HUMAN	0	P58166	P58166	INHBE	HUMAN			24.5338	1.96	-0.0164036	-0.00753829
COR1A	8.04208e-12	1.22795e-11	24.9114	704	COR1A_HUMAN	0	P31146	P31146	CORO1A	HUMAN			24.8005	1.76	-0.0072732	-0.00224782
CH3L1	9.40346e-12	1.43261e-11	25.0648	720	CH3L1_HUMAN	0	P36222	P36222	CHI3L1	HUMAN			25.0071	6.76	-0.122017	0.0584423
TLN1	1.00127e-11	1.52202e-11	24.9795	951	TLN1_HUMAN	0	Q9Y490	Q9Y490	TLN1	HUMAN			24.3163	6.04	-0.0328245	-0.002131
HV348	1.01223e-11	1.53526e-11	24.9368	436	HV348_HUMAN	0	P01763	P01763	IGHV3-48	HUMAN			24.7392	1.28	0.0258475	0.027604
A0A0C4DGB6	1.06876e-11	1.61739e-11	26.6168	86	A0A0C4DGB6_HUMAN	0	A0A0C4DGB6	A0A0C4DGB6	ALB	HUMAN			26.0067	1.2	-0.00784905	-0.0342208
CYTB	1.09369e-11	1.65145e-11	24.7208	489	CYTB_HUMAN	0	P04080	P04080	CSTB	HUMAN			24.8771	0.96	-0.024038	0.0035369
PLXB1	1.22677e-11	1.84829e-11	23.8571	367	PLXB1_HUMAN	0	O43157	O43157	PLXNB1	HUMAN			24.3849	2.48	-0.0308649	-0.000158843
PSA2	1.30631e-11	1.9638e-11	24.9147	1	PSA2_HUMAN	0	P25787	P25787	PSMA2	HUMAN			25.1481	2.32	-0.05132	0.0148049
NOE1	1.34009e-11	2.01013e-11	24.4004	910	NOE1_HUMAN	0	Q99784	Q99784	OLFM1	HUMAN			24.529	1.68	-0.0075759	-0.00467121
C9JB55	1.40898e-11	2.10882e-11	27.5124	201	C9JB55_HUMAN	0	C9JB55	C9JB55	TF	HUMAN			27.7923	1	-0.00571582	-0.0314796
CAH2	1.56498e-11	2.33718e-11	25.0768	402	CAH2_HUMAN	0	P00918	P00918	CA2	HUMAN			25.0556	2.76	-0.0346702	0.0176856
LAMB1	1.72855e-11	2.57581e-11	23.6994	310	LAMB1_HUMAN	0	P07942	P07942	LAMB1	HUMAN			23.9978	2	-0.0168361	-0.00219599
PTPRF	1.75411e-11	2.60818e-11	23.9299	584	PTPRF_HUMAN	0	P10586	P10586	PTPRF	HUMAN			24.6193	5.08	-0.0623092	-0.0128044
PRG2	2.08263e-11	3.08991e-11	24.3672	614	PRG2_HUMAN	0	P13727	P13727	PRG2	HUMAN			25.0843	2.48	-0.0150908	-0.00320499
EPCR	2.19709e-11	3.25265e-11	24.4247	945	EPCR_HUMAN	0	Q9UNN8	Q9UNN8	PROCR	HUMAN			23.6988	1.56	-0.00283211	-0.0213331
LYVE1	3.45167e-11	5.09889e-11	25.622	953	LYVE1_HUMAN	0	Q9Y5Y7	Q9Y5Y7	LYVE1	HUMAN			25.5714	2.04	-0.0316006	-0.00333711
DOPO	3.86417e-11	5.69589e-11	23.5424	560	DOPO_HUMAN	0	P09172	P09172	DBH	HUMAN			24.7212	8.08	-0.00619972	-0.115363
GDIR2	4.12071e-11	6.06092e-11	25.2358	741	GDIR2_HUMAN	0	P52566	P52566	ARHGDIB	HUMAN			25.17	1.44	-0.0172996	0.0182366
LV861	4.5463e-11	6.67248e-11	29.8182	5	LV861_HUMAN	0	A0A075B6I0	A0A075B6I0	IGLV8-61	HUMAN			29.5587	1.56	0.0130099	-0.0395342
LAMP2	5.71235e-11	8.36583e-11	25.796	610	LAMP2_HUMAN	0	P13473	P13473	LAMP2	HUMAN			25.65	1.84	-0.0292268	-0.00151678
LV327	6.95589e-11	1.01652e-10	28.0818	431	LV327_HUMAN	0	P01718	P01718	IGLV3-27	HUMAN			26.8085	1.76	0.18121	-0.0598842
REG3A	1.01587e-10	1.48139e-10	25.4405	800	REG3A_HUMAN	0	Q06141	Q06141	REG3A	HUMAN			27.2217	2.4	-0.017721	0.00489831
IGF2	1.07706e-10	1.56727e-10	26.5494	413	IGF2_HUMAN	0	P01344	P01344	IGF2	HUMAN			26.7187	1.48	-0.00434346	-0.00824543
TPM4	1.1173e-10	1.62235e-10	25.6959	772	TPM4_HUMAN	0	P67936	P67936	TPM4	HUMAN			25.1527	1.96	-0.00591067	0.0155129
COL10	1.1231e-10	1.6273e-10	25.6733	956	COL10_HUMAN	0	Q9Y6Z7	Q9Y6Z7	COLEC10	HUMAN			25.7047	1.6	0.00656491	-0.0260542
GAPR1	1.24857e-10	1.80526e-10	25.6795	924	GAPR1_HUMAN	0	Q9H4G4	Q9H4G4	GLIPR2	HUMAN			25.6623	2.28	-0.0282951	0.0146648
DOPD	1.37904e-10	1.98968e-10	22.8259	698	DOPD_HUMAN	0	P30046	P30046	DDT	HUMAN			25.5025	3.04	-0.113349	-0.0378565
MED1	1.59267e-10	2.29304e-10	27.8011	836	MED1_HUMAN	0	Q15648	Q15648	MED1	HUMAN			27.5686	1.12	-0.00663908	0.0133634
TRY2	2.08008e-10	2.98846e-10	27.197	119	TRY2_HUMAN	0	P07478	P07478	PRSS2	HUMAN			27.0267	1.4	-0.042181	-0.0138829
IGHD	2.37806e-10	3.40939e-10	26.3904	60	IGHD_HUMAN	0	P01880	P01880	IGHD	HUMAN			25.1444	6.76	0.0506361	0.0620375
MMP8	3.97716e-10	5.69002e-10	25.8591	665	MMP8_HUMAN	0	P22894	P22894	MMP8	HUMAN			23.7791	2.96	-0.0227516	0.0522872
AMYP	5.35417e-10	7.644e-10	25.0643	503	AMYP_HUMAN	0	P04746	P04746	AMY2A	HUMAN			25.0066	2.52	-0.00456456	-0.0303645
PRAP1	5.82438e-10	8.29792e-10	25.491	330	PRAP1_HUMAN	0	Q96NZ9	Q96NZ9	PRAP1	HUMAN			25.9982	1.44	0.00964261	-0.0183282
MMP2	7.69428e-10	1.09213e-09	23.7501	552	MMP2_HUMAN	0	P08253	P08253	MMP2	HUMAN			23.7758	2.04	0.00344735	-0.00262775
WHAMM	7.69787e-10	1.09213e-09	31.6172	886	WHAMM_HUMAN	0	Q8TF30	Q8TF30	WHAMM	HUMAN			31.6479	1.08	-0.00182043	0.0705278
MDN1	1.16194e-09	1.64508e-09	27.049	934	MDN1_HUMAN	0	Q9NU22	Q9NU22	MDN1	HUMAN			26.787	1.48	0.0224497	0.00793215
J3KRP0	1.58033e-09	2.23279e-09	25.5448	340	J3KRP0_HUMAN	0	J3KRP0	J3KRP0	CNDP1	HUMAN			25.5519	0.76	-0.000741314	-0.00197653
FA20C	1.74593e-09	2.46166e-09	24.9212	880	FA20C_HUMAN	0	Q8IXL6	Q8IXL6	FAM20C	HUMAN			25.0495	1.12	0.00294129	-0.00279959
C9IZP8	1.76992e-09	2.49032e-09	25.2335	200	C9IZP8_HUMAN	0	C9IZP8	C9IZP8	C1S	HUMAN			25.6707	1	-0.0226041	0.0234869
CATZ	1.82359e-09	2.56054e-09	24.2503	938	CATZ_HUMAN	0	Q9UBR2	Q9UBR2	CTSZ	HUMAN			24.7177	1.24	-0.00913782	-0.0175723
INHBC	1.84256e-09	2.58187e-09	24.4073	749	INHBC_HUMAN	0	P55103	P55103	INHBC	HUMAN			25.2509	1.36	-0.0547378	-0.0126002
SRCRL	2.44607e-09	3.42048e-09	24.5751	176	SRCRL_HUMAN	0	A1L4H1	A1L4H1	SSC5D	HUMAN			23.7823	2.88	-0.0410656	0.0075315
VSIG4	3.84783e-09	5.36962e-09	23.9837	158	VSIG4_HUMAN	0	Q9Y279	Q9Y279	VSIG4	HUMAN			25.8788	2.32	-0.0253624	-0.0357534
TPIS	4.6054e-09	6.41365e-09	24.9925	755	TPIS_HUMAN	0	P60174	P60174	TPI1	HUMAN			24.084	2	-0.0165237	-0.00301522
UGPA	4.92238e-09	6.8411e-09	24.8248	45	UGPA_HUMAN	0	Q16851	Q16851	UGP2	HUMAN			25.4591	3.08	-0.0374397	-0.014033
ICAM2	5.83365e-09	8.09107e-09	25.5323	341	ICAM2_HUMAN	0	P13598	P13598	ICAM2	HUMAN			24.9904	1.56	-0.00152474	0.00642313
AGRG6	8.52451e-09	1.17992e-08	24.0789	874	AGRG6_HUMAN	0	Q86SQ4	Q86SQ4	ADGRG6	HUMAN			24.2398	1.76	-0.0315333	-0.0147227
UTP20	8.59653e-09	1.18747e-08	29.6423	378	UTP20_HUMAN	0	O75691	O75691	UTP20	HUMAN			30.1806	1.44	-0.00262563	0.0158011
A0A024R6I7;A0A0G2JRN3	1.10947e-08	1.52945e-08	31.8753	0	A0A024R6I7_HUMAN;A0A0G2JRN3_HUMAN	0	A0A024R6I7;A0A0G2JRN3	A0A024R6I7;A0A0G2JRN3	SERPINA1	HUMAN			30.0595	0.84	0.049476	0.109507
LVX54	1.20322e-08	1.65534e-08	22.9111	7	LVX54_HUMAN	0	A0A075B6I4	A0A075B6I4	IGLV10-54	HUMAN			27.7213	0.8	-0.00693787	-0.0213985
PSB2	1.31094e-08	1.7999e-08	25.5635	736	PSB2_HUMAN	0	P49721	P49721	PSMB2	HUMAN			25.3758	0.88	-0.00154435	-0.00256211
CBPA1	1.34372e-08	1.84119e-08	24.7499	625	CBPA1_HUMAN	0	P15085	P15085	CPA1	HUMAN			24.6475	1.56	-0.00137814	0.0153585
FRIH	1.44305e-08	1.96995e-08	23.9659	480	FRIH_HUMAN	0	P02794	P02794	FTH1	HUMAN			25.2527	1.92	-0.0320732	0.0172114
ATL2	1.44347e-08	1.96995e-08	23.642	191	ATL2_HUMAN	0	Q86TH1	Q86TH1	ADAMTSL2	HUMAN			23.9844	1.56	-0.0157195	-0.0102296
CASPE	1.58896e-08	2.16417e-08	30.2542	707	CASPE_HUMAN	0	P31944	P31944	CASP14	HUMAN			29.2084	1.64	0.0123377	0.0582731
PON3	1.74916e-08	2.3776e-08	26.0431	832	PON3_HUMAN	0	Q15166	Q15166	PON3	HUMAN			26.593	2	-0.0221802	-0.0124412
PSA1	2.33301e-08	3.16489e-08	23.2851	679	PSA1_HUMAN	0	P25786	P25786	PSMA1	HUMAN			24.5558	2.96	-0.06185	-0.020637
KVD07	2.51794e-08	3.40898e-08	25.2076	100	KVD07_HUMAN	0	A0A0C4DH55	A0A0C4DH55	IGKV3D-7	HUMAN			25.7665	1.24	0.00675597	-0.0388575
PDIA1	2.66247e-08	3.5975e-08	24.4627	534	PDIA1_HUMAN	0	P07237	P07237	P4HB	HUMAN			24.4458	1.32	-0.00669642	-0.00586844
MEGF8	3.06962e-08	4.13943e-08	24.379	873	MEGF8_HUMAN	0	Q7Z7M0	Q7Z7M0	MEGF8	HUMAN			24.1258	2.56	-0.0515352	0.000347682
OIT3	3.20459e-08	4.31289e-08	25.4443	890	OIT3_HUMAN	0	Q8WWZ8	Q8WWZ8	OIT3	HUMAN			25.3211	1.44	0.000670463	0.00648933
REG1A	3.36531e-08	4.52027e-08	27.2889	514	REG1A_HUMAN	0	P05451	P05451	REG1A	HUMAN			26.7427	2.24	-0.042968	-0.00141783
CPSM	3.7955e-08	5.08806e-08	24.0225	706	CPSM_HUMAN	0	P31327	P31327	CPS1	HUMAN			24.6519	1.28	-0.0248049	0.00042941
TAGL2	3.81307e-08	5.10157e-08	28.0574	722	TAGL2_HUMAN	0	P37802	P37802	TAGLN2	HUMAN			24.3914	2.4	0.00556342	0.107923
HV432	5.72139e-08	7.63974e-08	29.8783	29	HV432_HUMAN	0	A0A087WSY4	A0A087WSY4	IGHV4-30-2	HUMAN			28.8847	1.52	0.00632944	0.0511129
HV692	6.86492e-08	9.14874e-08	26.6621	111	HV692_HUMAN	0	A0A0G2JMI3	A0A0G2JMI3	IGHV1-69-2	HUMAN			27.0186	1.32	0.0179237	0.000618657
CADH2	7.30857e-08	9.72097e-08	24.8057	175	CADH2_HUMAN	0	P19022	P19022	CDH2	HUMAN			24.9098	1.2	0.00121987	-0.00428446
HTRA1	7.60728e-08	1.00983e-07	23.6382	893	HTRA1_HUMAN	0	Q92743	Q92743	HTRA1	HUMAN			23.6368	1.48	0.00334652	-0.0020999
URP2	7.62193e-08	1.00983e-07	24.2065	877	URP2_HUMAN	0	Q86UX7	Q86UX7	FERMT3	HUMAN			24.1164	1.12	-0.00164651	-0.000110084
SODC	7.9012e-08	1.0448e-07	25.4579	331	SODC_HUMAN	0	P00441	P00441	SOD1	HUMAN			25.5764	1.16	0.00894136	-0.0275256
PSA4	7.99964e-08	1.05577e-07	26.0516	324	PSA4_HUMAN	0	P25789	P25789	PSMA4	HUMAN			25.467	1.64	-0.0173725	0.0255293
HV270	8.43928e-08	1.11163e-07	25.5721	443	HV270_HUMAN	0	P01814	P01814	IGHV2-70	HUMAN			26.034	1	0.0127353	0.00958741
CMGA	8.56341e-08	1.12581e-07	23.7284	588	CMGA_HUMAN	0	P10645	P10645	CHGA	HUMAN			24.1524	1.28	0.012757	-0.0390836
CATB	9.87532e-08	1.29578e-07	24.5151	544	CATB_HUMAN	0	P07858	P07858	CTSB	HUMAN			25.1711	1.36	-0.0225971	0.000139966
MYH9	1.05499e-07	1.38163e-07	21.6638	718	MYH9_HUMAN	0	P35579	P35579	MYH9	HUMAN			23.0983	2.8	-0.0175453	-0.00688439
IBP7	1.1321e-07	1.47977e-07	24.3492	840	IBP7_HUMAN	0	Q16270	Q16270	IGFBP7	HUMAN			24.457	1.28	-0.00219577	-0.0271703
MERTK	1.15144e-07	1.50216e-07	24.6154	812	MERTK_HUMAN	0	Q12866	Q12866	MERTK	HUMAN			25.1642	0.92	0.00225025	-0.00517628
PTPRG	1.41832e-07	1.8468e-07	25.3097	672	PTPRG_HUMAN	0	P23470	P23470	PTPRG	HUMAN			24.9484	1.8	-0.019624	0.00215809
HV459	1.45707e-07	1.89363e-07	22.6014	446	HV459_HUMAN	0	P01825	P01825	IGHV4-59	HUMAN			22.733	0.68	0.00379298	-0.00223342
HV158	1.58788e-07	2.05971e-07	25.433	98	HV158_HUMAN	0	A0A0C4DH39	A0A0C4DH39	IGHV1-58	HUMAN			26.2713	1.12	0.00322669	0.00572426
PGAM2;PGAM1	1.8497e-07	2.39476e-07	24.7584	646	PGAM2_HUMAN;PGAM1_HUMAN	0	P15259;P18669	P15259;P18669	PGAM2;PGAM1	HUMAN			24.8858	1.52	-0.00379826	-0.00732133
CYTM	1.9289e-07	2.49256e-07	25.4327	838	CYTM_HUMAN	0	Q15828	Q15828	CST6	HUMAN			25.0793	1.12	0.00386839	-0.0101427
PPGB	2.16784e-07	2.79602e-07	23.8236	586	PPGB_HUMAN	0	P10619	P10619	CTSA	HUMAN			23.8386	1.6	-0.000135256	0.00968311
LV537	2.39488e-07	3.08301e-07	25.541	9	LV537_HUMAN	0	A0A075B6J1	A0A075B6J1	IGLV5-37	HUMAN			25.3322	0.96	-0.00333476	-0.00592038
HYOU1	2.48941e-07	3.19865e-07	23.7056	47	HYOU1_HUMAN	0	Q9Y4L1	Q9Y4L1	HYOU1	HUMAN			24.3214	1.36	-0.00521529	0.000252923
FBN1	2.64531e-07	3.39258e-07	23.9033	717	FBN1_HUMAN	0	P35555	P35555	FBN1	HUMAN			24.1879	2.52	0.000431244	0.00803711
CAP7	3.64819e-07	4.66996e-07	24.8735	653	CAP7_HUMAN	0	P20160	P20160	AZU1	HUMAN			25.2074	1.36	-0.00877667	-0.00115524
ADA2	3.75462e-07	4.79718e-07	24.8097	196	ADA2_HUMAN	0	Q9NZK5	Q9NZK5	ADA2	HUMAN			25.1867	1.64	-0.0182263	0.00530624
MYG	3.9458e-07	5.032e-07	25.7078	185	MYG_HUMAN	0	P02144	P02144	MB	HUMAN			25.0519	4.24	0.0349285	-0.159315
E9PFZ2	4.41028e-07	5.61383e-07	31.9313	292	E9PFZ2_HUMAN	0	E9PFZ2	E9PFZ2	CP	HUMAN			31.9293	0.48	-0.000712809	0.00299661
PYGM	4.69489e-07	5.96497e-07	23.8841	594	PYGM_HUMAN	0	P11217	P11217	PYGM	HUMAN			24.9288	2.72	-0.0289526	-0.0121063
TBB5;TBB3;TBB2A;TBB2B	5.18872e-07	6.58011e-07	22.9765	540	TBB5_HUMAN;TBB3_HUMAN;TBB2A_HUMAN;TBB2B_HUMAN	0	P07437;Q13509;Q13885;Q9BVA1	P07437;Q13509;Q13885;Q9BVA1	TUBB;TUBB3;TUBB2A;TUBB2B	HUMAN			23.8205	1.44	-0.0158444	-0.0107554
EMIL1	6.19815e-07	7.84561e-07	28.4747	954	EMIL1_HUMAN	0	Q9Y6C2	Q9Y6C2	EMILIN1	HUMAN			28.4747	0.36	-0.00162754	-0.00393891
TYPH	6.87328e-07	8.68405e-07	23.3498	205	TYPH_HUMAN	0	P19971	P19971	TYMP	HUMAN			24.2692	1.84	-0.0199794	0.00241702
CAH3	7.9913e-07	1.00779e-06	25.1731	541	CAH3_HUMAN	0	P07451	P07451	CA3	HUMAN			23.5302	1.92	0.0270618	-0.0845727
H2A1B;H2A1;H2A1D;H2A3;H2A1C;H2A1H;H2A1J;H2AJ	8.46027e-07	1.06496e-06	23.5725	123	H2A1B_HUMAN;H2A1_HUMAN;H2A1D_HUMAN;H2A3_HUMAN;H2A1C_HUMAN;H2A1H_HUMAN;H2A1J_HUMAN;H2AJ_HUMAN	0	P04908;P0C0S8;P20671;Q7L7L0;Q93077;Q96KK5;Q99878;Q9BTM1	P04908;P0C0S8;P20671;Q7L7L0;Q93077;Q96KK5;Q99878;Q9BTM1	H2AC4;H2AC11;H2AC7;H2AW;H2AC6;H2AC12;H2AC14;H2AJ	HUMAN			25.3237	0.84	-0.0581809	0.0397647
SH3L3	9.77813e-07	1.22858e-06	26.5142	856	SH3L3_HUMAN	0	Q9H299	Q9H299	SH3BGRL3	HUMAN			26.3436	1.28	0.00472782	0.00467847
PSB4	1.01808e-06	1.27682e-06	25.6142	693	PSB4_HUMAN	0	P28070	P28070	PSMB4	HUMAN			25.8676	1.28	-0.019251	-0.0104894
PEBP1	1.03656e-06	1.29761e-06	24.7392	699	PEBP1_HUMAN	0	P30086	P30086	PEBP1	HUMAN			25.2133	1.04	-0.000163897	-0.0284811
HV311	1.12503e-06	1.40578e-06	24.9168	435	HV311_HUMAN	0	P01762	P01762	IGHV3-11	HUMAN			24.9168	0.72	-0.000577358	-0.0010898
VASP	1.15319e-06	1.43833e-06	24.7408	738	VASP_HUMAN	0	P50552	P50552	VASP	HUMAN			24.8144	0.84	0.000652816	-0.000589268
RINI	1.18154e-06	1.46987e-06	24.4807	611	RINI_HUMAN	0	P13489	P13489	RNH1	HUMAN			24.6019	1.36	-0.0117563	-0.00248247
SBP1	1.1828e-06	1.46987e-06	23.8907	818	SBP1_HUMAN	0	Q13228	Q13228	SELENBP1	HUMAN			23.7457	0.92	-0.000256993	0.000857223
PLXB2	1.20251e-06	1.49164e-06	23.7764	365	PLXB2_HUMAN	0	O15031	O15031	PLXNB2	HUMAN			24.0356	0.72	-0.00906209	-0.000864217
FA8	1.31884e-06	1.63296e-06	23.8638	391	FA8_HUMAN	0	P00451	P00451	F8	HUMAN			24.068	2.04	-0.0075312	-0.00160204
LEGL	1.32293e-06	1.63505e-06	24.9077	848	LEGL_HUMAN	0	Q3ZCW2	Q3ZCW2	LGALSL	HUMAN			25.0454	0.64	-0.000107877	-0.00163055
GSTO1	1.33095e-06	1.64198e-06	24.4279	779	GSTO1_HUMAN	0	P78417	P78417	GSTO1	HUMAN			24.9887	2.28	-0.023606	0.00126783
AMPB	1.36892e-06	1.68577e-06	29.0573	180	AMPB_HUMAN	0	Q9H4A4	Q9H4A4	RNPEP	HUMAN			27.776	1.24	-0.0103835	0.0341383
ACY1	1.38816e-06	1.70639e-06	24.6574	131	ACY1_HUMAN	0	Q03154	Q03154	ACY1	HUMAN			24.6827	0.8	-0.0037068	-0.00446083
MIME	1.41887e-06	1.74099e-06	24.6588	656	MIME_HUMAN	0	P20774	P20774	OGN	HUMAN			24.6588	0.52	-0.00141019	-0.00267501
SHPS1;SIRBL;SIRPG	1.46419e-06	1.79337e-06	30.2661	778	SHPS1_HUMAN;SIRBL_HUMAN;SIRPG_HUMAN	0	P78324;Q5TFQ8;Q9P1W8	P78324;Q5TFQ8;Q9P1W8	SIRPA;SIRPB1;SIRPG	HUMAN			30.5457	1.24	0.0014219	-0.00406184
NOTC3	1.4704e-06	1.79519e-06	23.3131	944	NOTC3_HUMAN	0	Q9UM47	Q9UM47	NOTCH3	HUMAN			23.5465	0.92	-0.0142819	-0.00444724
CATH	1.47095e-06	1.79519e-06	25.4736	48	CATH_HUMAN	0	P09668	P09668	CTSH	HUMAN			25.1155	0.52	-0.00211135	-0.00249644
PDLI1	1.52164e-06	1.85373e-06	25.356	355	PDLI1_HUMAN	0	O00151	O00151	PDLIM1	HUMAN			25.2127	0.36	5.79662e-05	-0.00172384
PTX3	1.58323e-06	1.92532e-06	22.8879	682	PTX3_HUMAN	0	P26022	P26022	PTX3	HUMAN			22.9795	1.52	-0.0125276	-0.0759427
FCG2A	1.5905e-06	1.92827e-06	25.6797	605	FCG2A_HUMAN	0	P12318	P12318	FCGR2A	HUMAN			25.6797	0.4	0.00130075	0.000520387
PDIA3	1.59132e-06	1.92827e-06	24.0658	700	PDIA3_HUMAN	0	P30101	P30101	PDIA3	HUMAN			24.0998	0.84	-0.00699054	-0.00454187
CAP1	2.10536e-06	2.54662e-06	25.529	789	CAP1_HUMAN	0	Q01518	Q01518	CAP1	HUMAN			25.4662	0.88	0.000198328	-0.00151358
MENT	2.64134e-06	3.18928e-06	25.7654	914	MENT_HUMAN	0	Q9BUN1	Q9BUN1	MENT	HUMAN			25.883	1.28	-0.00558016	-0.000317309
BST1	2.71297e-06	3.26997e-06	25.0998	179	BST1_HUMAN	0	Q10588	Q10588	BST1	HUMAN			24.9581	1.36	0.0005893	-0.0098819
GSHB	2.80423e-06	3.374e-06	24.8271	140	GSHB_HUMAN	0	P48637	P48637	GSS	HUMAN			24.8714	1.4	-0.0104712	-0.00287205
FABP5	2.95237e-06	3.54597e-06	24.9056	336	FABP5_HUMAN	0	Q01469	Q01469	FABP5	HUMAN			24.9737	1	-0.00247808	0.00761064
LYAM3	3.02374e-06	3.6253e-06	24.1924	636	LYAM3_HUMAN	0	P16109	P16109	SELP	HUMAN			24.3982	1.12	-0.0115466	0.00175892
NHRF3	3.35844e-06	4.0195e-06	27.5155	182	NHRF3_HUMAN	0	Q5T2W1	Q5T2W1	PDZK1	HUMAN			27.7475	0.92	0.0272886	0.0261473
VGFR3	3.40942e-06	4.07336e-06	24.4375	289	VGFR3_HUMAN	0	P35916	P35916	FLT4	HUMAN			24.3321	0.92	-1.65208e-05	0.00135387
DHE3	3.60021e-06	4.29377e-06	26.7176	388	DHE3_HUMAN	0	P00367	P00367	GLUD1	HUMAN			26.9908	1.08	-0.00972167	-0.00690343
HLAC	3.9952e-06	4.75652e-06	25.6154	127	HLAC_HUMAN	0	P10321	P10321	HLA-C	HUMAN			25.2813	0.6	-0.000884375	0.00232532
BHMT1	4.00531e-06	4.76024e-06	24.0876	898	BHMT1_HUMAN	0	Q93088	Q93088	BHMT	HUMAN			25.0082	1.12	-0.0204768	0.0124117
EST1	4.04441e-06	4.79833e-06	26.3813	668	EST1_HUMAN	0	P23141	P23141	CES1	HUMAN			24.7521	1.88	-0.0475627	-0.00439163
NRP2	4.2838e-06	5.07351e-06	23.746	372	NRP2_HUMAN	0	O60462	O60462	NRP2	HUMAN			23.8683	1.32	-0.0126411	0.00076818
D6RE86	4.47125e-06	5.28633e-06	25.2022	275	D6RE86_HUMAN	0	D6RE86	D6RE86	CP	HUMAN			25.2046	1.4	-0.0191651	-0.00393924
TRML1	4.60062e-06	5.42985e-06	24.0551	878	TRML1_HUMAN	0	Q86YW5	Q86YW5	TREML1	HUMAN			23.9551	1.04	0.000438023	0.00241035
TNNC1	4.71843e-06	5.55926e-06	22.7921	771	TNNC1_HUMAN	0	P63316	P63316	TNNC1	HUMAN			23.3497	0.4	0.00228429	-0.00984914
FABP4	4.75014e-06	5.58696e-06	26.7952	627	FABP4_HUMAN	0	P15090	P15090	FABP4	HUMAN			25.1859	1.36	0.0119979	-0.0601241
HS71A;HS71B	5.55232e-06	6.51919e-06	23.8989	106	HS71A_HUMAN;HS71B_HUMAN	0	P0DMV8;P0DMV9	P0DMV8;P0DMV9	HSPA1A;HSPA1B	HUMAN			23.8989	0.72	0.000545737	-0.000808997
OSCAR	5.84568e-06	6.85182e-06	22.3862	35	OSCAR_HUMAN	0	Q8IYS5	Q8IYS5	OSCAR	HUMAN			22.8722	0.36	-0.000342785	-0.00451958
NEO1	6.16656e-06	7.21551e-06	23.8305	895	NEO1_HUMAN	0	Q92859	Q92859	NEO1	HUMAN			23.7987	1.24	-0.00422716	-0.00666727
PGK1	7.81006e-06	9.1229e-06	25.4793	393	PGK1_HUMAN	0	P00558	P00558	PGK1	HUMAN			24.7326	1.52	-0.00478503	-0.00511168
KVD20	8.00802e-06	9.33812e-06	31.0794	89	KVD20_HUMAN	0	A0A0C4DH25	A0A0C4DH25	IGKV3D-20	HUMAN			30.7676	1.6	0.000476139	0.00439973
SAP	8.52048e-06	9.91871e-06	23.5694	542	SAP_HUMAN	0	P07602	P07602	PSAP	HUMAN			23.9312	0.96	-0.00431357	-0.00903282
ARLY	8.71477e-06	1.01276e-05	24.2728	500	ARLY_HUMAN	0	P04424	P04424	ASL	HUMAN			24.254	1.64	-0.00477277	-0.000729052
LAMP1	1.1404e-05	1.32302e-05	24.8753	596	LAMP1_HUMAN	0	P11279	P11279	LAMP1	HUMAN			24.6257	1	0.00796661	0.0133556
CATS	1.15945e-05	1.34283e-05	24.7385	678	CATS_HUMAN	0	P25774	P25774	CTSS	HUMAN			24.2005	0.72	0.00879382	-0.025143
ADH1B	1.3319e-05	1.53994e-05	24.7576	385	ADH1B_HUMAN	0	P00325	P00325	ADH1B	HUMAN			23.9288	1	0.000360042	-0.00490845
CD99	1.34955e-05	1.5577e-05	24.2878	619	CD99_HUMAN	0	P14209	P14209	CD99	HUMAN			24.2408	0.56	-0.00968909	0.00170977
AL1A1	1.80749e-05	2.08274e-05	24.2437	387	AL1A1_HUMAN	0	P00352	P00352	ALDH1A1	HUMAN			24.1513	2.88	-0.0201258	-0.0570303
ITLN1	2.61899e-05	3.01273e-05	24.3307	889	ITLN1_HUMAN	0	Q8WWA0	Q8WWA0	ITLN1	HUMAN			23.714	0.88	-0.00617282	-0.0140115
CTRB1;CTRB2	2.84427e-05	3.26635e-05	25.9219	145	CTRB1_HUMAN;CTRB2_HUMAN	0	P17538;Q6GPI1	P17538;Q6GPI1	CTRB1;CTRB2	HUMAN			25.5487	1	-0.00245785	-0.000522292
HV309	3.86988e-05	4.43668e-05	25.7595	442	HV309_HUMAN	0	P01782	P01782	IGHV3-9	HUMAN			25.8197	0.32	0.00361161	0.0186577
SC6A1	4.9391e-05	5.65299e-05	31.8104	139	SC6A1_HUMAN	0	P30531	P30531	SLC6A1	HUMAN			30.479	0.44	-0.000690685	-0.00225042
MYOME	5.39745e-05	6.16722e-05	30.7759	22	MYOME_HUMAN	0	Q5VU43	Q5VU43	PDE4DIP	HUMAN			30.1479	1.4	-0.0138904	0.000708277
PTPRK	5.42336e-05	6.18645e-05	30.721	294	PTPRK_HUMAN	0	Q15262	Q15262	PTPRK	HUMAN			31.1193	1.04	-0.0039919	-0.00482666
AT131	5.4442e-05	6.19983e-05	30.6772	927	AT131_HUMAN	0	Q9HD20	Q9HD20	ATP13A1	HUMAN			30.1597	0.84	-0.00865953	-0.00080353
LCN1	6.35991e-05	7.23055e-05	23.7548	703	LCN1_HUMAN	0	P31025	P31025	LCN1	HUMAN			24.0321	1.24	0.0458676	0.0408818
LV403	6.37284e-05	7.23317e-05	28.9287	14	LV403_HUMAN	0	A0A075B6K6	A0A075B6K6	IGLV4-3	HUMAN			27.9365	0.76	0.000169687	-0.000666937
EXT2	6.479e-05	7.34143e-05	28.7512	897	EXT2_HUMAN	0	Q93063	Q93063	EXT2	HUMAN			28.5297	0.8	0.00110717	-0.000164909
GGT1	6.82313e-05	7.71852e-05	28.2021	648	GGT1_HUMAN	0	P19440	P19440	GGT1	HUMAN			26.5697	1.04	0.006138	0.0207904
AT2A1	7.17918e-05	8.10783e-05	27.6725	364	AT2A1_HUMAN	0	O14983	O14983	ATP2A1	HUMAN			23.1912	0.76	0.0321108	-0.0268746
HNRPU	7.21878e-05	8.13905e-05	27.6158	133	HNRPU_HUMAN	0	Q00839	Q00839	HNRNPU	HUMAN			26.2056	0.48	-0.00356709	0.00621484
VMO1	7.33991e-05	8.26195e-05	28.4074	872	VMO1_HUMAN	0	Q7Z5L0	Q7Z5L0	VMO1	HUMAN			27.205	0.68	-0.00958477	-0.00712959
AATC	7.35678e-05	8.26728e-05	24.3277	639	AATC_HUMAN	0	P17174	P17174	GOT1	HUMAN			24.3218	1.76	-0.0302061	-0.0196258
IGLC3	7.37524e-05	8.27437e-05	25.8329	575	IGLC3_HUMAN	0	P0DOY3	P0DOY3	IGLC3	HUMAN			24.4429	0.72	-0.00342646	-0.00755848
IDHC	7.42748e-05	8.31927e-05	27.3241	379	IDHC_HUMAN	0	O75874	O75874	IDH1	HUMAN			25.5868	0.6	-0.000146621	0.000233553
SFTPD	7.54461e-05	8.43659e-05	27.1652	715	SFTPD_HUMAN	0	P35247	P35247	SFTPD	HUMAN			26.6126	0.48	0.00147613	0.00224328
S1PR1	7.67155e-05	8.56447e-05	26.9968	660	S1PR1_HUMAN	0	P21453	P21453	S1PR1	HUMAN			27.0292	0.52	-0.00105386	-0.000674808
IBP1	7.74193e-05	8.6289e-05	26.9051	207	IBP1_HUMAN	0	P08833	P08833	IGFBP1	HUMAN			25.833	1	-0.00234049	0.0177022
FAS	7.7892e-05	8.6674e-05	26.8441	122	FAS_HUMAN	0	P49327	P49327	FASN	HUMAN			22.7003	0.72	-0.0301221	-0.0365136
RELN	7.85556e-05	8.72697e-05	21.7365	339	RELN_HUMAN	0	P78509	P78509	RELN	HUMAN			22.7818	1.6	-0.00321675	-0.0371091
RETN	7.89194e-05	8.75311e-05	26.7133	928	RETN_HUMAN	0	Q9HD89	Q9HD89	RETN	HUMAN			25.9073	0.6	-1.77061e-05	0.00585642
KCRM	8.00494e-05	8.86401e-05	21.3281	527	KCRM_HUMAN	0	P06732	P06732	CKM	HUMAN			23.076	3.64	-0.0285332	-0.0936047
LV312	8.05803e-05	8.90831e-05	26.5068	11	LV312_HUMAN	0	A0A075B6K2	A0A075B6K2	IGLV3-12	HUMAN			25.9788	0.76	-0.0143613	-0.0132449
TSP4	8.37522e-05	9.24396e-05	26.1281	283	TSP4_HUMAN	0	P35443	P35443	THBS4	HUMAN			25.1565	1	0.00919188	0.000989338
KV229	8.5761e-05	9.45036e-05	25.8983	178	KV229_HUMAN	0	A2NJV5	A2NJV5	IGKV2-29	HUMAN			25.4949	0.24	-0.00204568	-0.00257675
H2AY	8.6893e-05	9.55963e-05	25.772	274	H2AY_HUMAN	0	O75367	O75367	MACROH2A1	HUMAN			25.2178	0.24	-0.00176791	0.00167725
PLEK	8.93058e-05	9.79718e-05	25.5102	556	PLEK_HUMAN	0	P08567	P08567	PLEK	HUMAN			24.5681	0.92	-0.00360041	-0.000705943
A0A140TA21;Q5SS57	8.93399e-05	9.79718e-05	25.5066	854	A0A140TA21_HUMAN;Q5SS57_HUMAN	0	A0A140TA21;Q5SS57	A0A140TA21;Q5SS57	HLA-B	HUMAN			25.3517	1.88	-0.0212068	0.00144853
TCPA	8.95058e-05	9.79959e-05	25.489	280	TCPA_HUMAN	0	P17987	P17987	TCP1	HUMAN			22.946	0.12	-0.0130048	0.0238338
ITA2B	8.97515e-05	9.81072e-05	25.463	156	ITA2B_HUMAN	0	P08514	P08514	ITGA2B	HUMAN			23.7125	0.68	0.0132151	-0.000125893
MMRN2	9.02533e-05	9.84976e-05	25.4101	925	MMRN2_HUMAN	0	Q9H8L6	Q9H8L6	MMRN2	HUMAN			25.6262	1.04	-0.00250357	0.000441713
TBA3C;TBA3D;TBA1B;TBA3E;TBA1A;TBA8	9.27095e-05	0.000101016	25.157	775	TBA3C_HUMAN;TBA3D_HUMAN;TBA1B_HUMAN;TBA3E_HUMAN;TBA1A_HUMAN;TBA8_HUMAN	0	P0DPH7;P0DPH8;P68363;Q6PEY2;Q71U36;Q9NY65	P0DPH7;P0DPH8;P68363;Q6PEY2;Q71U36;Q9NY65	TUBA3C;TUBA3D;TUBA1B;TUBA3E;TUBA1A;TUBA8	HUMAN			24.8483	1.56	-0.00354308	-0.000480488
A0A140T941;A0A140T975;A0A140T9Z6;A0A1W2PQS8;A0A1W2PS39;B0UXQ0;Q5RJ27;Q9GJ45	9.30056e-05	0.000101056	25.1272	128	A0A140T941_HUMAN;A0A140T975_HUMAN;A0A140T9Z6_HUMAN;A0A1W2PQS8_HUMAN;A0A1W2PS39_HUMAN;B0UXQ0_HUMAN;Q5RJ27_HUMAN;Q9GJ45_HUMAN	0	A0A140T941;A0A140T975;A0A140T9Z6;A0A1W2PQS8;A0A1W2PS39;B0UXQ0;Q5RJ27;Q9GJ45	A0A140T941;A0A140T975;A0A140T9Z6;A0A1W2PQS8;A0A1W2PS39;B0UXQ0;Q5RJ27;Q9GJ45	HLA-A	HUMAN			25.6647	0.32	-0.0013257	-0.00254093
MARCO	9.30428e-05	0.000101056	25.1234	939	MARCO_HUMAN	0	Q9UEW3	Q9UEW3	MARCO	HUMAN			25.7477	1.2	-0.00245761	-0.0176691
HLAA	9.43063e-05	0.000102265	24.9974	134	HLAA_HUMAN	0	P04439	P04439	HLA-A	HUMAN			25.7694	0.4	-0.00498776	-0.00825368
LV552	9.51051e-05	0.000102665	24.9189	59	LV552_HUMAN	0	A0A0A0MRZ9	A0A0A0MRZ9	IGLV5-52	HUMAN			25.242	0.52	7.5724e-05	-0.00297248
ISLR	9.5169e-05	0.000102665	24.9127	360	ISLR_HUMAN	0	O14498	O14498	ISLR	HUMAN			24.8726	0.96	0.00025078	-0.00193789
ERAP1	9.52517e-05	0.000102665	24.9046	935	ERAP1_HUMAN	0	Q9NZ08	Q9NZ08	ERAP1	HUMAN			24.5107	0.72	0.0030077	-0.00640327
CNTFR	9.52776e-05	0.000102665	24.9021	686	CNTFR_HUMAN	0	P26992	P26992	CNTFR	HUMAN			24.7483	0.24	0.000735692	-0.00279215
BASP1	9.63032e-05	0.000103606	24.8029	783	BASP1_HUMAN	0	P80723	P80723	BASP1	HUMAN			24.5881	0.68	-0.00137031	0.000122039
CCL14	9.65804e-05	0.00010374	24.7764	842	CCL14_HUMAN	0	Q16627	Q16627	CCL14	HUMAN			25.0634	1.04	-0.00528269	-0.00276502
TFPI1	9.71382e-05	0.000104175	24.7232	589	TFPI1_HUMAN	0	P10646	P10646	TFPI	HUMAN			24.1795	0.84	0.00302335	-0.0021848
XPP2	9.77059e-05	0.000104619	24.6696	371	XPP2_HUMAN	0	O43895	O43895	XPNPEP2	HUMAN			24.7901	0.64	-0.000944542	-0.00421019
KVD43	9.80665e-05	0.000104634	24.6357	80	KVD43_HUMAN	0	A0A0B4J1Z2	A0A0B4J1Z2	IGKV1D-43	HUMAN			25.1118	0.16	-0.000126772	-0.00142769
EF1A1	9.81406e-05	0.000104634	24.6288	774	EF1A1_HUMAN	0	P68104	P68104	EEF1A1	HUMAN			25.0034	1.16	-0.010097	-0.00176844
CELR1	9.82361e-05	0.000104634	24.6199	174	CELR1_HUMAN	0	Q9NYQ6	Q9NYQ6	CELSR1	HUMAN			27.3036	0.76	0.000451406	-0.0701608
SAP3	9.83347e-05	0.000104634	24.6107	641	SAP3_HUMAN	0	P17900	P17900	GM2A	HUMAN			24.0878	0.72	-0.00410867	-0.00398028
HBG1	9.88013e-05	0.00010491	24.5673	142	HBG1_HUMAN	0	P69891	P69891	HBG1	HUMAN			24.8754	0.84	0.000598111	-0.00410628
HS90B	9.89448e-05	0.00010491	24.554	550	HS90B_HUMAN	0	P08238	P08238	HSP90AB1	HUMAN			24.5828	0.92	-0.00669346	0.00191759
CCL18	9.90561e-05	0.00010491	24.5437	752	CCL18_HUMAN	0	P55774	P55774	CCL18	HUMAN			24.4826	0.84	0.00338881	-0.000144676
RL30	9.9853e-05	0.00010559	24.4705	277	RL30_HUMAN	0	P62888	P62888	RPL30	HUMAN			24.9733	0.24	0.00124905	-0.00386444
DPEP2	0.000100283	0.000105769	24.4314	922	DPEP2_HUMAN	0	Q9H4A9	Q9H4A9	DPEP2	HUMAN			24.6761	1.12	-0.00096294	-0.00303086
A0A087WYE8	0.000100432	0.000105769	24.4178	44	A0A087WYE8_HUMAN	0	A0A087WYE8	A0A087WYE8	IGHV1OR21-1	HUMAN			24.9076	0.4	0.00102183	-0.00319062
FCN1	0.000100489	0.000105769	24.4127	359	FCN1_HUMAN	0	O00602	O00602	FCN1	HUMAN			25.1067	0.92	-0.00286248	-0.00182859
PSB7	0.00010103	0.000106175	24.3638	908	PSB7_HUMAN	0	Q99436	Q99436	PSMB7	HUMAN			25.0345	0.48	-0.00268136	-0.00630643
LDLR	0.000101845	0.000106826	24.2909	326	LDLR_HUMAN	0	P01130	P01130	LDLR	HUMAN			24.0202	1.56	-0.0222569	-0.00605849
NUCB1	0.000101963	0.000106826	24.2804	793	NUCB1_HUMAN	0	Q02818	Q02818	NUCB1	HUMAN			24.3972	1.92	-0.0111228	-0.00273856
NAR3	0.00010238	0.000107098	24.2435	281	NAR3_HUMAN	0	Q13508	Q13508	ART3	HUMAN			24.4242	0.36	-0.000491964	0.000255799
ALDOC	0.000102984	0.000107564	24.1905	569	ALDOC_HUMAN	0	P09972	P09972	ALDOC	HUMAN			24.5184	1	-0.000953825	-0.0125583
CD109	0.000103253	0.000107681	24.1669	867	CD109_HUMAN	0	Q6YHK3	Q6YHK3	CD109	HUMAN			24.1742	1.4	-0.000494826	-0.00372381
NDKA	0.000103782	0.000107916	24.1209	631	NDKA_HUMAN	0	P15531	P15531	NME1	HUMAN			25.5763	0.64	0.0213534	-0.0331496
DSC2	0.000103796	0.000107916	24.1197	154	DSC2_HUMAN	0	Q02487	Q02487	DSC2	HUMAN			23.9538	1.12	-0.00308883	0.00227649
TGM3	0.000104136	0.000108105	24.0903	159	TGM3_HUMAN	0	Q08188	Q08188	TGM3	HUMAN			24.5216	1.12	-0.0100478	-0.00390691
FBLN5	0.000104889	0.00010872	24.0257	308	FBLN5_HUMAN	0	Q9UBX5	Q9UBX5	FBLN5	HUMAN			24.7066	0.92	-0.00583611	-0.0150069
TGO1	0.00010647	0.000110192	23.8921	851	TGO1_HUMAN	0	Q5JRA6	Q5JRA6	MIA3	HUMAN			23.6618	0.92	0.00634863	0.00716135
OLFM4	0.000108621	0.000112247	23.7146	863	OLFM4_HUMAN	0	Q6UX06	Q6UX06	OLFM4	HUMAN			23.6348	0.24	-0.000198398	-0.00118165
AGRF5	0.000109572	0.000113058	23.6377	882	AGRF5_HUMAN	0	Q8IZF2	Q8IZF2	ADGRF5	HUMAN			23.9193	0.96	-0.00998958	-0.00140275
ANXA1	0.000110364	0.000113636	23.5743	490	ANXA1_HUMAN	0	P04083	P04083	ANXA1	HUMAN			23.6771	0.64	-0.000119425	-4.0137e-05
RS20	0.000110466	0.000113636	23.5662	757	RS20_HUMAN	0	P60866	P60866	RPS20	HUMAN			26.2559	0.28	0.0085102	-0.0351793
B4GA1	0.000110916	0.000113928	23.5304	368	B4GA1_HUMAN	0	O43505	O43505	B4GAT1	HUMAN			24.1215	0.56	-0.000667365	0.00110589
ARP3	0.000111208	0.000114056	23.5074	194	ARP3_HUMAN	0	P61158	P61158	ACTR3	HUMAN			24.0171	0.56	-0.000292959	-0.0020873
ERAP2	0.000111826	0.000114516	23.4589	861	ERAP2_HUMAN	0	Q6P179	Q6P179	ERAP2	HUMAN			23.6693	1.32	0.00894326	-0.0145712
H33;H31T;H3C	0.000112143	0.000114668	23.4342	344	H33_HUMAN;H31T_HUMAN;H3C_HUMAN	0	P84243;Q16695;Q6NXT2	P84243;Q16695;Q6NXT2	H3-3A;H3-4;H3-5	HUMAN			23.2622	0.24	-0.0027189	0.000892976
AMPL	0.000112963	0.000115334	23.3705	695	AMPL_HUMAN	0	P28838	P28838	LAP3	HUMAN			25.1122	2.64	-0.0130141	-0.00173492
FUCO2	0.000114607	0.000116837	23.245	913	FUCO2_HUMAN	0	Q9BTY2	Q9BTY2	FUCA2	HUMAN			23.3178	0.76	-0.000138425	-0.00105144
CLH1	0.000115101	0.000117166	23.2077	36	CLH1_HUMAN	0	Q00610	Q00610	CLTC	HUMAN			24.6277	0.32	-0.00198435	-0.0202012
ANXA2	0.000115422	0.000117317	23.1837	325	ANXA2_HUMAN	0	P07355	P07355	ANXA2	HUMAN			23.3269	0.56	-0.00436982	0.00035416
PSB10	0.000116578	0.000118315	23.0977	726	PSB10_HUMAN	0	P40306	P40306	PSMB10	HUMAN			23.9726	0.6	-0.00104236	-0.00074502
G3V3A0	0.000116782	0.000118346	23.0826	307	G3V3A0_HUMAN	0	G3V3A0	G3V3A0	SERPINA3	HUMAN			24.0976	1	-0.00831837	0.00050007
CO5A1	0.000118311	0.000119717	22.971	658	CO5A1_HUMAN	0	P20908	P20908	COL5A1	HUMAN			23.7298	0.24	0.00148083	-0.00403889
4F2	0.000118492	0.000119723	22.9579	299	4F2_HUMAN	0	P08195	P08195	SLC3A2	HUMAN			23.3325	0.88	-0.000672786	-0.00124697
CLC11	0.000121581	0.000122516	22.7386	949	CLC11_HUMAN	0	Q9Y240	Q9Y240	CLEC11A	HUMAN			23.2627	0.88	-0.00265242	-0.00771945
CAD15	0.000121616	0.000122516	22.7361	751	CAD15_HUMAN	0	P55291	P55291	CDH15	HUMAN			23.6745	0.28	0.00136891	-0.00623394
GDN	0.00012977	0.000130537	22.1926	532	GDN_HUMAN	0	P07093	P07093	SERPINE2	HUMAN			23.5143	0.24	-0.00663939	-0.0135177
FCG3B	0.000132596	0.000133183	27.1699	46	FCG3B_HUMAN	0	O75015	O75015	FCGR3B	HUMAN			27.1243	1.48	-0.0319576	-0.0183155
RS16	0.000140312	0.000140726	21.5555	354	RS16_HUMAN	0	P62249	P62249	RPS16	HUMAN			24.3475	0.24	0.00881466	-0.036444
PKP1	0.000322649	0.000323123	22.2777	822	PKP1_HUMAN	0	Q13835	Q13835	PKP1	HUMAN			22.7617	1.56	-0.0127192	0.0227926
MIF	0.000667577	0.000667577	23.0198	618	MIF_HUMAN	0	P14174	P14174	MIF	HUMAN			23.6426	0.4	0.0144154	-0.0491937
KVD30				19	KVD30_HUMAN	0	A0A075B6S6	A0A075B6S6	IGKV2D-30	HUMAN			28.1278	0.64	-0.0134258	2.49529e-05
C1TC				150	C1TC_HUMAN	0	P11586	P11586	MTHFD1	HUMAN			24.0771	0.88	-0.0219951	-0.000728614
FHAD1				189	FHAD1_HUMAN	0	B1AJZ9	B1AJZ9	FHAD1	HUMAN			29.2362	0.52	-0.00337607	-0.000838338
S10A6				525	S10A6_HUMAN	0	P06703	P06703	S100A6	HUMAN			25.9639	0.64	-0.0030653	0.00118349
CAN1				539	CAN1_HUMAN	0	P07384	P07384	CAPN1	HUMAN			24.0351	0.96	-0.00214125	0.000509238
PGFRB				565	PGFRB_HUMAN	0	P09619	P09619	PDGFRB	HUMAN			24.2223	0.64	-0.00613218	-0.000893349
CO6A2				602	CO6A2_HUMAN	0	P12110	P12110	COL6A2	HUMAN			24.3111	0.56	-0.00641351	-0.00188147
PIP				604	PIP_HUMAN	0	P12273	P12273	PIP	HUMAN			25.5636	0.44	-0.00780611	-0.00783649
LEG3				642	LEG3_HUMAN	0	P17931	P17931	LGALS3	HUMAN			24.8274	0.88	-0.0289637	0.00216355
MGAT1				684	MGAT1_HUMAN	0	P26572	P26572	MGAT1	HUMAN			24.4126	0.8	-0.00522539	0.00112326
1433B				708	1433B_HUMAN	0	P31946	P31946	YWHAB	HUMAN			25.1879	0.84	-0.00338972	0.00107045
ARF3;ARF1;ARF5				786	ARF3_HUMAN;ARF1_HUMAN;ARF5_HUMAN	0	P61204;P84077;P84085	P61204;P84077;P84085	ARF3;ARF1;ARF5	HUMAN			24.671	0.6	-0.0048979	-0.00094388
1433F				798	1433F_HUMAN	0	Q04917	Q04917	YWHAH	HUMAN			24.8277	0.64	-0.00477597	-0.000152381
SIGL5;SIG14				807	SIGL5_HUMAN;SIG14_HUMAN	0	O15389;Q08ET2	O15389;Q08ET2	SIGLEC5;SIGLEC14	HUMAN			24.819	0.84	-0.00101072	-0.000300741
FSTL1				810	FSTL1_HUMAN	0	Q12841	Q12841	FSTL1	HUMAN			23.2696	0.76	-0.00956002	0.000978497
CD166				820	CD166_HUMAN	0	Q13740	Q13740	ALCAM	HUMAN			24.2106	0.96	-0.00403658	-6.65935e-05
BLMH				823	BLMH_HUMAN	0	Q13867	Q13867	BLMH	HUMAN			24.5949	1.32	-0.00725656	-0.00581159
SFPA2;SFTA1				879	SFPA2_HUMAN;SFTA1_HUMAN	0	Q8IWL1;Q8IWL2	Q8IWL1;Q8IWL2	SFTPA2;SFTPA1	HUMAN			25.5272	0.44	-0.00104427	-0.000274432
NIF3L				919	NIF3L_HUMAN	0	Q9GZT8	Q9GZT8	NIF3L1	HUMAN			23.6162	0.64	-0.00187716	0.000236941

## Sheet: S2 D01~limma
feature_id	p	fdr	effect	proId	protein	isoform	uniprot	canonical	gene	organism	reverse	contaminant	mean.log2.LFQ.intensity	mean.pepcounts	pca1	pca2
LVX54	0.000697257	0.237608	5.34539	7	LVX54_HUMAN	0	A0A075B6I4	A0A075B6I4	IGLV10-54	HUMAN			27.7213	0.8	-0.00693787	-0.0213985
H7C0L5	0.00158265	0.237608	3.01297	332	H7C0L5_HUMAN	0	H7C0L5	H7C0L5	ITIH4	HUMAN			28.3023	1.56	-0.0823672	-0.0368733
GNPTG	0.00174004	0.237608	0.77873	943	GNPTG_HUMAN	0	Q9UJJ9	Q9UJJ9	GNPTG	HUMAN			24.9773	2.76	-0.0297853	-0.0499431
KPRP	0.00196996	0.237608	2.11485	858	KPRP_HUMAN	0	Q5T749	Q5T749	KPRP	HUMAN			24.995	7.88	-0.0157315	-0.0802225
SYWC	0.00199335	0.237608	-1.72687	671	SYWC_HUMAN	0	P23381	P23381	WARS1	HUMAN			24.4222	6	-0.132234	0.0463197
PGRP1	0.00562193	0.558445	-1.53414	376	PGRP1_HUMAN	0	O75594	O75594	PGLYRP1	HUMAN			24.5368	2.52	-0.0209978	0.0166719
PSB1	0.00735404	0.570078	1.13234	654	PSB1_HUMAN	0	P20618	P20618	PSMB1	HUMAN			25.6375	2.64	-0.0519334	-0.0155276
EST1	0.00765206	0.570078	-3.14295	668	EST1_HUMAN	0	P23141	P23141	CES1	HUMAN			24.7521	1.88	-0.0475627	-0.00439163
PAFA	0.0095414	0.615277	-1.13852	815	PAFA_HUMAN	0	Q13093	Q13093	PLA2G7	HUMAN			25.4371	4.32	-0.032983	-0.0906486
INHBE	0.0103234	0.615277	1.65272	753	INHBE_HUMAN	0	P58166	P58166	INHBE	HUMAN			24.5338	1.96	-0.0164036	-0.00753829
IL6RB	0.0116379	0.630565	1.20781	157	IL6RB_HUMAN	0	P40189	P40189	IL6ST	HUMAN			24.4419	1.52	0.0085307	-0.0351747
PCYOX	0.0167341	0.831126	-0.561201	941	PCYOX_HUMAN	0	Q9UHG3	Q9UHG3	PCYOX1	HUMAN			26.4429	10.36	-0.0245058	-0.0381756
APOA5	0.0215992	0.926461	-0.798907	172	APOA5_HUMAN	0	Q6Q788	Q6Q788	APOA5	HUMAN			25.3356	5.52	-0.0416845	0.0543627
HV404	0.0250589	0.926461	-1.65038	16	HV404_HUMAN	0	A0A075B6R2	A0A075B6R2	IGHV4-4	HUMAN			28.6004	2.28	0.00824463	0.0199714
HNRPU	0.0267053	0.926461	-2.82042	133	HNRPU_HUMAN	0	Q00839	Q00839	HNRNPU	HUMAN			26.2056	0.48	-0.00356709	0.00621484
MMP8	0.0268033	0.926461	-2.25684	665	MMP8_HUMAN	0	P22894	P22894	MMP8	HUMAN			23.7791	2.96	-0.0227516	0.0522872
SC6A1	0.0306879	0.926461	-2.66281	139	SC6A1_HUMAN	0	P30531	P30531	SLC6A1	HUMAN			30.479	0.44	-0.000690685	-0.00225042
HS90A	0.0344591	0.926461	-1.05969	545	HS90A_HUMAN	0	P07900	P07900	HSP90AA1	HUMAN			25.5866	10.12	-0.0874171	0.0425691
LV218	0.0379074	0.926461	-1.0045	10	LV218_HUMAN	0	A0A075B6J9	A0A075B6J9	IGLV2-18	HUMAN			28.0416	2.28	0.0445732	-0.0238677
IBP2	0.0387806	0.926461	1.12964	643	IBP2_HUMAN	0	P18065	P18065	IGFBP2	HUMAN			26.5958	8.32	-0.0701886	-0.0403245
KVD29;KVD26	0.0395125	0.926461	-0.468555	170	KVD29_HUMAN;KVD26_HUMAN	0	A0A075B6S2;A0A0A0MRZ7	A0A075B6S2;A0A0A0MRZ7	IGKV2D-29;IGKV2D-26	HUMAN			31.177	5.4	0.00362317	0.00709114
IDHC	0.03999	0.926461	-3.47286	379	IDHC_HUMAN	0	O75874	O75874	IDH1	HUMAN			25.5868	0.6	-0.000146621	0.000233553
6PGD	0.040041	0.926461	-0.947335	740	6PGD_HUMAN	0	P52209	P52209	PGD	HUMAN			26.0689	2	-0.0105431	0.0202139
VSIG4	0.0426762	0.926461	2.01681	158	VSIG4_HUMAN	0	Q9Y279	Q9Y279	VSIG4	HUMAN			25.8788	2.32	-0.0253624	-0.0357534
FA7	0.0443469	0.926461	0.865563	301	FA7_HUMAN	0	P08709	P08709	F7	HUMAN			26.2332	4.8	-0.0309402	-0.00309197
MOES	0.0481897	0.926461	-1.1984	683	MOES_HUMAN	0	P26038	P26038	MSN	HUMAN			24.802	6.04	-0.0268138	0.0574813
VP13A	0.0498392	0.926461	-0.562444	905	VP13A_HUMAN	0	Q96RL7	Q96RL7	VPS13A	HUMAN			27.9032	1.08	0.0129286	0.0123474
LV403	0.0515032	0.926461	-2.13473	14	LV403_HUMAN	0	A0A075B6K6	A0A075B6K6	IGLV4-3	HUMAN			27.9365	0.76	0.000169687	-0.000666937
CMGA	0.0561643	0.926461	2.97516	588	CMGA_HUMAN	0	P10645	P10645	CHGA	HUMAN			24.1524	1.28	0.012757	-0.0390836
FA10	0.0618185	0.926461	0.327274	398	FA10_HUMAN	0	P00742	P00742	F10	HUMAN			28.7175	13.8	-0.0123509	-0.00827086
CD44	0.0641908	0.926461	-0.504838	317	CD44_HUMAN	0	P16070	P16070	CD44	HUMAN			27.677	2.68	-0.0110555	0.00571373
LV949	0.0643968	0.926461	-0.848975	79	LV949_HUMAN	0	A0A0B4J1Y8	A0A0B4J1Y8	IGLV9-49	HUMAN			28.9515	3.8	0.0627802	-0.0200778
NHRF3	0.0651308	0.926461	2.52092	182	NHRF3_HUMAN	0	Q5T2W1	Q5T2W1	PDZK1	HUMAN			27.7475	0.92	0.0272886	0.0261473
SPT6H	0.06848	0.926461	0.848009	871	SPT6H_HUMAN	0	Q7KZ85	Q7KZ85	SUPT6H	HUMAN			26.3011	1.24	0.0273297	0.0149164
CAD15	0.0686353	0.926461	1.87665	751	CAD15_HUMAN	0	P55291	P55291	CDH15	HUMAN			23.6745	0.28	0.00136891	-0.00623394
TRFL	0.0696682	0.926461	-0.785017	282	TRFL_HUMAN	0	P02788	P02788	LTF	HUMAN			27.9476	31	-0.0115138	0.0728814
LV208	0.0704063	0.926461	-1.59938	427	LV208_HUMAN	0	P01709	P01709	IGLV2-8	HUMAN			29.6377	1	0.0369277	0.0386193
LRP1	0.0706947	0.926461	0.75963	801	LRP1_HUMAN	0	Q07954	Q07954	LRP1	HUMAN			25.2337	14.52	-0.0850892	-0.0282591
ANGI	0.0729596	0.926461	0.952817	482	ANGI_HUMAN	0	P03950	P03950	ANG	HUMAN			26.9975	5.36	-0.00812231	-0.0607183
PLEK	0.0794256	0.926461	-1.75359	556	PLEK_HUMAN	0	P08567	P08567	PLEK	HUMAN			24.5681	0.92	-0.00360041	-0.000705943
COR1A	0.080439	0.926461	-0.909962	704	COR1A_HUMAN	0	P31146	P31146	CORO1A	HUMAN			24.8005	1.76	-0.0072732	-0.00224782
IGHG4	0.0817144	0.926461	1.11729	137	IGHG4_HUMAN	0	P01861	P01861	IGHG4	HUMAN			32.5035	11.48	0.0158008	-0.0229069
CALL5	0.0830527	0.926461	-1.16406	937	CALL5_HUMAN	0	Q9NZT1	Q9NZT1	CALML5	HUMAN			26.1497	1.24	-0.0078422	-0.0198087
MA1A1	0.0830937	0.926461	0.32981	712	MA1A1_HUMAN	0	P33908	P33908	MAN1A1	HUMAN			27.9699	12.92	-0.0163457	0.00445767
SBSN	0.0830957	0.926461	-0.895028	862	SBSN_HUMAN	0	Q6UWP8	Q6UWP8	SBSN	HUMAN			24.7823	2.56	-0.0207708	-0.044821
LV312	0.0840024	0.926461	-2.48995	11	LV312_HUMAN	0	A0A075B6K2	A0A075B6K2	IGLV3-12	HUMAN			25.9788	0.76	-0.0143613	-0.0132449
ENOA	0.0882996	0.926461	-0.850699	528	ENOA_HUMAN	0	P06733	P06733	ENO1	HUMAN			25.2118	4.84	-0.0319393	0.0227403
DEF1;DEF3	0.0925721	0.926461	-0.90275	754	DEF1_HUMAN;DEF3_HUMAN	0	P59665;P59666	P59665;P59666	DEFA1;DEFA3	HUMAN			30.6364	4.52	-0.0352862	-0.0293519
HV374	0.0934553	0.926461	-0.538212	77	HV374_HUMAN	0	A0A0B4J1X5	A0A0B4J1X5	IGHV3-74	HUMAN			30.8397	2.76	0.0191912	0.0265843
TIMP1	0.0948615	0.926461	0.486459	410	TIMP1_HUMAN	0	P01033	P01033	TIMP1	HUMAN			28.1067	5.32	-0.0301374	0.0289748
MEGF8	0.096802	0.926461	-1.29463	873	MEGF8_HUMAN	0	Q7Z7M0	Q7Z7M0	MEGF8	HUMAN			24.1258	2.56	-0.0515352	0.000347682
PSA4	0.101706	0.926461	-1.20691	324	PSA4_HUMAN	0	P25789	P25789	PSMA4	HUMAN			25.467	1.64	-0.0173725	0.0255293
OAF	0.102642	0.926461	0.535769	876	OAF_HUMAN	0	Q86UD1	Q86UD1	OAF	HUMAN			25.8786	3.96	-0.0393902	-0.0236738
KV229	0.10277	0.926461	-1.54831	178	KV229_HUMAN	0	A2NJV5	A2NJV5	IGKV2-29	HUMAN			25.4949	0.24	-0.00204568	-0.00257675
SRGN	0.102891	0.926461	-0.42716	582	SRGN_HUMAN	0	P10124	P10124	SRGN	HUMAN			26.1617	1.4	0.00513617	0.0260237
PXDC2	0.10341	0.926461	-0.34603	864	PXDC2_HUMAN	0	Q6UX71	Q6UX71	PLXDC2	HUMAN			26.3894	7.08	-0.0277598	-0.010065
HBD	0.105661	0.926461	0.757982	453	HBD_HUMAN	0	P02042	P02042	HBD	HUMAN			28.1125	5.64	-0.00668611	0.00611698
CO5	0.105866	0.926461	-0.343198	409	CO5_HUMAN	0	P01031	P01031	C5	HUMAN			32.0306	102.16	-0.00637829	-0.02414
FIBA	0.107029	0.926461	0.406831	458	FIBA_HUMAN	0	P02671	P02671	FGA	HUMAN			31.2313	34.24	0.00101681	-0.0290912
COIA1	0.110065	0.926461	0.777871	724	COIA1_HUMAN	0	P39060	P39060	COL18A1	HUMAN			25.5003	3.6	-0.0508061	-0.0228526
PLXB1	0.112152	0.926461	0.716297	367	PLXB1_HUMAN	0	O43157	O43157	PLXNB1	HUMAN			24.3849	2.48	-0.0308649	-0.000158843
KV108;KV109	0.112586	0.926461	-0.350493	101	KV108_HUMAN;KV109_HUMAN	0	A0A0C4DH67;A0A0C4DH69	A0A0C4DH67;A0A0C4DH69	IGKV1-8;IGKV1-9	HUMAN			29.1745	3.84	0.0324735	0.00606022
CATG	0.11503	0.926461	-1.10564	554	CATG_HUMAN	0	P08311	P08311	CTSG	HUMAN			24.5531	3.36	-0.0457035	0.0853524
KVD13;KV113	0.119552	0.926461	-1.9866	83	KVD13_HUMAN;KV113_HUMAN	0	A0A0B4J2D9;P0DP09	A0A0B4J2D9;P0DP09	IGKV1D-13;IGKV1-13	HUMAN			26.6501	2.24	0.0673193	0.00115017
PZP	0.119942	0.926461	2.0422	655	PZP_HUMAN	0	P20742	P20742	PZP	HUMAN			26.9999	28.8	0.068549	-0.149587
PGK1	0.120554	0.926461	-2.09136	393	PGK1_HUMAN	0	P00558	P00558	PGK1	HUMAN			24.7326	1.52	-0.00478503	-0.00511168
CFAD	0.123091	0.926461	0.625189	349	CFAD_HUMAN	0	P00746	P00746	CFD	HUMAN			27.6323	9.32	-0.0318922	-0.0884259
LMAN2	0.125759	0.926461	-1.36787	813	LMAN2_HUMAN	0	Q12907	Q12907	LMAN2	HUMAN			25.8703	3.2	-0.027914	-0.0762262
IGLL1	0.127159	0.926461	-0.984444	632	IGLL1_HUMAN	0	P15814	P15814	IGLL1	HUMAN			25.8992	1.28	0.0709826	-0.00618921
FHR3	0.127508	0.926461	0.637892	794	FHR3_HUMAN	0	Q02985	Q02985	CFHR3	HUMAN			28.7959	5.2	-0.0131259	-0.0811814
TETN	0.131957	0.926461	0.42134	295	TETN_HUMAN	0	P05452	P05452	CLEC3B	HUMAN			28.3417	7.64	-0.0264763	0.00615265
TRY2	0.133016	0.926461	-2.52269	119	TRY2_HUMAN	0	P07478	P07478	PRSS2	HUMAN			27.0267	1.4	-0.042181	-0.0138829
PCOC1	0.133166	0.926461	0.699885	830	PCOC1_HUMAN	0	Q15113	Q15113	PCOLCE	HUMAN			25.2478	4.04	-0.00086434	-0.0574949
ELNE	0.135576	0.926461	-0.860158	551	ELNE_HUMAN	0	P08246	P08246	ELANE	HUMAN			26.9386	2.16	-0.0249654	0.101846
COL11	0.141018	0.926461	0.6987	916	COL11_HUMAN	0	Q9BWP8	Q9BWP8	COLEC11	HUMAN			25.3228	3.32	-0.0056896	-0.0537608
SHBG	0.141529	0.926461	0.428523	335	SHBG_HUMAN	0	P04278	P04278	SHBG	HUMAN			27.8983	14.8	-0.0294247	-0.0458462
IBP3	0.141729	0.926461	0.601603	181	IBP3_HUMAN	0	P17936	P17936	IGFBP3	HUMAN			26.6496	4.56	0.0341208	0.000819081
AATC	0.142809	0.926461	-2.2408	639	AATC_HUMAN	0	P17174	P17174	GOT1	HUMAN			24.3218	1.76	-0.0302061	-0.0196258
TENX	0.144884	0.926461	-0.702801	125	TENX_HUMAN	0	P22105	P22105	TNXB	HUMAN			24.7688	6.04	-0.0287321	0.00871143
MMP9	0.146685	0.926461	-0.744149	623	MMP9_HUMAN	0	P14780	P14780	MMP9	HUMAN			26.6703	14	-0.0253617	0.0570426
HPT	0.148225	0.926461	0.306612	395	HPT_HUMAN	0	P00738	P00738	HP	HUMAN			35.5627	43.88	-0.021706	-0.00851373
TAGL2	0.150095	0.926461	-2.42799	722	TAGL2_HUMAN	0	P37802	P37802	TAGLN2	HUMAN			24.3914	2.4	0.00556342	0.107923
LV321	0.150105	0.926461	-0.45082	784	LV321_HUMAN	0	P80748	P80748	IGLV3-21	HUMAN			31.5327	4.92	0.0418707	-0.00945055
A4	0.150441	0.926461	-0.423317	293	A4_HUMAN	0	P05067	P05067	APP	HUMAN			25.6838	5.56	0.0085994	0.00454384
LV140	0.152195	0.926461	-0.645466	424	LV140_HUMAN	0	P01703	P01703	IGLV1-40	HUMAN			29.9362	2.76	0.0861481	0.0131479
APOH	0.156832	0.926461	-1.26225	466	APOH_HUMAN	0	P02749	P02749	APOH	HUMAN			32.3712	20.92	0.0211231	0.0477962
PRAP1	0.157785	0.926461	0.833309	330	PRAP1_HUMAN	0	Q96NZ9	Q96NZ9	PRAP1	HUMAN			25.9982	1.44	0.00964261	-0.0183282
PRG2	0.160338	0.926461	0.900771	614	PRG2_HUMAN	0	P13727	P13727	PRG2	HUMAN			25.0843	2.48	-0.0150908	-0.00320499
APOA4	0.160557	0.926461	-0.523698	526	APOA4_HUMAN	0	P06727	P06727	APOA4	HUMAN			31.9606	40.6	-0.0525018	-0.084539
DOPO	0.16232	0.926461	2.01709	560	DOPO_HUMAN	0	P09172	P09172	DBH	HUMAN			24.7212	8.08	-0.00619972	-0.115363
CXCL7	0.162413	0.926461	-0.590619	474	CXCL7_HUMAN	0	P02775	P02775	PPBP	HUMAN			30.9253	6.92	0.0266188	-0.0331747
KV139	0.163028	0.926461	-0.539366	415	KV139_HUMAN	0	P01597	P01597	IGKV1-39	HUMAN			30.1133	2	0.1046	0.012242
APOC3	0.16358	0.926461	0.330896	186	APOC3_HUMAN	0	P02656	P02656	APOC3	HUMAN			32.9027	4	-0.0232041	-0.052763
DPP4	0.167102	0.926461	0.619773	689	DPP4_HUMAN	0	P27487	P27487	DPP4	HUMAN			24.8291	4.76	-0.0483509	-0.0103296
HV692	0.167138	0.926461	0.72369	111	HV692_HUMAN	0	A0A0G2JMI3	A0A0G2JMI3	IGHV1-69-2	HUMAN			27.0186	1.32	0.0179237	0.000618657
CO2	0.167623	0.926461	0.256564	523	CO2_HUMAN	0	P06681	P06681	C2	HUMAN			30.0788	9.52	-0.0268432	-0.0171031
1433E	0.170119	0.926461	-0.928188	763	1433E_HUMAN	0	P62258	P62258	YWHAE	HUMAN			25.5337	4.48	-0.097702	0.0790566
FCG3A	0.170275	0.926461	-0.417828	318	FCG3A_HUMAN	0	P08637	P08637	FCGR3A	HUMAN			27.1075	5.6	-0.0595811	-0.010994
B4GA1	0.170415	0.926461	1.1822	368	B4GA1_HUMAN	0	O43505	O43505	B4GAT1	HUMAN			24.1215	0.56	-0.000667365	0.00110589
A0A0D9SG88;Q5TFM2	0.172747	0.926461	-0.483088	105	A0A0D9SG88_HUMAN;Q5TFM2_HUMAN	0	A0A0D9SG88;Q5TFM2	A0A0D9SG88;Q5TFM2	CFH	HUMAN			28.8616	2.12	-0.0130813	0.0099368
PVR	0.173146	0.926461	0.656489	63	PVR_HUMAN	0	P15151	P15151	PVR	HUMAN			25.5052	2.44	-0.0187867	-0.022268
SPRL1	0.174844	0.926461	0.690985	826	SPRL1_HUMAN	0	Q14515	Q14515	SPARCL1	HUMAN			26.5502	7.96	-0.0612077	-0.0409331
AGRG6	0.177715	0.926461	-1.02321	874	AGRG6_HUMAN	0	Q86SQ4	Q86SQ4	ADGRG6	HUMAN			24.2398	1.76	-0.0315333	-0.0147227
MUC18	0.177848	0.926461	-0.568074	730	MUC18_HUMAN	0	P43121	P43121	MCAM	HUMAN			24.6229	3.28	-0.031166	0.0133203
AMPL	0.177926	0.926461	1.15284	695	AMPL_HUMAN	0	P28838	P28838	LAP3	HUMAN			25.1122	2.64	-0.0130141	-0.00173492
LG3BP	0.17946	0.926461	0.789818	804	LG3BP_HUMAN	0	Q08380	Q08380	LGALS3BP	HUMAN			30.885	21.48	-0.0357129	-0.0631899
CATH	0.18016	0.926461	-1.28382	48	CATH_HUMAN	0	P09668	P09668	CTSH	HUMAN			25.1155	0.52	-0.00211135	-0.00249644
TGO1	0.180781	0.926461	1.14206	851	TGO1_HUMAN	0	Q5JRA6	Q5JRA6	MIA3	HUMAN			23.6618	0.92	0.00634863	0.00716135
ALDOB	0.181112	0.926461	-1.04785	504	ALDOB_HUMAN	0	P05062	P05062	ALDOB	HUMAN			24.9645	6.88	-0.141755	-0.137666
CO8B	0.183346	0.926461	0.331371	537	CO8B_HUMAN	0	P07358	P07358	C8B	HUMAN			29.6721	30.64	0.0167152	0.0103079
REG1A	0.184837	0.926461	-1.89723	514	REG1A_HUMAN	0	P05451	P05451	REG1A	HUMAN			26.7427	2.24	-0.042968	-0.00141783
IGF2	0.189302	0.926461	-0.563988	413	IGF2_HUMAN	0	P01344	P01344	IGF2	HUMAN			26.7187	1.48	-0.00434346	-0.00824543
H2AY	0.190077	0.926461	-1.10833	274	H2AY_HUMAN	0	O75367	O75367	MACROH2A1	HUMAN			25.2178	0.24	-0.00176791	0.00167725
KV117	0.191274	0.926461	0.334168	416	KV117_HUMAN	0	P01599	P01599	IGKV1-17	HUMAN			29.8709	4.24	-0.00366293	0.0256044
A0A087WU08;A0A0C4DGL8;H0Y300	0.195289	0.926461	0.660832	315	A0A087WU08_HUMAN;A0A0C4DGL8_HUMAN;H0Y300_HUMAN	0	A0A087WU08;A0A0C4DGL8;H0Y300	A0A087WU08;A0A0C4DGL8;H0Y300	HP	HUMAN			27.0817	2	-0.0184368	0.00218754
HVC33	0.196119	0.926461	-0.48336	577	HVC33_HUMAN	0	P0DP02	P0DP02	IGHV3-30-3	HUMAN			32.2999	3.36	0.0403378	0.0350895
DOPD	0.196216	0.926461	1.3688	698	DOPD_HUMAN	0	P30046	P30046	DDT	HUMAN			25.5025	3.04	-0.113349	-0.0378565
LV39	0.198484	0.926461	-0.694679	13	LV39_HUMAN	0	A0A075B6K5	A0A075B6K5	IGLV3-9	HUMAN			28.7165	3.92	0.0839108	0.0223048
AOC3	0.19966	0.926461	-0.627969	845	AOC3_HUMAN	0	Q16853	Q16853	AOC3	HUMAN			24.82	2.68	-0.0135178	-0.0132313
MPRI	0.200818	0.926461	0.913763	600	MPRI_HUMAN	0	P11717	P11717	IGF2R	HUMAN			24.7034	7	-0.088092	0.000332454
CYTC	0.200964	0.926461	0.419522	411	CYTC_HUMAN	0	P01034	P01034	CST3	HUMAN			28.8003	6.68	-0.0391216	-0.0732353
PTPRJ	0.201314	0.926461	0.518966	32	PTPRJ_HUMAN	0	Q12913	Q12913	PTPRJ	HUMAN			24.9028	2.76	-0.0161257	-0.00564995
G6PI	0.201937	0.926461	-0.688554	149	G6PI_HUMAN	0	P06744	P06744	GPI	HUMAN			25.7297	3.52	-0.0150981	0.0318636
APOC2	0.202277	0.926461	0.348933	347	APOC2_HUMAN	0	P02655	P02655	APOC2	HUMAN			32.3748	7.56	-0.0174642	-0.0381419
TLN1	0.202554	0.926461	-1.29423	951	TLN1_HUMAN	0	Q9Y490	Q9Y490	TLN1	HUMAN			24.3163	6.04	-0.0328245	-0.002131
FHR1	0.204356	0.926461	0.497168	795	FHR1_HUMAN	0	Q03591	Q03591	CFHR1	HUMAN			30.6763	7.68	-0.0230676	-0.0170827
FCN2	0.204862	0.926461	-0.711101	834	FCN2_HUMAN	0	Q15485	Q15485	FCN2	HUMAN			27.4157	7.48	0.0324686	0.00151232
TM198	0.205944	0.926461	-0.512888	208	TM198_HUMAN	0	Q66K66	Q66K66	TMEM198	HUMAN			31.0498	1	-0.00935333	-0.0273561
HV205	0.205992	0.926461	-0.700243	444	HV205_HUMAN	0	P01817	P01817	IGHV2-5	HUMAN			28.2551	2.64	0.0902561	0.00577107
TBB5;TBB3;TBB2A;TBB2B	0.209786	0.926461	1.01735	540	TBB5_HUMAN;TBB3_HUMAN;TBB2A_HUMAN;TBB2B_HUMAN	0	P07437;Q13509;Q13885;Q9BVA1	P07437;Q13509;Q13885;Q9BVA1	TUBB;TUBB3;TUBB2A;TUBB2B	HUMAN			23.8205	1.44	-0.0158444	-0.0107554
HV70D	0.212641	0.926461	1.12926	99	HV70D_HUMAN	0	A0A0C4DH43	A0A0C4DH43	IGHV2-70D	HUMAN			29.7444	3.32	0.0718288	0.066256
MASP2	0.227915	0.926461	0.272791	356	MASP2_HUMAN	0	O00187	O00187	MASP2	HUMAN			27.6821	15.28	-0.0236006	0.00344215
LV147	0.228096	0.926461	-0.439277	422	LV147_HUMAN	0	P01700	P01700	IGLV1-47	HUMAN			31.2981	5.08	0.0426628	-0.0126663
IBP1	0.229336	0.926461	-0.984607	207	IBP1_HUMAN	0	P08833	P08833	IGFBP1	HUMAN			25.833	1	-0.00234049	0.0177022
ADIPO	0.230317	0.926461	-0.537025	839	ADIPO_HUMAN	0	Q15848	Q15848	ADIPOQ	HUMAN			29.3886	2.96	-0.061064	-0.0257946
IBP7	0.230353	0.926461	0.824107	840	IBP7_HUMAN	0	Q16270	Q16270	IGFBP7	HUMAN			24.457	1.28	-0.00219577	-0.0271703
SPRC	0.232551	0.926461	-0.377435	564	SPRC_HUMAN	0	P09486	P09486	SPARC	HUMAN			27.1128	8.12	0.0191901	-0.00983575
H4	0.233125	0.926461	-0.530518	765	H4_HUMAN	0	P62805	P62805	H4C1	HUMAN			26.3549	4.44	-0.000270928	0.0656204
VIME	0.23323	0.926461	-0.88381	187	VIME_HUMAN	0	P08670	P08670	VIM	HUMAN			24.4367	1.88	0.0168751	0.00546648
TSP1	0.233644	0.926461	-0.61549	547	TSP1_HUMAN	0	P07996	P07996	THBS1	HUMAN			29.6326	42.76	-0.00714228	0.0136572
C9JB55	0.235407	0.926461	-0.76881	201	C9JB55_HUMAN	0	C9JB55	C9JB55	TF	HUMAN			27.7923	1	-0.00571582	-0.0314796
TGFB1	0.238479	0.926461	0.372487	161	TGFB1_HUMAN	0	P01137	P01137	TGFB1	HUMAN			24.5299	1.32	-0.0012309	-0.0109189
CLUS	0.239243	0.926461	-0.261298	591	CLUS_HUMAN	0	P10909	P10909	CLU	HUMAN			32.9327	26.92	-0.001445	-0.0292881
PHLD	0.240193	0.926461	-0.327556	780	PHLD_HUMAN	0	P80108	P80108	GPLD1	HUMAN			28.2499	21.88	-0.0215226	-0.0648953
KVD43	0.24114	0.926461	0.952143	80	KVD43_HUMAN	0	A0A0B4J1Z2	A0A0B4J1Z2	IGKV1D-43	HUMAN			25.1118	0.16	-0.000126772	-0.00142769
ITIH3	0.241216	0.926461	0.279232	799	ITIH3_HUMAN	0	Q06033	Q06033	ITIH3	HUMAN			32.1484	35.52	-0.0265706	0.00753438
PSPB	0.244011	0.926461	-0.360082	546	PSPB_HUMAN	0	P07988	P07988	SFTPB	HUMAN			26.8783	10.32	-0.0680738	0.048651
CO8A	0.246142	0.926461	0.312319	536	CO8A_HUMAN	0	P07357	P07357	C8A	HUMAN			30.2507	22.84	0.0138092	0.0275032
BIP	0.246533	0.926461	-0.323222	592	BIP_HUMAN	0	P11021	P11021	HSPA5	HUMAN			26.6378	13.72	-0.0393996	-0.00326922
GOLM1	0.250103	0.926461	0.350847	884	GOLM1_HUMAN	0	Q8NBJ4	Q8NBJ4	GOLM1	HUMAN			25.5	4.52	-0.0214537	0.0137365
LYVE1	0.251103	0.926461	-0.60917	953	LYVE1_HUMAN	0	Q9Y5Y7	Q9Y5Y7	LYVE1	HUMAN			25.5714	2.04	-0.0316006	-0.00333711
PSA2	0.251724	0.926461	-0.585028	1	PSA2_HUMAN	0	P25787	P25787	PSMA2	HUMAN			25.1481	2.32	-0.05132	0.0148049
LV211	0.2539	0.926461	-0.452533	426	LV211_HUMAN	0	P01706	P01706	IGLV2-11	HUMAN			30.9523	3.68	0.0426209	0.0296787
CD14	0.255951	0.926461	0.378235	557	CD14_HUMAN	0	P08571	P08571	CD14	HUMAN			28.8801	14.32	-0.0189985	0.0131572
ARP3	0.258567	0.926461	0.907374	194	ARP3_HUMAN	0	P61158	P61158	ACTR3	HUMAN			24.0171	0.56	-0.000292959	-0.0020873
NOE1	0.2587	0.926461	0.501718	910	NOE1_HUMAN	0	Q99784	Q99784	OLFM1	HUMAN			24.529	1.68	-0.0075759	-0.00467121
ALS	0.261216	0.926461	0.408459	719	ALS_HUMAN	0	P35858	P35858	IGFALS	HUMAN			28.0519	21.52	0.056808	-0.0114084
TPM4	0.261349	0.926461	-0.873923	772	TPM4_HUMAN	0	P67936	P67936	TPM4	HUMAN			25.1527	1.96	-0.00591067	0.0155129
HV459	0.262	0.926461	-1.00377	446	HV459_HUMAN	0	P01825	P01825	IGHV4-59	HUMAN			22.733	0.68	0.00379298	-0.00223342
TKT	0.264286	0.926461	-0.882289	696	TKT_HUMAN	0	P29401	P29401	TKT	HUMAN			25.6665	7.92	-0.0660795	0.135635
TALDO	0.26537	0.926461	-0.275906	723	TALDO_HUMAN	0	P37837	P37837	TALDO1	HUMAN			25.1621	3.72	-0.0278035	0.0326703
AMPN	0.26762	0.926461	0.576119	628	AMPN_HUMAN	0	P15144	P15144	ANPEP	HUMAN			26.6885	18.08	-0.0472316	-0.114415
FA5	0.268143	0.926461	0.219567	57	FA5_HUMAN	0	P12259	P12259	F5	HUMAN			30.2817	60.6	-0.0284507	-0.0238898
A2AP	0.269845	0.926461	0.212825	559	A2AP_HUMAN	0	P08697	P08697	SERPINF2	HUMAN			31.2474	27.04	0.00380029	-0.0133824
IGLC3	0.272535	0.926461	-2.08507	575	IGLC3_HUMAN	0	P0DOY3	P0DOY3	IGLC3	HUMAN			24.4429	0.72	-0.00342646	-0.00755848
F13B	0.272659	0.926461	-0.235016	509	F13B_HUMAN	0	P05160	P05160	F13B	HUMAN			29.9001	27.36	-0.0143659	-0.0378219
SRCRL	0.274231	0.926461	-1.26236	176	SRCRL_HUMAN	0	A1L4H1	A1L4H1	SSC5D	HUMAN			23.7823	2.88	-0.0410656	0.0075315
FA8	0.274425	0.926461	0.674721	391	FA8_HUMAN	0	P00451	P00451	F8	HUMAN			24.068	2.04	-0.0075312	-0.00160204
IGJ	0.274968	0.926461	-0.492172	414	IGJ_HUMAN	0	P01591	P01591	JCHAIN	HUMAN			31.9244	8.88	0.0641252	0.00778041
GELS	0.278773	0.926461	-0.240374	522	GELS_HUMAN	0	P06396	P06396	GSN	HUMAN			31.0937	43.8	-0.00781223	-0.0121165
LAMB1	0.280839	0.926461	0.505552	310	LAMB1_HUMAN	0	P07942	P07942	LAMB1	HUMAN			23.9978	2	-0.0168361	-0.00219599
HV108	0.281511	0.926461	-0.803103	576	HV108_HUMAN	0	P0DP01	P0DP01	IGHV1-8	HUMAN			27.0466	1.52	0.0519871	-0.0117727
HV146	0.284767	0.926461	-0.478055	434	HV146_HUMAN	0	P01743	P01743	IGHV1-46	HUMAN			28.5225	2.64	0.133217	0.0166628
LYSC	0.287966	0.926461	0.341547	759	LYSC_HUMAN	0	P61626	P61626	LYZ	HUMAN			28.5838	8.2	0.00606731	-0.0428448
VMO1	0.288258	0.926461	-2.32689	872	VMO1_HUMAN	0	Q7Z5L0	Q7Z5L0	VMO1	HUMAN			27.205	0.68	-0.00958477	-0.00712959
CADH5	0.293546	0.926461	-0.249363	711	CADH5_HUMAN	0	P33151	P33151	CDH5	HUMAN			26.8996	10.16	-0.0125671	-0.0379717
PEDF	0.294065	0.926461	0.248937	721	PEDF_HUMAN	0	P36955	P36955	SERPINF1	HUMAN			30.8541	20.32	-0.0181048	-0.0263066
PSB2	0.295014	0.926461	-0.558904	736	PSB2_HUMAN	0	P49721	P49721	PSMB2	HUMAN			25.3758	0.88	-0.00154435	-0.00256211
ANGT	0.295938	0.926461	0.182289	406	ANGT_HUMAN	0	P01019	P01019	AGT	HUMAN			31.8059	20.4	-0.031206	-0.00394882
LV743	0.296521	0.926461	-0.438477	495	LV743_HUMAN	0	P04211	P04211	IGLV7-43	HUMAN			29.9672	2.96	0.0524683	0.0226087
LV469	0.297271	0.926461	-0.691083	4	LV469_HUMAN	0	A0A075B6H9	A0A075B6H9	IGLV4-69	HUMAN			29.4984	3.32	0.0647074	0.0257417
CDHR2	0.299452	0.926461	0.919935	918	CDHR2_HUMAN	0	Q9BYE9	Q9BYE9	CDHR2	HUMAN			25.4688	10.08	-0.0426086	-0.191975
CALR	0.301767	0.926461	0.673326	690	CALR_HUMAN	0	P27797	P27797	CALR	HUMAN			25.5587	6.12	-0.0920611	-0.102831
PROP	0.301893	0.926461	-0.349123	691	PROP_HUMAN	0	P27918	P27918	CFP	HUMAN			26.9716	6.68	-0.0436541	-0.00847857
CHLE	0.302768	0.926461	0.184254	518	CHLE_HUMAN	0	P06276	P06276	BCHE	HUMAN			27.2238	11.24	-0.00713802	-0.0189967
A0A0G2JRQ6	0.305175	0.926461	0.506294	114	A0A0G2JRQ6_HUMAN	0	A0A0G2JRQ6	A0A0G2JRQ6	NA	HUMAN			29.1969	3.64	0.00929824	-0.0638728
HV124	0.306553	0.926461	-0.700897	93	HV124_HUMAN	0	A0A0C4DH33	A0A0C4DH33	IGHV1-24	HUMAN			28.076	2.8	0.199752	0.0251936
RARR2	0.308848	0.926461	0.569295	912	RARR2_HUMAN	0	Q99969	Q99969	RARRES2	HUMAN			26.3927	2.84	0.000667178	-0.0477793
MASP1	0.309865	0.926461	0.281721	734	MASP1_HUMAN	0	P48740	P48740	MASP1	HUMAN			28.8378	18.76	-0.0203385	0.0152397
IGLC7	0.310153	0.926461	0.62414	168	IGLC7_HUMAN	0	A0M8Q6	A0M8Q6	IGLC7	HUMAN			28.7138	2.2	0.0076231	-0.0725699
HLAA	0.312696	0.926461	0.787142	134	HLAA_HUMAN	0	P04439	P04439	HLA-A	HUMAN			25.7694	0.4	-0.00498776	-0.00825368
CETP	0.312776	0.926461	-0.47293	598	CETP_HUMAN	0	P11597	P11597	CETP	HUMAN			26.8497	8.12	0.0301591	-0.0754235
MMP2	0.312816	0.926461	-0.454612	552	MMP2_HUMAN	0	P08253	P08253	MMP2	HUMAN			23.7758	2.04	0.00344735	-0.00262775
APOD	0.314032	0.926461	-0.279232	203	APOD_HUMAN	0	P05090	P05090	APOD	HUMAN			32.4951	8.48	-0.0566191	0.0240981
SODM	0.314298	0.926461	0.515221	492	SODM_HUMAN	0	P04179	P04179	SOD2	HUMAN			25.1676	3.2	-0.0540137	0.0124379
HV551	0.314636	0.926461	-0.316863	97	HV551_HUMAN	0	A0A0C4DH38	A0A0C4DH38	IGHV5-51	HUMAN			30.325	4.8	0.0649816	0.0427587
FA11	0.314911	0.926461	0.24125	483	FA11_HUMAN	0	P03951	P03951	F11	HUMAN			28.2535	22.12	0.0208448	-0.0152613
ICAM2	0.315398	0.926461	-0.618216	341	ICAM2_HUMAN	0	P13598	P13598	ICAM2	HUMAN			24.9904	1.56	-0.00152474	0.00642313
PTPRG	0.31566	0.926461	-0.687467	672	PTPRG_HUMAN	0	P23470	P23470	PTPRG	HUMAN			24.9484	1.8	-0.019624	0.00215809
FRIH	0.318113	0.926461	1.09166	480	FRIH_HUMAN	0	P02794	P02794	FTH1	HUMAN			25.2527	1.92	-0.0320732	0.0172114
OSCAR	0.329099	0.926461	0.633582	35	OSCAR_HUMAN	0	Q8IYS5	Q8IYS5	OSCAR	HUMAN			22.8722	0.36	-0.000342785	-0.00451958
MENT	0.330199	0.926461	0.623953	914	MENT_HUMAN	0	Q9BUN1	Q9BUN1	MENT	HUMAN			25.883	1.28	-0.00558016	-0.000317309
ZPI	0.331726	0.926461	0.380941	306	ZPI_HUMAN	0	Q9UK55	Q9UK55	SERPINA10	HUMAN			29.0426	19.64	-0.0412106	-0.0400497
LV545;LV539	0.332665	0.926461	-0.313782	115	LV545_HUMAN;LV539_HUMAN	0	A0A087WSX0;A0A0G2JS06	A0A087WSX0;A0A0G2JS06	IGLV5-45;IGLV5-39	HUMAN			26.9875	5.04	0.0662152	0.00865609
ITIH2	0.33273	0.926461	-0.199855	651	ITIH2_HUMAN	0	P19823	P19823	ITIH2	HUMAN			33.4118	42.04	-0.0195358	-0.0238844
MBL2	0.33273	0.926461	-0.530839	595	MBL2_HUMAN	0	P11226	P11226	MBL2	HUMAN			28.8848	9.96	-0.0461992	0.0544493
CO6A1	0.333603	0.926461	0.478054	51	CO6A1_HUMAN	0	P12109	P12109	COL6A1	HUMAN			24.6146	4.24	-0.0957069	-0.062738
CO6	0.335351	0.926461	-0.19239	613	CO6_HUMAN	0	P13671	P13671	C6	HUMAN			30.9723	47.48	0.00550975	0.00120611
GP1BA	0.335994	0.926461	-0.254033	87	GP1BA_HUMAN	0	P07359	P07359	GP1BA	HUMAN			27.5338	9.08	-0.0186603	-0.00328816
HBB	0.336835	0.926461	0.333557	776	HBB_HUMAN	0	P68871	P68871	HBB	HUMAN			33.3599	13.84	-0.0250584	-0.00894638
SPP24	0.350631	0.926461	0.577742	816	SPP24_HUMAN	0	Q13103	Q13103	SPP2	HUMAN			26.3443	1.8	0.0113128	-0.00967353
MDN1	0.351389	0.926461	-0.661384	934	MDN1_HUMAN	0	Q9NU22	Q9NU22	MDN1	HUMAN			26.787	1.48	0.0224497	0.00793215
HV145	0.351721	0.926461	0.437878	61	HV145_HUMAN	0	A0A0A0MS14	A0A0A0MS14	IGHV1-45	HUMAN			28.5406	1.52	0.0449821	-0.0140594
PI16	0.351769	0.926461	-0.439075	865	PI16_HUMAN	0	Q6UXB8	Q6UXB8	PI16	HUMAN			25.5739	2.16	-0.00103283	-0.00478903
UTP20	0.35263	0.926461	1.11484	378	UTP20_HUMAN	0	O75691	O75691	UTP20	HUMAN			30.1806	1.44	-0.00262563	0.0158011
HV335	0.354693	0.926461	0.222583	95	HV335_HUMAN	0	A0A0C4DH35	A0A0C4DH35	IGHV3-35	HUMAN			29.3908	2.28	-0.00738677	0.00272362
A0A075B7D8	0.354763	0.926461	-0.438247	26	A0A075B7D8_HUMAN	0	A0A075B7D8	A0A075B7D8	IGHV3OR15-7	HUMAN			28.4768	1.88	0.0103658	0.00174336
HV64D	0.355205	0.926461	-0.31564	116	HV64D_HUMAN	0	A0A0J9YX35	A0A0J9YX35	IGHV3-64D	HUMAN			29.2768	2.8	0.014487	0.0185436
LDHA	0.356155	0.926461	-0.369015	386	LDHA_HUMAN	0	P00338	P00338	LDHA	HUMAN			26.9981	6.68	-0.0321263	0.0588299
A0A024R6I7;A0A0G2JRN3	0.356308	0.926461	0.366992	0	A0A024R6I7_HUMAN;A0A0G2JRN3_HUMAN	0	A0A024R6I7;A0A0G2JRN3	A0A024R6I7;A0A0G2JRN3	SERPINA1	HUMAN			30.0595	0.84	0.049476	0.109507
A1BG	0.356363	0.926461	0.15941	496	A1BG_HUMAN	0	P04217	P04217	A1BG	HUMAN			33.1231	22.56	-0.0224892	-0.011276
LEGL	0.358571	0.926461	0.575838	848	LEGL_HUMAN	0	Q3ZCW2	Q3ZCW2	LGALSL	HUMAN			25.0454	0.64	-0.000107877	-0.00163055
HPSE	0.360881	0.926461	-0.456456	950	HPSE_HUMAN	0	Q9Y251	Q9Y251	HPSE	HUMAN			24.0981	1.64	-0.00693623	-0.00726835
CBPB2	0.362988	0.926461	0.221557	901	CBPB2_HUMAN	0	Q96IY4	Q96IY4	CPB2	HUMAN			28.9731	16.16	-0.0143127	-0.0367325
FBLN3	0.370146	0.926461	-0.217236	809	FBLN3_HUMAN	0	Q12805	Q12805	EFEMP1	HUMAN			26.2082	9.6	-0.0068317	-0.0218165
KVD40	0.371298	0.926461	0.212002	50	KVD40_HUMAN	0	P01614	P01614	IGKV2D-40	HUMAN			33.2551	7.96	0.0114542	0.0149157
APMAP	0.372441	0.926461	0.273333	929	APMAP_HUMAN	0	Q9HDC9	Q9HDC9	APMAP	HUMAN			27.3494	11.72	-0.0366248	0.00504605
NGAL	0.372841	0.926461	-0.522051	781	NGAL_HUMAN	0	P80188	P80188	LCN2	HUMAN			26.4129	4.52	-0.024892	0.0119638
ITIH1	0.374039	0.926461	-0.153802	652	ITIH1_HUMAN	0	P19827	P19827	ITIH1	HUMAN			32.9166	42.56	-0.0170085	-0.0166084
LV301	0.375958	0.926461	-0.852233	429	LV301_HUMAN	0	P01715	P01715	IGLV3-1	HUMAN			28.0737	2.88	0.233895	-0.0113913
A0A087WYE8	0.376065	0.926461	0.979644	44	A0A087WYE8_HUMAN	0	A0A087WYE8	A0A087WYE8	IGHV1OR21-1	HUMAN			24.9076	0.4	0.00102183	-0.00319062
PYGM	0.380748	0.926461	1.56591	594	PYGM_HUMAN	0	P11217	P11217	PYGM	HUMAN			24.9288	2.72	-0.0289526	-0.0121063
TPIS	0.380948	0.926461	-1.33807	755	TPIS_HUMAN	0	P60174	P60174	TPI1	HUMAN			24.084	2	-0.0165237	-0.00301522
PRTN3	0.384647	0.926461	-0.529569	673	PRTN3_HUMAN	0	P24158	P24158	PRTN3	HUMAN			26.5937	3	-0.0255743	0.101354
A0A140T913;A0A140T955;A0A1W2PPQ2;A0A1W2PRT9;Q53Z42	0.384896	0.926461	-0.513743	126	A0A140T913_HUMAN;A0A140T955_HUMAN;A0A1W2PPQ2_HUMAN;A0A1W2PRT9_HUMAN;Q53Z42_HUMAN	0	A0A140T913;A0A140T955;A0A1W2PPQ2;A0A1W2PRT9;Q53Z42	A0A140T913;A0A140T955;A0A1W2PPQ2;A0A1W2PRT9;Q53Z42	HLA-A	HUMAN			25.2109	3.6	-0.0260467	-0.0264635
GANAB	0.384912	0.926461	-0.397153	829	GANAB_HUMAN	0	Q14697	Q14697	GANAB	HUMAN			24.7169	4.44	-0.0483797	-0.015775
VASP	0.38506	0.926461	0.517754	738	VASP_HUMAN	0	P50552	P50552	VASP	HUMAN			24.8144	0.84	0.000652816	-0.000589268
LUM	0.38876	0.926461	-0.158621	739	LUM_HUMAN	0	P51884	P51884	LUM	HUMAN			29.2156	12.64	-0.00189999	-0.00397996
REG3A	0.391846	0.926461	-1.12104	800	REG3A_HUMAN	0	Q06141	Q06141	REG3A	HUMAN			27.2217	2.4	-0.017721	0.00489831
LV552	0.391975	0.926461	0.646065	59	LV552_HUMAN	0	A0A0A0MRZ9	A0A0A0MRZ9	IGLV5-52	HUMAN			25.242	0.52	7.5724e-05	-0.00297248
FGL1	0.39258	0.926461	0.37631	806	FGL1_HUMAN	0	Q08830	Q08830	FGL1	HUMAN			26.4036	6.6	-0.0637921	0.0418209
CRP	0.396916	0.926461	0.515326	461	CRP_HUMAN	0	P02741	P02741	CRP	HUMAN			32.7687	9.36	-0.0445915	0.102924
CBG	0.397465	0.926461	0.155776	549	CBG_HUMAN	0	P08185	P08185	SERPINA6	HUMAN			31.0391	13.92	-0.0143007	-0.0032786
PCSK9	0.398039	0.926461	0.259987	885	PCSK9_HUMAN	0	Q8NBP7	Q8NBP7	PCSK9	HUMAN			26.0372	7.92	-0.0497063	-0.0189504
GAPR1	0.398949	0.926461	0.413293	924	GAPR1_HUMAN	0	Q9H4G4	Q9H4G4	GLIPR2	HUMAN			25.6623	2.28	-0.0282951	0.0146648
FA9	0.399649	0.926461	0.217312	397	FA9_HUMAN	0	P00740	P00740	F9	HUMAN			29.0674	14.04	-0.0325557	-0.024986
IGLC2	0.400239	0.926461	-0.177151	574	IGLC2_HUMAN	0	P0DOY2	P0DOY2	IGLC2	HUMAN			34.6798	10.48	0.024824	0.0080477
APOF	0.400545	0.926461	0.291764	821	APOF_HUMAN	0	Q13790	Q13790	APOF	HUMAN			28.9608	4.84	-0.0496972	0.0129742
PDIA1	0.400752	0.926461	-0.487687	534	PDIA1_HUMAN	0	P07237	P07237	P4HB	HUMAN			24.4458	1.32	-0.00669642	-0.00586844
CSPG2	0.401314	0.926461	-0.425215	612	CSPG2_HUMAN	0	P13611	P13611	VCAN	HUMAN			26.8527	3.16	-0.0621989	-0.0081397
PKP1	0.401544	0.926461	-1.56947	822	PKP1_HUMAN	0	Q13835	Q13835	PKP1	HUMAN			22.7617	1.56	-0.0127192	0.0227926
CATD	0.401759	0.926461	0.256382	132	CATD_HUMAN	0	P07339	P07339	CTSD	HUMAN			25.7517	7.2	-0.0144104	0.0113607
IL1AP	0.402584	0.926461	-0.453986	930	IL1AP_HUMAN	0	Q9NPH3	Q9NPH3	IL1RAP	HUMAN			25.298	3	0.00219439	-0.034448
PROF1	0.404525	0.926461	-0.458045	543	PROF1_HUMAN	0	P07737	P07737	PFN1	HUMAN			26.3863	5.16	-0.00209702	0.0169216
FHR5	0.405751	0.926461	0.25982	917	FHR5_HUMAN	0	Q9BXR6	Q9BXR6	CFHR5	HUMAN			30.6923	13.92	-0.0136825	0.0232064
HV353	0.405995	0.926461	0.391267	439	HV353_HUMAN	0	P01767	P01767	IGHV3-53	HUMAN			24.8694	1.28	0.0188237	-0.00486655
CAP7	0.406003	0.926461	0.538896	653	CAP7_HUMAN	0	P20160	P20160	AZU1	HUMAN			25.2074	1.36	-0.00877667	-0.00115524
PSB4	0.406279	0.926461	-0.492939	693	PSB4_HUMAN	0	P28070	P28070	PSMB4	HUMAN			25.8676	1.28	-0.019251	-0.0104894
PPIA	0.406782	0.926461	-0.500129	766	PPIA_HUMAN	0	P62937	P62937	PPIA	HUMAN			25.0173	3.28	-0.00783068	0.0127485
CSF1R	0.406814	0.926461	0.257847	290	CSF1R_HUMAN	0	P07333	P07333	CSF1R	HUMAN			25.1927	3.36	-0.0168712	0.00893231
SFTPD	0.408027	0.926461	-0.621046	715	SFTPD_HUMAN	0	P35247	P35247	SFTPD	HUMAN			26.6126	0.48	0.00147613	0.00224328
UBB;UBC;RS27A;RL40	0.408096	0.926461	-0.260876	193	UBB_HUMAN;UBC_HUMAN;RS27A_HUMAN;RL40_HUMAN	0	P0CG47;P0CG48;P62979;P62987	P0CG47;P0CG48;P62979;P62987	UBB;UBC;RPS27A;UBA52	HUMAN			26.4355	2.4	-0.0228087	0.00070923
FABP4	0.408824	0.926461	-1.58091	627	FABP4_HUMAN	0	P15090	P15090	FABP4	HUMAN			25.1859	1.36	0.0119979	-0.0601241
AFAM	0.410591	0.926941	-0.225159	732	AFAM_HUMAN	0	P43652	P43652	AFM	HUMAN			31.376	40.2	0.00472945	-0.0846211
COF1	0.412163	0.926978	-0.550678	296	COF1_HUMAN	0	P23528	P23528	CFL1	HUMAN			26.8961	2.84	-0.0114087	0.040992
THIO	0.416836	0.927237	-0.519901	585	THIO_HUMAN	0	P10599	P10599	TXN	HUMAN			27.8747	1.84	0.0281984	-0.018753
LV327	0.419115	0.927237	-0.957646	431	LV327_HUMAN	0	P01718	P01718	IGLV3-27	HUMAN			26.8085	1.76	0.18121	-0.0598842
THBG	0.420002	0.927237	0.185695	515	THBG_HUMAN	0	P05543	P05543	SERPINA7	HUMAN			29.6626	18.12	-0.0189988	-0.00948025
TRFE	0.421822	0.927237	-0.145063	477	TRFE_HUMAN	0	P02787	P02787	TF	HUMAN			34.4416	90.92	-0.0116903	-0.0201526
WHAMM	0.42195	0.927237	0.825324	886	WHAMM_HUMAN	0	Q8TF30	Q8TF30	WHAMM	HUMAN			31.6479	1.08	-0.00182043	0.0705278
CPN2	0.423858	0.927237	0.18024	663	CPN2_HUMAN	0	P22792	P22792	CPN2	HUMAN			30.28	17.84	-0.0199257	0.00476194
HV383	0.424078	0.927237	0.3173	581	HV383_HUMAN	0	P0DTE1	P0DTE1	IGHV3-38-3	HUMAN			28.0212	1.12	0.0481589	-0.0157095
PSA3	0.424724	0.927237	-0.381324	680	PSA3_HUMAN	0	P25788	P25788	PSMA3	HUMAN			24.9988	2.96	-0.0545474	0.0306159
A1AT	0.426836	0.928022	0.146015	404	A1AT_HUMAN	0	P01009	P01009	SERPINA1	HUMAN			35.0942	51.84	-0.0173113	0.00426695
KCRM	0.429035	0.928022	2.32506	527	KCRM_HUMAN	0	P06732	P06732	CKM	HUMAN			23.076	3.64	-0.0285332	-0.0936047
NRP1	0.429755	0.928022	-0.167424	291	NRP1_HUMAN	0	O14786	O14786	NRP1	HUMAN			26.5246	5.16	-0.00819653	0.00742696
KVD24	0.43455	0.932612	0.224139	17	KVD24_HUMAN	0	A0A075B6R9	A0A075B6R9	IGKV2D-24	HUMAN			31.2862	3.72	-0.0145689	-0.00490529
LYAM1	0.436136	0.932612	0.225807	617	LYAM1_HUMAN	0	P14151	P14151	SELL	HUMAN			26.755	4.96	-0.0160134	0.00391515
LV537	0.436575	0.932612	-0.625839	9	LV537_HUMAN	0	A0A075B6J1	A0A075B6J1	IGLV5-37	HUMAN			25.3322	0.96	-0.00333476	-0.00592038
HEP2	0.448862	0.936353	-0.174066	516	HEP2_HUMAN	0	P05546	P05546	SERPIND1	HUMAN			32.2782	29.16	0.00674089	-0.0395138
CASPE	0.450402	0.936353	-0.862348	707	CASPE_HUMAN	0	P31944	P31944	CASP14	HUMAN			29.2084	1.64	0.0123377	0.0582731
CYTB	0.453261	0.936353	-0.476887	489	CYTB_HUMAN	0	P04080	P04080	CSTB	HUMAN			24.8771	0.96	-0.024038	0.0035369
SAA2	0.454519	0.936353	0.709051	573	SAA2_HUMAN	0	P0DJI9	P0DJI9	SAA2	HUMAN			31.8805	4.92	-0.13392	0.16934
DCD	0.455263	0.936353	0.332889	785	DCD_HUMAN	0	P81605	P81605	DCD	HUMAN			25.4374	1.92	-0.00879392	-0.0179262
FETUA	0.456267	0.936353	0.191169	472	FETUA_HUMAN	0	P02765	P02765	AHSG	HUMAN			32.6336	12.32	0.0233693	-0.0358293
B1AHL2	0.458357	0.936353	-0.250572	188	B1AHL2_HUMAN	0	B1AHL2	B1AHL2	FBLN1	HUMAN			28.1961	6.48	-0.0447873	-0.028788
HRG	0.458967	0.936353	-0.202056	494	HRG_HUMAN	0	P04196	P04196	HRG	HUMAN			30.9311	26.16	0.00841054	-0.0294798
ZA2G	0.459176	0.936353	-0.167019	676	ZA2G_HUMAN	0	P25311	P25311	AZGP1	HUMAN			31.8572	21.44	-0.00840914	-0.0209935
PPGB	0.459334	0.936353	0.413067	586	PPGB_HUMAN	0	P10619	P10619	CTSA	HUMAN			23.8386	1.6	-0.000135256	0.00968311
CD5L	0.460307	0.936353	-0.318854	370	CD5L_HUMAN	0	O43866	O43866	CD5L	HUMAN			30.8941	21.84	0.073904	0.0153041
HBA	0.46063	0.936353	0.297043	777	HBA_HUMAN	0	P69905	P69905	HBA1	HUMAN			32.6777	10.12	-0.0246764	-0.00486974
C1S	0.463949	0.936353	0.157509	566	C1S_HUMAN	0	P09871	P09871	C1S	HUMAN			32.0377	36	-0.0229922	-0.000678861
LYAM3	0.464186	0.936353	0.622015	636	LYAM3_HUMAN	0	P16109	P16109	SELP	HUMAN			24.3982	1.12	-0.0115466	0.00175892
PLTP	0.464555	0.936353	-0.374301	748	PLTP_HUMAN	0	P55058	P55058	PLTP	HUMAN			28.2299	12.08	-0.0311251	-0.00245423
HV434	0.466101	0.936353	-0.407757	521	HV434_HUMAN	0	P06331	P06331	IGHV4-34	HUMAN			28.7118	1	0.0560175	0.0106955
HV307	0.467067	0.936353	0.189904	441	HV307_HUMAN	0	P01780	P01780	IGHV3-7	HUMAN			32.0853	3.4	0.04201	0.00601896
C1QC	0.468173	0.936353	0.169175	464	C1QC_HUMAN	0	P02747	P02747	C1QC	HUMAN			32.0382	7.36	-0.046172	-0.011005
S1PR1	0.46911	0.936353	-0.533737	660	S1PR1_HUMAN	0	P21453	P21453	S1PR1	HUMAN			27.0292	0.52	-0.00105386	-0.000674808
J3KRP0	0.470898	0.936353	0.32665	340	J3KRP0_HUMAN	0	J3KRP0	J3KRP0	CNDP1	HUMAN			25.5519	0.76	-0.000741314	-0.00197653
SVEP1	0.476516	0.936353	-0.380478	64	SVEP1_HUMAN	0	Q4LDE5	Q4LDE5	SVEP1	HUMAN			24.5522	5.36	-0.113897	-0.0303699
FIBG	0.477731	0.936353	0.28677	460	FIBG_HUMAN	0	P02679	P02679	FGG	HUMAN			29.0385	24.64	-0.0176423	-0.012908
CAH3	0.47873	0.936353	-1.30042	541	CAH3_HUMAN	0	P07451	P07451	CA3	HUMAN			23.5302	1.92	0.0270618	-0.0845727
BGH3	0.479429	0.936353	0.206027	835	BGH3_HUMAN	0	Q15582	Q15582	TGFBI	HUMAN			27.4842	20.8	-0.0282122	0.0323369
KVD16	0.481047	0.936353	-0.202765	417	KVD16_HUMAN	0	P01601	P01601	IGKV1D-16	HUMAN			26.8936	1.32	-0.0200049	0.0120329
IBP6	0.482945	0.936353	0.76532	674	IBP6_HUMAN	0	P24592	P24592	IGFBP6	HUMAN			25.021	2.36	0.000724711	-0.103453
4F2	0.484118	0.936353	0.749291	299	4F2_HUMAN	0	P08195	P08195	SLC3A2	HUMAN			23.3325	0.88	-0.000672786	-0.00124697
C4BPA	0.485391	0.936353	-0.120508	485	C4BPA_HUMAN	0	P04003	P04003	C4BPA	HUMAN			32.9187	41.96	-0.0203964	0.005329
PSA1	0.485701	0.936353	-0.790313	679	PSA1_HUMAN	0	P25786	P25786	PSMA1	HUMAN			24.5558	2.96	-0.06185	-0.020637
ECM1	0.489635	0.936353	-0.236981	841	ECM1_HUMAN	0	Q16610	Q16610	ECM1	HUMAN			27.8752	18.6	0.0402342	-0.0326753
HV103	0.490881	0.936353	-0.217406	90	HV103_HUMAN	0	A0A0C4DH29	A0A0C4DH29	IGHV1-3	HUMAN			27.4918	2.28	0.07411	0.0128862
LV151	0.491187	0.936353	-0.346824	423	LV151_HUMAN	0	P01701	P01701	IGLV1-51	HUMAN			30.9848	5.56	0.0632034	0.0275942
APOB	0.491843	0.936353	0.147054	491	APOB_HUMAN	0	P04114	P04114	APOB	HUMAN			32.9061	328.88	-0.0174628	-0.0076417
SODE	0.492478	0.936353	-0.181225	553	SODE_HUMAN	0	P08294	P08294	SOD3	HUMAN			26.3517	3.2	-0.0280153	-0.032346
HV364	0.501757	0.936353	-0.527553	15	HV364_HUMAN	0	A0A075B6Q5	A0A075B6Q5	IGHV3-64	HUMAN			26.3841	1.68	0.0505606	0.0177018
CATB	0.502076	0.936353	0.710977	544	CATB_HUMAN	0	P07858	P07858	CTSB	HUMAN			25.1711	1.36	-0.0225971	0.000139966
HV226	0.502582	0.936353	-0.251482	75	HV226_HUMAN	0	A0A0B4J1V2	A0A0B4J1V2	IGHV2-26	HUMAN			28.1824	3.6	0.0650085	0.00183104
PAI1	0.502716	0.936353	0.343243	506	PAI1_HUMAN	0	P05121	P05121	SERPINE1	HUMAN			25.6251	5.12	-0.00837034	0.0136852
KV137;KVD37	0.504349	0.936353	-0.368758	20	KV137_HUMAN;KVD37_HUMAN	0	A0A075B6S9;P0DSN7	A0A075B6S9;P0DSN7	IGKV1-37;IGKV1D-37	HUMAN			25.4837	0.96	-0.0271865	0.0266584
HV320	0.50561	0.936353	0.562739	92	HV320_HUMAN	0	A0A0C4DH32	A0A0C4DH32	IGHV3-20	HUMAN			27.3344	1.44	0.0590669	0.0309959
E9PFZ2	0.506926	0.936353	0.383823	292	E9PFZ2_HUMAN	0	E9PFZ2	E9PFZ2	CP	HUMAN			31.9293	0.48	-0.000712809	0.00299661
PROZ	0.508673	0.936353	0.210446	664	PROZ_HUMAN	0	P22891	P22891	PROZ	HUMAN			27.3431	8.32	-0.0361629	-0.00529238
DSC1	0.510266	0.936353	0.354856	805	DSC1_HUMAN	0	Q08554	Q08554	DSC1	HUMAN			24.9784	2.56	-0.0178233	-0.0457476
RETN	0.510738	0.936353	-0.480001	928	RETN_HUMAN	0	Q9HD89	Q9HD89	RETN	HUMAN			25.9073	0.6	-1.77061e-05	0.00585642
SAA1	0.511738	0.936353	0.477905	572	SAA1_HUMAN	0	P0DJI8	P0DJI8	SAA1	HUMAN			33.2414	13.68	-0.0581442	0.139453
MRC1	0.512107	0.936353	-0.32521	666	MRC1_HUMAN	0	P22897	P22897	MRC1	HUMAN			26.2293	12.24	-0.0659798	0.0225246
HV321	0.512166	0.936353	-0.334483	74	HV321_HUMAN	0	A0A0B4J1V1	A0A0B4J1V1	IGHV3-21	HUMAN			24.8912	1.4	0.0443109	-0.00407196
A1AG1	0.513934	0.936712	0.139247	471	A1AG1_HUMAN	0	P02763	P02763	ORM1	HUMAN			34.2755	11.8	-0.0264619	0.0332057
OIT3	0.517772	0.937833	0.324768	890	OIT3_HUMAN	0	Q8WWZ8	Q8WWZ8	OIT3	HUMAN			25.3211	1.44	0.000670463	0.00648933
ITIH4	0.518989	0.937833	0.293627	828	ITIH4_HUMAN	0	Q14624	Q14624	ITIH4	HUMAN			30.4662	2	-0.0231418	-0.00136928
CCL14	0.522073	0.937833	0.679496	842	CCL14_HUMAN	0	Q16627	Q16627	CCL14	HUMAN			25.0634	1.04	-0.00528269	-0.00276502
IGHG1	0.522164	0.937833	-0.103565	449	IGHG1_HUMAN	0	P01857	P01857	IGHG1	HUMAN			35.2179	29.64	0.0131592	0.00478
PRDX2	0.522417	0.937833	0.340341	709	PRDX2_HUMAN	0	P32119	P32119	PRDX2	HUMAN			26.303	4.4	-0.0466906	0.0180932
LV657	0.52616	0.941716	-0.347277	432	LV657_HUMAN	0	P01721	P01721	IGLV6-57	HUMAN			27.6806	2	0.028313	0.00355317
SHPS1;SIRBL;SIRPG	0.529439	0.943391	0.475831	778	SHPS1_HUMAN;SIRBL_HUMAN;SIRPG_HUMAN	0	P78324;Q5TFQ8;Q9P1W8	P78324;Q5TFQ8;Q9P1W8	SIRPA;SIRPB1;SIRPG	HUMAN			30.5457	1.24	0.0014219	-0.00406184
CADH2	0.534203	0.943391	0.280016	175	CADH2_HUMAN	0	P19022	P19022	CDH2	HUMAN			24.9098	1.2	0.00121987	-0.00428446
A0A0G2JMB2	0.538832	0.943391	-0.213949	110	A0A0G2JMB2_HUMAN	0	A0A0G2JMB2	A0A0G2JMB2	IGHA2	HUMAN			30.4895	4.12	-0.00689766	-0.00706579
VNN1	0.541164	0.943391	0.332955	384	VNN1_HUMAN	0	O95497	O95497	VNN1	HUMAN			25.375	6.16	0.0247435	-0.0705287
1433Z	0.541566	0.943391	-0.379455	767	1433Z_HUMAN	0	P63104	P63104	YWHAZ	HUMAN			26.0429	4.76	-0.0885837	0.0698392
TYPH	0.542262	0.943391	0.681039	205	TYPH_HUMAN	0	P19971	P19971	TYMP	HUMAN			24.2692	1.84	-0.0199794	0.00241702
COL10	0.545868	0.943391	-0.455088	956	COL10_HUMAN	0	Q9Y6Z7	Q9Y6Z7	COLEC10	HUMAN			25.7047	1.6	0.00656491	-0.0260542
CO8G	0.546904	0.943391	0.18415	538	CO8G_HUMAN	0	P07360	P07360	C8G	HUMAN			30.3137	12.96	0.00848425	0.0244912
GPX3	0.547382	0.943391	0.214514	53	GPX3_HUMAN	0	P22352	P22352	GPX3	HUMAN			28.7312	5.8	-0.0376405	0.0952516
CAMP	0.547573	0.943391	0.211195	337	CAMP_HUMAN	0	P49913	P49913	CAMP	HUMAN			27.1423	5.2	0.0131272	-0.0422349
HV169	0.547877	0.943391	0.169075	433	HV169_HUMAN	0	P01742	P01742	IGHV1-69	HUMAN			31.8405	4.56	0.0469478	0.00193422
RNAS1	0.550617	0.943391	0.282797	548	RNAS1_HUMAN	0	P07998	P07998	RNASE1	HUMAN			26.4543	3.12	-0.00469624	-0.0779266
KV401	0.55324	0.943391	-0.163989	520	KV401_HUMAN	0	P06312	P06312	IGKV4-1	HUMAN			31.8983	5.12	0.0342748	0.0150848
NRP2	0.553739	0.943391	0.514676	372	NRP2_HUMAN	0	O60462	O60462	NRP2	HUMAN			23.8683	1.32	-0.0126411	0.00076818
APOM	0.555727	0.943391	0.18491	382	APOM_HUMAN	0	O95445	O95445	APOM	HUMAN			30.3717	9.72	-0.0367971	-0.0101237
LCAT	0.55577	0.943391	-0.130462	493	LCAT_HUMAN	0	P04180	P04180	LCAT	HUMAN			27.6541	11.2	-0.0200246	-0.0362132
LV319	0.555824	0.943391	-0.321506	428	LV319_HUMAN	0	P01714	P01714	IGLV3-19	HUMAN			31.7036	6.04	0.0708742	0.0105611
RNAS4	0.559793	0.943391	0.393712	713	RNAS4_HUMAN	0	P34096	P34096	RNASE4	HUMAN			25.8259	3.24	-0.0229139	-0.0539612
PON1	0.561069	0.943391	0.139911	688	PON1_HUMAN	0	P27169	P27169	PON1	HUMAN			31.4613	14.56	-0.0281325	-0.0012787
TBA3C;TBA3D;TBA1B;TBA3E;TBA1A;TBA8	0.564336	0.943391	-0.416053	775	TBA3C_HUMAN;TBA3D_HUMAN;TBA1B_HUMAN;TBA3E_HUMAN;TBA1A_HUMAN;TBA8_HUMAN	0	P0DPH7;P0DPH8;P68363;Q6PEY2;Q71U36;Q9NY65	P0DPH7;P0DPH8;P68363;Q6PEY2;Q71U36;Q9NY65	TUBA3C;TUBA3D;TUBA1B;TUBA3E;TUBA1A;TUBA8	HUMAN			24.8483	1.56	-0.00354308	-0.000480488
IGHM	0.565703	0.943391	-0.19041	451	IGHM_HUMAN	0	P01871	P01871	IGHM	HUMAN			33.4288	27.76	0.0707118	0.00903143
VWF	0.566017	0.943391	0.159292	498	VWF_HUMAN	0	P04275	P04275	VWF	HUMAN			30.7767	110.64	-0.0516856	-0.0188057
SEPP1	0.566943	0.943391	-0.267282	130	SEPP1_HUMAN	0	P49908	P49908	SELENOP	HUMAN			27.8523	6.16	0.0117309	-0.0612789
VTNC	0.566989	0.943391	0.144717	486	VTNC_HUMAN	0	P04004	P04004	VTN	HUMAN			32.6463	24.44	0.00962779	0.00213414
DESP	0.570075	0.943391	0.4442	633	DESP_HUMAN	0	P15924	P15924	DSP	HUMAN			24.5338	10.76	-0.00176659	-0.0593282
ALDOA	0.570091	0.943391	-0.202761	488	ALDOA_HUMAN	0	P04075	P04075	ALDOA	HUMAN			27.4718	12.76	-0.0298785	0.000817032
HV43D	0.570776	0.943391	-0.226583	578	HV43D_HUMAN	0	P0DP04	P0DP04	IGHV3-43D	HUMAN			30.3569	2.4	0.0787369	0.0297359
SH3L3	0.571416	0.943391	0.334272	856	SH3L3_HUMAN	0	Q9H299	Q9H299	SH3BGRL3	HUMAN			26.3436	1.28	0.00472782	0.00467847
LV136	0.583368	0.953846	-0.465049	71	LV136_HUMAN	0	A0A0B4J1U3	A0A0B4J1U3	IGLV1-36	HUMAN			26.4409	1.56	0.0542304	-0.00050141
HSP7C	0.585932	0.953846	-0.246241	297	HSP7C_HUMAN	0	P11142	P11142	HSPA8	HUMAN			25.0052	4.12	-0.049181	0.0207738
NUCB1	0.588319	0.953846	-0.567195	793	NUCB1_HUMAN	0	Q02818	Q02818	NUCB1	HUMAN			24.3972	1.92	-0.0111228	-0.00273856
SODC	0.588526	0.953846	-0.267943	331	SODC_HUMAN	0	P00441	P00441	SOD1	HUMAN			25.5764	1.16	0.00894136	-0.0275256
A0A075B7B8	0.590562	0.953846	0.103742	24	A0A075B7B8_HUMAN	0	A0A075B7B8	A0A075B7B8	IGHV3OR16-12	HUMAN			31.3918	1.48	-0.0122972	0.0210283
ILEU	0.591283	0.953846	-0.301521	702	ILEU_HUMAN	0	P30740	P30740	SERPINB1	HUMAN			25.3489	5.76	-0.0137588	0.0766501
CATA	0.592124	0.953846	0.334554	487	CATA_HUMAN	0	P04040	P04040	CAT	HUMAN			25.8017	13.36	-0.0918153	0.0449854
B4GT1	0.593893	0.953846	0.296186	630	B4GT1_HUMAN	0	P15291	P15291	B4GALT1	HUMAN			25.1735	2.36	0.00242462	-0.0486662
HV313	0.594295	0.953846	-0.28246	438	HV313_HUMAN	0	P01766	P01766	IGHV3-13	HUMAN			28.3238	2.08	0.044284	0.000831489
BLVRB	0.595529	0.953846	0.312676	146	BLVRB_HUMAN	0	P30043	P30043	BLVRB	HUMAN			25.9759	2.16	-0.0274698	0.00616254
S10A8	0.595807	0.953846	-0.226312	505	S10A8_HUMAN	0	P05109	P05109	S100A8	HUMAN			30.3305	6.72	0.0244277	0.0851385
PSA5	0.597738	0.953846	0.327418	692	PSA5_HUMAN	0	P28066	P28066	PSMA5	HUMAN			25.6305	2.84	-0.0670269	0.0370302
F13A	0.599297	0.953846	-0.486838	392	F13A_HUMAN	0	P00488	P00488	F13A1	HUMAN			24.832	4.8	-0.00545426	-0.000464765
PGAM2;PGAM1	0.604086	0.953846	0.299142	646	PGAM2_HUMAN;PGAM1_HUMAN	0	P15259;P18669	P15259;P18669	PGAM2;PGAM1	HUMAN			24.8858	1.52	-0.00379826	-0.00732133
A2GL	0.604644	0.953846	0.179916	467	A2GL_HUMAN	0	P02750	P02750	LRG1	HUMAN			32.8308	16.76	-0.0398106	0.0437562
A2MG	0.604655	0.953846	-0.104814	407	A2MG_HUMAN	0	P01023	P01023	A2M	HUMAN			34.3778	106.12	-0.0384913	-0.0122262
AACT	0.604956	0.953846	0.135463	405	AACT_HUMAN	0	P01011	P01011	SERPINA3	HUMAN			34.0489	36.08	-0.0384898	0.0427436
HV432	0.610478	0.95908	-0.517645	29	HV432_HUMAN	0	A0A087WSY4	A0A087WSY4	IGHV4-30-2	HUMAN			28.8847	1.52	0.00632944	0.0511129
FRIL	0.613757	0.95908	0.465404	479	FRIL_HUMAN	0	P02792	P02792	FTL	HUMAN			26.9537	6.2	-0.123748	0.0927812
DSC2	0.613908	0.95908	-0.361056	154	DSC2_HUMAN	0	Q02487	Q02487	DSC2	HUMAN			23.9538	1.12	-0.00308883	0.00227649
CH3L1	0.614712	0.95908	0.575073	720	CH3L1_HUMAN	0	P36222	P36222	CHI3L1	HUMAN			25.0071	6.76	-0.122017	0.0584423
CBPN	0.616407	0.959213	-0.137277	629	CBPN_HUMAN	0	P15169	P15169	CPN1	HUMAN			30.2463	17.44	-0.0311117	0.0126237
IGHG3	0.620694	0.963369	-0.108257	163	IGHG3_HUMAN	0	P01860	P01860	IGHG3	HUMAN			34.1628	13.04	0.0172156	-0.0170008
FCN3	0.624388	0.966249	-0.106622	377	FCN3_HUMAN	0	O75636	O75636	FCN3	HUMAN			31.3444	12.56	-0.0236043	-0.00441708
ACTB	0.627106	0.966249	-0.182633	756	ACTB_HUMAN	0	P60709	P60709	ACTB	HUMAN			30.3845	22.56	-0.0447841	0.0383396
HEMO	0.628625	0.966249	0.106702	478	HEMO_HUMAN	0	P02790	P02790	HPX	HUMAN			34.2097	35.88	-0.0219435	0.00829393
SEM4B	0.62972	0.966249	0.197408	931	SEM4B_HUMAN	0	Q9NPR2	Q9NPR2	SEMA4B	HUMAN			24.5746	2.36	-0.0332749	0.00118645
IPSP	0.631799	0.966249	-0.196213	507	IPSP_HUMAN	0	P05154	P05154	SERPINA5	HUMAN			27.1518	9.84	0.0221751	-0.0689591
CRIS3	0.632277	0.966249	-0.165624	338	CRIS3_HUMAN	0	P54108	P54108	CRISP3	HUMAN			26.3228	2.32	-0.014528	0.0151585
HV5X1	0.636213	0.969777	-0.45747	117	HV5X1_HUMAN	0	A0A0J9YXX1	A0A0J9YXX1	IGHV5-10-1	HUMAN			30.1203	2.12	0.0231973	0.0630545
DIAC	0.647165	0.974188	-0.321441	788	DIAC_HUMAN	0	Q01459	Q01459	CTBS	HUMAN			24.5755	2.36	-0.0126672	-0.027696
G6PE	0.648248	0.974188	0.10008	383	G6PE_HUMAN	0	O95479	O95479	H6PD	HUMAN			24.762	4.16	-0.018586	-0.0245185
PGRP2	0.651839	0.974188	0.118327	903	PGRP2_HUMAN	0	Q96PD5	Q96PD5	PGLYRP2	HUMAN			29.2477	21.16	0.0156181	-0.0483675
KAIN	0.652333	0.974188	-0.182029	697	KAIN_HUMAN	0	P29622	P29622	SERPINA4	HUMAN			29.2774	19.68	-0.00463574	-0.111888
KV127	0.653886	0.974188	-0.297493	18	KV127_HUMAN	0	A0A075B6S5	A0A075B6S5	IGKV1-27	HUMAN			28.7618	2.88	0.048723	0.0781403
HV428	0.655056	0.974188	0.15379	94	HV428_HUMAN	0	A0A0C4DH34	A0A0C4DH34	IGHV4-28	HUMAN			30.9037	3.12	0.0489348	-0.052702
CERU	0.656163	0.974188	0.0777833	390	CERU_HUMAN	0	P00450	P00450	CP	HUMAN			33.929	79.2	-0.0288447	0.00656677
IGHD	0.656511	0.974188	-0.76187	60	IGHD_HUMAN	0	P01880	P01880	IGHD	HUMAN			25.1444	6.76	0.0506361	0.0620375
C1QA	0.658845	0.974188	-0.153803	463	C1QA_HUMAN	0	P02745	P02745	C1QA	HUMAN			31.7333	9.04	-0.0290719	-0.0224044
PSB8	0.658874	0.974188	-0.192549	129	PSB8_HUMAN	0	P28062	P28062	PSMB8	HUMAN			25.261	1.72	-0.0440176	0.0356583
GPV	0.659331	0.974188	-0.195204	725	GPV_HUMAN	0	P40197	P40197	GP5	HUMAN			26.3163	8.48	0.0115313	0.0417515
ANGL3	0.661558	0.974188	-0.173693	952	ANGL3_HUMAN	0	Q9Y5C1	Q9Y5C1	ANGPTL3	HUMAN			24.4404	3.04	-0.0147274	0.0276075
ACTA;ACTH;ACTC;ACTS	0.665073	0.974188	-0.27554	773	ACTA_HUMAN;ACTH_HUMAN;ACTC_HUMAN;ACTS_HUMAN	0	P62736;P63267;P68032;P68133	P62736;P63267;P68032;P68133	ACTA2;ACTG2;ACTC1;ACTA1	HUMAN			28.3603	1.32	-0.0419349	-0.0132289
LV310	0.665097	0.974188	-0.155821	12	LV310_HUMAN	0	A0A075B6K4	A0A075B6K4	IGLV3-10	HUMAN			31.9535	6.8	0.068984	-0.0117198
ASGR2	0.667465	0.974188	0.249844	535	ASGR2_HUMAN	0	P07307	P07307	ASGR2	HUMAN			25.226	2.52	-0.0111496	-0.0918736
PERM	0.6678	0.974188	-0.267245	510	PERM_HUMAN	0	P05164	P05164	MPO	HUMAN			26.5394	10	-0.0383529	0.126851
FLNA	0.668344	0.974188	0.466343	659	FLNA_HUMAN	0	P21333	P21333	FLNA	HUMAN			25.1715	6.52	-0.0223856	0.0619851
C1QB	0.669589	0.974188	-0.147782	270	C1QB_HUMAN	0	P02746	P02746	C1QB	HUMAN			31.9146	9.84	-0.0263992	-0.0355158
CFAI	0.67444	0.974188	0.11032	284	CFAI_HUMAN	0	P05156	P05156	CFI	HUMAN			31.5217	31.56	-0.00480665	0.0166259
KV311	0.677344	0.974188	0.158222	502	KV311_HUMAN	0	P04433	P04433	IGKV3-11	HUMAN			33.0275	5.16	0.0451091	0.0415107
NCHL1	0.677857	0.974188	0.198041	49	NCHL1_HUMAN	0	O00533	O00533	CHL1	HUMAN			25.2949	5.44	-0.041938	-0.00698156
URP2	0.68062	0.974188	-0.180263	877	URP2_HUMAN	0	Q86UX7	Q86UX7	FERMT3	HUMAN			24.1164	1.12	-0.00164651	-0.000110084
CFAH	0.681775	0.974188	0.0721541	558	CFAH_HUMAN	0	P08603	P08603	CFH	HUMAN			33.3808	82.64	-0.0221337	-0.0249256
FA12	0.684189	0.974188	0.147958	400	FA12_HUMAN	0	P00748	P00748	F12	HUMAN			30.4696	23.24	-0.00641681	-0.0276044
IGHA1	0.684982	0.974188	-0.0845938	452	IGHA1_HUMAN	0	P01876	P01876	IGHA1	HUMAN			34.5799	24.04	0.0352449	-0.00993276
IGHA2	0.685432	0.974188	-0.172294	136	IGHA2_HUMAN	0	P01877	P01877	IGHA2	HUMAN			28.9609	2.92	0.0778363	0.0401165
IGLC1	0.687804	0.974188	0.0817596	81	IGLC1_HUMAN	0	P0CG04	P0CG04	IGLC1	HUMAN			32.527	3.68	0.0380723	-0.0150952
PRG4	0.692004	0.974188	-0.100771	896	PRG4_HUMAN	0	Q92954	Q92954	PRG4	HUMAN			29.703	19.8	-0.0156702	-0.00738377
IGHG2	0.696717	0.974188	0.0951075	450	IGHG2_HUMAN	0	P01859	P01859	IGHG2	HUMAN			34.0148	15.32	0.0133598	-0.00279543
HPTR	0.6979	0.974188	-0.162067	396	HPTR_HUMAN	0	P00739	P00739	HPR	HUMAN			31.583	9.04	-0.000170744	0.00926365
DAG1	0.697987	0.974188	0.171388	824	DAG1_HUMAN	0	Q14118	Q14118	DAG1	HUMAN			25.3896	2.4	-0.00138627	-0.0642482
DSG2	0.702259	0.974188	-0.116262	825	DSG2_HUMAN	0	Q14126	Q14126	DSG2	HUMAN			24.2775	2.96	-0.0409921	-0.0366221
C1R	0.702467	0.974188	0.0793193	153	C1R_HUMAN	0	P00736	P00736	C1R	HUMAN			31.1273	40.92	-0.0234747	0.0136138
CO4A	0.703303	0.974188	0.086443	570	CO4A_HUMAN	0	P0C0L4	P0C0L4	C4A	HUMAN			33.4419	123.72	-0.0442719	-0.0115956
LBP	0.703591	0.974188	0.141759	645	LBP_HUMAN	0	P18428	P18428	LBP	HUMAN			30.8753	14.8	-0.01938	0.0604119
A0A0J9YY99	0.703593	0.974188	-0.0841931	118	A0A0J9YY99_HUMAN	0	A0A0J9YY99	A0A0J9YY99	NA	HUMAN			32.4046	6.28	0.036943	-0.0127636
PROC	0.703899	0.974188	0.121035	279	PROC_HUMAN	0	P04070	P04070	PROC	HUMAN			27.2482	7.48	0.00141876	-0.0606797
C1RL	0.704447	0.974188	0.1015	936	C1RL_HUMAN	0	Q9NZP8	Q9NZP8	C1RL	HUMAN			29.0528	12.44	-0.014242	0.00384945
VGFR3	0.70594	0.974188	-0.216909	289	VGFR3_HUMAN	0	P35916	P35916	FLT4	HUMAN			24.3321	0.92	-1.65208e-05	0.00135387
KPYM	0.70602	0.974188	0.239779	621	KPYM_HUMAN	0	P14618	P14618	PKM	HUMAN			25.4427	4.84	-0.0348588	-0.0518539
HV323	0.708891	0.974188	0.192196	437	HV323_HUMAN	0	P01764	P01764	IGHV3-23	HUMAN			25.6719	1.6	0.00953449	-0.00822201
CO7	0.710783	0.974188	-0.0707617	587	CO7_HUMAN	0	P10643	P10643	C7	HUMAN			30.8164	46.44	-0.0192644	-0.00580113
PON3	0.71239	0.974188	-0.330266	832	PON3_HUMAN	0	Q15166	Q15166	PON3	HUMAN			26.593	2	-0.0221802	-0.0124412
A0A075B7D0	0.713971	0.974188	0.174825	25	A0A075B7D0_HUMAN	0	A0A075B7D0	A0A075B7D0	IGHV1OR15-1	HUMAN			29.5177	2.28	0.015557	0.0161169
CNDP1	0.715361	0.974188	-0.092664	902	CNDP1_HUMAN	0	Q96KN2	Q96KN2	CNDP1	HUMAN			27.9962	15.72	-0.0032712	0.01588
KV230	0.720747	0.974188	0.108041	519	KV230_HUMAN	0	P06310	P06310	IGKV2-30	HUMAN			29.3892	4.16	0.0278317	0.0156989
LKHA4	0.721192	0.974188	0.149895	568	LKHA4_HUMAN	0	P09960	P09960	LTA4H	HUMAN			25.4039	7.76	-0.0530849	0.103076
COMP	0.725833	0.974188	-0.174633	312	COMP_HUMAN	0	P49747	P49747	COMP	HUMAN			25.0337	4.36	-0.00904528	-0.0133146
KV320	0.727046	0.974188	-0.0780979	419	KV320_HUMAN	0	P01619	P01619	IGKV3-20	HUMAN			33.2723	5.96	0.0402442	-0.0227707
IGKC	0.727728	0.974188	0.0649825	448	IGKC_HUMAN	0	P01834	P01834	IGKC	HUMAN			34.9328	13.72	-0.00839855	-0.0179897
TITIN	0.727959	0.974188	-0.108472	69	TITIN_HUMAN	0	Q8WZ42	Q8WZ42	TTN	HUMAN			28.1139	2.76	-0.0175789	0.0303331
SAMP	0.732777	0.974188	-0.103999	462	SAMP_HUMAN	0	P02743	P02743	APCS	HUMAN			32.7118	10.68	-0.0509908	0.0330251
KV106	0.73286	0.974188	-0.0780125	102	KV106_HUMAN	0	A0A0C4DH72	A0A0C4DH72	IGKV1-6	HUMAN			29.5599	1.04	0.0170697	0.00953949
LAMP1	0.732899	0.974188	-0.276739	596	LAMP1_HUMAN	0	P11279	P11279	LAMP1	HUMAN			24.6257	1	0.00796661	0.0133556
HABP2	0.734331	0.974188	0.0907048	827	HABP2_HUMAN	0	Q14520	Q14520	HABP2	HUMAN			29.5418	22.64	-0.00751539	-0.00156124
LV144	0.735341	0.974188	-0.213117	421	LV144_HUMAN	0	P01699	P01699	IGLV1-44	HUMAN			27.2901	0.92	0.0622182	0.0060274
FINC	0.736647	0.974188	-0.11219	468	FINC_HUMAN	0	P02751	P02751	FN1	HUMAN			32.6078	117.68	0.032221	-0.0650272
LV214	0.737504	0.974188	-0.235548	425	LV214_HUMAN	0	P01704	P01704	IGLV2-14	HUMAN			29.7659	1	-0.0301854	-0.00568671
KVD07	0.738232	0.974188	-0.235875	100	KVD07_HUMAN	0	A0A0C4DH55	A0A0C4DH55	IGKV3D-7	HUMAN			25.7665	1.24	0.00675597	-0.0388575
PDLI1	0.738233	0.974188	-0.209475	355	PDLI1_HUMAN	0	O00151	O00151	PDLIM1	HUMAN			25.2127	0.36	5.79662e-05	-0.00172384
KNG1	0.738814	0.974188	0.0768459	412	KNG1_HUMAN	0	P01042	P01042	KNG1	HUMAN			32.3749	32.2	-0.00207249	-0.0342612
KV105	0.740602	0.97439	0.128671	418	KV105_HUMAN	0	P01602	P01602	IGKV1-5	HUMAN			31.6141	3.08	0.0339371	0.00785938
FA20C	0.743799	0.975598	0.169691	880	FA20C_HUMAN	0	Q8IXL6	Q8IXL6	FAM20C	HUMAN			25.0495	1.12	0.00294129	-0.00279959
CAD13	0.745569	0.975598	-0.0956861	750	CAD13_HUMAN	0	P55290	P55290	CDH13	HUMAN			23.9606	1.8	-0.016946	0.0229358
CAH1	0.7472	0.975598	-0.260993	401	CAH1_HUMAN	0	P00915	P00915	CA1	HUMAN			27.4054	9	-0.0787775	-0.0776581
LV460	0.752507	0.975598	-0.23302	6	LV460_HUMAN	0	A0A075B6I1	A0A075B6I1	IGLV4-60	HUMAN			27.6182	2	0.0241856	-0.00721243
MINP1	0.75382	0.975598	0.0993623	946	MINP1_HUMAN	0	Q9UNW1	Q9UNW1	MINPP1	HUMAN			25.2556	3.76	-0.0299238	-0.0197494
PSA6	0.754855	0.975598	0.114454	309	PSA6_HUMAN	0	P60900	P60900	PSMA6	HUMAN			25.7278	3.64	-0.0580729	0.0303053
C163A	0.755248	0.975598	-0.114325	300	C163A_HUMAN	0	Q86VB7	Q86VB7	CD163	HUMAN			26.3144	11.08	-0.0446293	-0.0114374
MA2A1	0.758124	0.975598	-0.18379	843	MA2A1_HUMAN	0	Q16706	Q16706	MAN2A1	HUMAN			24.8676	6.72	-0.00684597	-0.0269373
1433G	0.759119	0.975598	-0.20286	762	1433G_HUMAN	0	P61981	P61981	YWHAG	HUMAN			24.7137	3.04	-0.0789306	0.0690104
APOC4	0.760883	0.975598	-0.167521	747	APOC4_HUMAN	0	P55056	P55056	APOC4	HUMAN			28.9915	4.32	-0.058223	-0.0622279
CO3	0.761944	0.975598	-0.0478469	408	CO3_HUMAN	0	P01024	P01024	C3	HUMAN			34.5585	177.92	-0.0156282	0.00396157
HV118	0.762185	0.975598	-0.143037	91	HV118_HUMAN	0	A0A0C4DH31	A0A0C4DH31	IGHV1-18	HUMAN			29.2969	3.04	0.0629877	-0.0133204
AL1A1	0.763625	0.975598	-0.470385	387	AL1A1_HUMAN	0	P00352	P00352	ALDH1A1	HUMAN			24.1513	2.88	-0.0201258	-0.0570303
LAMP2	0.764437	0.975598	-0.230984	610	LAMP2_HUMAN	0	P13473	P13473	LAMP2	HUMAN			25.65	1.84	-0.0292268	-0.00151678
BTD	0.771177	0.979307	0.0579777	731	BTD_HUMAN	0	P43251	P43251	BTD	HUMAN			28.4681	11.04	-0.0152124	-0.0134602
H2AX;H2A2B;H2A1A	0.77221	0.979307	-0.128528	635	H2AX_HUMAN;H2A2B_HUMAN;H2A1A_HUMAN	0	P16104;Q8IUE6;Q96QV6	P16104;Q8IUE6;Q96QV6	H2AX;H2AC21;H2AC1	HUMAN			28.671	2.56	0.0206539	-0.0178636
APOA	0.775525	0.979307	0.352379	555	APOA_HUMAN	0	P08519	P08519	LPA	HUMAN			29.4537	24.68	0.092924	-0.0858793
CD109	0.776431	0.979307	0.199418	867	CD109_HUMAN	0	Q6YHK3	Q6YHK3	CD109	HUMAN			24.1742	1.4	-0.000494826	-0.00372381
FETUB	0.776736	0.979307	-0.123379	940	FETUB_HUMAN	0	Q9UGM5	Q9UGM5	FETUB	HUMAN			27.817	8.72	0.0250377	-0.0439981
A1AG2	0.782174	0.979307	-0.0582409	650	A1AG2_HUMAN	0	P19652	P19652	ORM2	HUMAN			34.3417	16.84	-0.0183662	0.0127876
FCGBP	0.784063	0.979307	0.0551984	955	FCGBP_HUMAN	0	Q9Y6R7	Q9Y6R7	FCGBP	HUMAN			27.9014	57.4	-0.10388	-0.0018157
VTDB	0.786529	0.979307	-0.0448238	276	VTDB_HUMAN	0	P02774	P02774	GC	HUMAN			33.7772	39.76	-0.0165771	-0.0106766
C4BPB	0.789349	0.979307	0.0631352	657	C4BPB_HUMAN	0	P20851	P20851	C4BPB	HUMAN			30.3146	7.88	-0.0341671	-0.0114307
PLAK	0.789619	0.979307	-0.220081	624	PLAK_HUMAN	0	P14923	P14923	JUP	HUMAN			23.6687	3.76	0.0146548	-0.0436491
FHR4	0.791601	0.979307	0.11049	892	FHR4_HUMAN	0	Q92496	Q92496	CFHR4	HUMAN			26.2945	3.24	-0.0816848	-0.066086
TSK	0.791968	0.979307	0.112797	887	TSK_HUMAN	0	Q8WUA8	Q8WUA8	TSKU	HUMAN			26.4268	5.48	0.000853984	-0.0365058
LV861	0.798634	0.979307	-0.148437	5	LV861_HUMAN	0	A0A075B6I0	A0A075B6I0	IGLV8-61	HUMAN			29.5587	1.56	0.0130099	-0.0395342
DSG1	0.799915	0.979307	0.215592	792	DSG1_HUMAN	0	Q02413	Q02413	DSG1	HUMAN			24.5268	4.4	-0.0101625	-0.0335539
FAAA	0.80066	0.979307	0.135251	638	FAAA_HUMAN	0	P16930	P16930	FAH	HUMAN			25.3044	4.76	-0.0695245	-0.0110648
KV621	0.804066	0.979307	0.0908896	88	KV621_HUMAN	0	A0A0C4DH24	A0A0C4DH24	IGKV6-21	HUMAN			27.5147	3	-0.0107242	-0.0105072
TFR1	0.804084	0.979307	0.0984706	476	TFR1_HUMAN	0	P02786	P02786	TFRC	HUMAN			27.3658	17.48	-0.0651588	0.0757469
GDIR2	0.804938	0.979307	0.222843	741	GDIR2_HUMAN	0	P52566	P52566	ARHGDIB	HUMAN			25.17	1.44	-0.0172996	0.0182366
APOC1	0.80495	0.979307	0.0991808	350	APOC1_HUMAN	0	P02654	P02654	APOC1	HUMAN			32.0896	5.64	-0.0168932	-0.0786642
CO4B	0.80554	0.979307	-0.050376	571	CO4B_HUMAN	0	P0C0L5	P0C0L5	C4B	HUMAN			32.3841	5.68	-0.0500908	-0.00698049
HGFL	0.806337	0.979307	0.0620922	311	HGFL_HUMAN	0	P26927	P26927	MST1	HUMAN			27.8076	24	-0.00509063	-0.0252906
VINC	0.808506	0.979307	-0.0803417	644	VINC_HUMAN	0	P18206	P18206	VCL	HUMAN			26.176	17.12	-0.0437883	0.00543537
FCG3B	0.809571	0.979307	-0.576023	46	FCG3B_HUMAN	0	O75015	O75015	FCGR3B	HUMAN			27.1243	1.48	-0.0319576	-0.0183155
H2A1B;H2A1;H2A1D;H2A3;H2A1C;H2A1H;H2A1J;H2AJ	0.811671	0.979307	0.291997	123	H2A1B_HUMAN;H2A1_HUMAN;H2A1D_HUMAN;H2A3_HUMAN;H2A1C_HUMAN;H2A1H_HUMAN;H2A1J_HUMAN;H2AJ_HUMAN	0	P04908;P0C0S8;P20671;Q7L7L0;Q93077;Q96KK5;Q99878;Q9BTM1	P04908;P0C0S8;P20671;Q7L7L0;Q93077;Q96KK5;Q99878;Q9BTM1	H2AC4;H2AC11;H2AC7;H2AW;H2AC6;H2AC12;H2AC14;H2AJ	HUMAN			25.3237	0.84	-0.0581809	0.0397647
KV116	0.813769	0.979307	0.0762066	501	KV116_HUMAN	0	P04430	P04430	IGKV1-16	HUMAN			28.3312	2.6	0.0370568	0.0333071
HV372	0.815829	0.979307	-0.054262	162	HV372_HUMAN	0	A0A0B4J1Y9	A0A0B4J1Y9	IGHV3-72	HUMAN			32.9764	7.8	0.0250604	0.0255522
LV325	0.818563	0.979307	-0.102227	430	LV325_HUMAN	0	P01717	P01717	IGLV3-25	HUMAN			31.3675	3.96	0.114323	-0.0371981
CO9	0.818965	0.979307	0.0476371	465	CO9_HUMAN	0	P02748	P02748	C9	HUMAN			32.2922	30.52	-0.00499576	0.0181738
OLFM4	0.819749	0.979307	-0.159522	863	OLFM4_HUMAN	0	Q6UX06	Q6UX06	OLFM4	HUMAN			23.6348	0.24	-0.000198398	-0.00118165
GGH	0.820438	0.979307	0.083298	894	GGH_HUMAN	0	Q92820	Q92820	GGH	HUMAN			27.794	9.48	0.0221986	0.0174048
HV601	0.820648	0.979307	0.0755335	72	HV601_HUMAN	0	A0A0B4J1U7	A0A0B4J1U7	IGHV6-1	HUMAN			31.593	4.56	0.0374326	-0.0172023
HGFA	0.820722	0.979307	0.0680481	797	HGFA_HUMAN	0	Q04756	Q04756	HGFAC	HUMAN			27.9447	15.96	-0.0302095	-0.0310164
HV270	0.821566	0.979307	-0.128447	443	HV270_HUMAN	0	P01814	P01814	IGHV2-70	HUMAN			26.034	1	0.0127353	0.00958741
FBLN1	0.832198	0.983741	-0.0581816	669	FBLN1_HUMAN	0	P23142	P23142	FBLN1	HUMAN			29.3827	24.28	-0.0327389	-0.0198591
HV348	0.833103	0.983741	0.161922	436	HV348_HUMAN	0	P01763	P01763	IGHV3-48	HUMAN			24.7392	1.28	0.0258475	0.027604
HV373	0.834016	0.983741	0.0569944	76	HV373_HUMAN	0	A0A0B4J1V6	A0A0B4J1V6	IGHV3-73	HUMAN			29.0443	3.76	0.0810725	0.0160627
FUCO2	0.835266	0.983741	0.145443	913	FUCO2_HUMAN	0	Q9BTY2	Q9BTY2	FUCA2	HUMAN			23.3178	0.76	-0.000138425	-0.00105144
A0A0C4DGB6	0.835909	0.983741	-0.127561	86	A0A0C4DGB6_HUMAN	0	A0A0C4DGB6	A0A0C4DGB6	ALB	HUMAN			26.0067	1.2	-0.00784905	-0.0342208
A0A140TA21;Q5SS57	0.836292	0.983741	-0.210713	854	A0A140TA21_HUMAN;Q5SS57_HUMAN	0	A0A140TA21;Q5SS57	A0A140TA21;Q5SS57	HLA-B	HUMAN			25.3517	1.88	-0.0212068	0.00144853
PTGDS	0.839503	0.983741	-0.12979	727	PTGDS_HUMAN	0	P41222	P41222	PTGDS	HUMAN			27.068	2.64	-0.0285073	-0.113421
TTHY	0.844186	0.983741	-0.0873787	473	TTHY_HUMAN	0	P02766	P02766	TTR	HUMAN			32.4556	12.64	-0.0146237	-0.112664
PTX3	0.847653	0.983741	-0.153825	682	PTX3_HUMAN	0	P26022	P26022	PTX3	HUMAN			22.9795	1.52	-0.0125276	-0.0759427
VASN	0.848815	0.983741	-0.036677	860	VASN_HUMAN	0	Q6EMK4	Q6EMK4	VASN	HUMAN			27.4475	6.96	-0.0212418	-0.0172323
HV439	0.849785	0.983741	-0.0481478	445	HV439_HUMAN	0	P01824	P01824	IGHV4-39	HUMAN			31.9077	4.28	0.0430699	-0.0188397
B2MG	0.849786	0.983741	0.0804901	760	B2MG_HUMAN	0	P61769	P61769	B2M	HUMAN			31.082	3.84	-0.0369517	-0.105421
ATS13	0.84994	0.983741	0.112677	870	ATS13_HUMAN	0	Q76LX8	Q76LX8	ADAMTS13	HUMAN			24.8322	3.84	-0.0341161	-0.0388215
CAH2	0.85086	0.983741	-0.111149	402	CAH2_HUMAN	0	P00918	P00918	CA2	HUMAN			25.0556	2.76	-0.0346702	0.0176856
THRB	0.853003	0.983741	0.0409415	394	THRB_HUMAN	0	P00734	P00734	F2	HUMAN			31.9164	44.64	0.00134703	-0.0113643
CD99	0.854349	0.983741	0.209848	619	CD99_HUMAN	0	P14209	P14209	CD99	HUMAN			24.2408	0.56	-0.00968909	0.00170977
PGBM	0.85569	0.983741	0.0778018	787	PGBM_HUMAN	0	P98160	P98160	HSPG2	HUMAN			27.0978	11.04	-0.049432	-0.0695306
HV338	0.856255	0.983741	-0.0479491	96	HV338_HUMAN	0	A0A0C4DH36	A0A0C4DH36	IGHV3-38	HUMAN			28.1371	2.36	0.00676135	0.0133291
HLAC	0.857846	0.983741	0.155084	127	HLAC_HUMAN	0	P10321	P10321	HLA-C	HUMAN			25.2813	0.6	-0.000884375	0.00232532
AMYP	0.861831	0.983741	-0.142669	503	AMYP_HUMAN	0	P04746	P04746	AMY2A	HUMAN			25.0066	2.52	-0.00456456	-0.0303645
PTPRF	0.863301	0.983741	-0.132015	584	PTPRF_HUMAN	0	P10586	P10586	PTPRF	HUMAN			24.6193	5.08	-0.0623092	-0.0128044
PIGR	0.865297	0.983741	-0.0670599	447	PIGR_HUMAN	0	P01833	P01833	PIGR	HUMAN			28.9105	23.76	-0.046139	-0.0376816
CAP1	0.865584	0.983741	0.115937	789	CAP1_HUMAN	0	Q01518	Q01518	CAP1	HUMAN			25.4662	0.88	0.000198328	-0.00151358
GSHB	0.868704	0.983741	-0.0966164	140	GSHB_HUMAN	0	P48637	P48637	GSS	HUMAN			24.8714	1.4	-0.0104712	-0.00287205
KV315	0.869939	0.983741	-0.0431772	420	KV315_HUMAN	0	P01624	P01624	IGKV3-15	HUMAN			33.2809	3.04	0.030961	0.00623059
ENPP2	0.870371	0.983741	0.0849535	286	ENPP2_HUMAN	0	Q13822	Q13822	ENPP2	HUMAN			24.4251	3.92	0.0186668	-0.00616829
C9IZP8	0.87067	0.983741	-0.111774	200	C9IZP8_HUMAN	0	C9IZP8	C9IZP8	C1S	HUMAN			25.6707	1	-0.0226041	0.0234869
KVD33;KV133	0.873098	0.983741	-0.0283941	138	KVD33_HUMAN;KV133_HUMAN	0	P01593;P01594	P01593;P01594	IGKV1D-33;IGKV1-33	HUMAN			32.4161	3.92	0.0220382	0.0021042
SAA4	0.873152	0.983741	-0.0434502	56	SAA4_HUMAN	0	P35542	P35542	SAA4	HUMAN			32.6464	6.8	0.00100341	-0.0333368
ICAM1	0.880669	0.990337	-0.0545663	512	ICAM1_HUMAN	0	P05362	P05362	ICAM1	HUMAN			25.5147	8.28	-0.0447243	-0.0111674
PSA7	0.883952	0.990894	-0.0893636	363	PSA7_HUMAN	0	O14818	O14818	PSMA7	HUMAN			26.1803	2.96	-0.0638508	0.0476919
MYG	0.885976	0.990894	0.353322	185	MYG_HUMAN	0	P02144	P02144	MB	HUMAN			25.0519	4.24	0.0349285	-0.159315
B7ZKJ8	0.886891	0.990894	0.0249448	199	B7ZKJ8_HUMAN	0	B7ZKJ8	B7ZKJ8	ITIH4	HUMAN			33.6756	57.72	-0.0156268	-0.00871404
G3P	0.887815	0.990894	-0.03985	499	G3P_HUMAN	0	P04406	P04406	GAPDH	HUMAN			26.5958	9.6	-0.0158354	0.0335881
EPCR	0.889887	0.991351	-0.0804821	945	EPCR_HUMAN	0	Q9UNN8	Q9UNN8	PROCR	HUMAN			23.6988	1.56	-0.00283211	-0.0213331
PEPD	0.891579	0.991383	-0.0399883	609	PEPD_HUMAN	0	P12955	P12955	PEPD	HUMAN			25.0527	5.4	-0.0720052	-0.0133409
HV69D	0.893745	0.99194	-0.0955995	84	HV69D_HUMAN	0	A0A0B4J2H0	A0A0B4J2H0	IGHV1-69D	HUMAN			26.0929	0.8	0.0431215	-0.00229845
ENPL	0.899508	0.992267	0.0495636	622	ENPL_HUMAN	0	P14625	P14625	HSP90B1	HUMAN			26.0363	12.92	-0.0614687	-0.00754993
CRAC1	0.899707	0.992267	-0.0533327	85	CRAC1_HUMAN	0	Q9NQ79	Q9NQ79	CRTAC1	HUMAN			25.0291	4.44	-0.0245055	-0.00816304
IBP4	0.9023	0.992267	0.0677039	661	IBP4_HUMAN	0	P22692	P22692	IGFBP4	HUMAN			26.2039	3.44	-0.0449937	-0.0494645
ATRN	0.903018	0.992267	-0.0310395	380	ATRN_HUMAN	0	O75882	O75882	ATRN	HUMAN			29.8138	32.24	-0.0244073	-0.0386852
PLMN	0.90621	0.992267	0.0306229	399	PLMN_HUMAN	0	P00747	P00747	PLG	HUMAN			32.4487	69.72	0.0123803	-0.0199378
HTRA1	0.912457	0.992267	-0.0740648	893	HTRA1_HUMAN	0	Q92743	Q92743	HTRA1	HUMAN			23.6368	1.48	0.00334652	-0.0020999
ANT3	0.91503	0.992267	-0.020261	403	ANT3_HUMAN	0	P01008	P01008	SERPINC1	HUMAN			32.6369	38.28	-0.0387276	-0.0405335
QSOX1	0.916031	0.992267	0.0237774	358	QSOX1_HUMAN	0	O00391	O00391	QSOX1	HUMAN			27.4704	22.4	-0.0180056	-0.0110708
KVD28	0.916654	0.992267	-0.0192812	169	KVD28_HUMAN	0	P01615	P01615	IGKV2D-28	HUMAN			31.3081	3.12	0.0280556	0.025642
HS71L	0.918815	0.992267	0.0461456	714	HS71L_HUMAN	0	P34931	P34931	HSPA1L	HUMAN			27.6793	0.92	0.0105759	0.0489021
H32	0.923186	0.992267	-0.0521104	869	H32_HUMAN	0	Q71DI3	Q71DI3	H3C15	HUMAN			27.5273	2.2	-0.0439422	0.0293075
ACTN1	0.924217	0.992267	-0.0540672	606	ACTN1_HUMAN	0	P12814	P12814	ACTN1	HUMAN			24.5648	3.08	-0.0187507	0.00954032
KLKB1	0.924943	0.992267	-0.023165	484	KLKB1_HUMAN	0	P03952	P03952	KLKB1	HUMAN			30.168	37.92	0.0200084	-0.0121044
HV315	0.930967	0.992267	-0.043633	73	HV315_HUMAN	0	A0A0B4J1V0	A0A0B4J1V0	IGHV3-15	HUMAN			29.3633	4.72	0.0903827	0.0159611
NCAM1	0.932009	0.992267	-0.0412804	31	NCAM1_HUMAN	0	P13591	P13591	NCAM1	HUMAN			25.4654	5.2	-0.0254319	0.00975247
CO6A3	0.932394	0.992267	0.033251	603	CO6A3_HUMAN	0	P12111	P12111	COL6A3	HUMAN			25.606	13.16	-0.0750974	-0.0398299
TRML1	0.933066	0.992267	-0.051032	878	TRML1_HUMAN	0	Q86YW5	Q86YW5	TREML1	HUMAN			23.9551	1.04	0.000438023	0.00241035
NID1	0.935445	0.992267	-0.0274281	620	NID1_HUMAN	0	P14543	P14543	NID1	HUMAN			25.6217	11.68	-0.0373323	-0.00811742
GLU2B	0.935801	0.992267	0.0476786	345	GLU2B_HUMAN	0	P14314	P14314	PRKCSH	HUMAN			25.0974	3.88	-0.020351	-0.0626476
ISLR	0.937021	0.992267	-0.0802552	360	ISLR_HUMAN	0	O14498	O14498	ISLR	HUMAN			24.8726	0.96	0.00025078	-0.00193789
IC1	0.939633	0.992267	0.0129048	508	IC1_HUMAN	0	P05155	P05155	SERPING1	HUMAN			33.5273	24.68	-0.0247822	-0.00258913
H2B1K;H2BFS;H2B1D;H2B1C;H2B2F;H2B1H;H2B1N;H2B1M;H2B1L	0.939655	0.992267	0.0624628	974	H2B1K_HUMAN;H2BFS_HUMAN;H2B1D_HUMAN;H2B1C_HUMAN;H2B2F_HUMAN;H2B1H_HUMAN;H2B1N_HUMAN;H2B1M_HUMAN;H2B1L_HUMAN	0	O60814;P57053;P58876;P62807;Q5QNW6;Q93079;Q99877;Q99879;Q99880	O60814;P57053;P58876;P62807;Q5QNW6;Q93079;Q99877;Q99879;Q99880	H2BC12;H2BS1;H2BC5;H2BC4;H2BC18;H2BC9;H2BC15;H2BC14;H2BC13	HUMAN			26.39	3.24	-0.0717242	0.131776
CBPA1	0.941643	0.992267	0.0870174	625	CBPA1_HUMAN	0	P15085	P15085	CPA1	HUMAN			24.6475	1.56	-0.00137814	0.0153585
H2AZ;H2AV	0.9425	0.992267	-0.0647547	160	H2AZ_HUMAN;H2AV_HUMAN	0	P0C0S5;Q71UI9	P0C0S5;Q71UI9	H2AZ1;H2AZ2	HUMAN			24.7449	1.04	0.00759147	-0.0310532
HV349	0.944334	0.992267	0.017995	62	HV349_HUMAN	0	A0A0A0MS15	A0A0A0MS15	IGHV3-49	HUMAN			29.565	3.48	0.0939	0.000470992
CADH1	0.95121	0.992267	-0.0352155	42	CADH1_HUMAN	0	P12830	P12830	CDH1	HUMAN			24.9653	3.8	-0.0273608	-0.0887138
HV343	0.951918	0.992267	-0.0323763	78	HV343_HUMAN	0	A0A0B4J1X8	A0A0B4J1X8	IGHV3-43	HUMAN			27.5917	2	0.0687098	0.0701155
AMBP	0.952684	0.992267	0.0144348	470	AMBP_HUMAN	0	P02760	P02760	AMBP	HUMAN			32.7441	18.32	-0.0125541	-0.0546968
SPA11	0.95287	0.992267	-0.0180505	875	SPA11_HUMAN	0	Q86U17	Q86U17	SERPINA11	HUMAN			24.4613	2.96	-0.00290264	-0.0252875
LTBP1	0.954769	0.992267	-0.0274213	288	LTBP1_HUMAN	0	Q14766	Q14766	LTBP1	HUMAN			24.6481	2.92	-0.00605402	-0.0153397
PLSL	0.954984	0.992267	-0.0167872	615	PLSL_HUMAN	0	P13796	P13796	LCP1	HUMAN			27.2624	23.88	-0.0378104	0.0672034
GSTO1	0.956436	0.992267	0.073546	779	GSTO1_HUMAN	0	P78417	P78417	GSTO1	HUMAN			24.9887	2.28	-0.023606	0.00126783
TENA	0.956868	0.992267	0.0519766	675	TENA_HUMAN	0	P24821	P24821	TNC	HUMAN			25.8921	23.72	-0.0967875	0.0226457
FIBB	0.957078	0.992267	0.0187921	459	FIBB_HUMAN	0	P02675	P02675	FGB	HUMAN			28.7435	26.48	-0.0314779	-0.0203792
APOE	0.957581	0.992267	0.0147807	456	APOE_HUMAN	0	P02649	P02649	APOE	HUMAN			33.212	34.88	-0.0353163	5.53294e-05
HV102	0.958266	0.992267	0.0212399	667	HV102_HUMAN	0	P23083	P23083	IGHV1-2	HUMAN			30.7652	5.68	0.0583702	-0.00514016
APOA1	0.959209	0.992267	-0.00942558	455	APOA1_HUMAN	0	P02647	P02647	APOA1	HUMAN			34.5998	43.84	-0.0274775	-0.0148318
H2A2C;H2A2A	0.960863	0.992267	-0.0267718	844	H2A2C_HUMAN;H2A2A_HUMAN	0	Q16777;Q6FI13	Q16777;Q6FI13	H2AC20;H2AC18	HUMAN			27.2492	1	0.0304313	-0.0405165
APOL1	0.96204	0.992267	0.0135513	362	APOL1_HUMAN	0	O14791	O14791	APOL1	HUMAN			30.8028	22.6	-0.00615331	0.0213733
S10A9	0.962919	0.992267	-0.0207246	524	S10A9_HUMAN	0	P06702	P06702	S100A9	HUMAN			29.6853	7.4	0.02573	0.0833501
RELN	0.963071	0.992267	0.0543331	339	RELN_HUMAN	0	P78509	P78509	RELN	HUMAN			22.7818	1.6	-0.00321675	-0.0371091
ARLY	0.963964	0.992267	0.0325148	500	ARLY_HUMAN	0	P04424	P04424	ASL	HUMAN			24.254	1.64	-0.00477277	-0.000729052
MMRN1	0.968679	0.995401	-0.015483	817	MMRN1_HUMAN	0	Q13201	Q13201	MMRN1	HUMAN			26.054	13.52	0.0179633	-0.034331
KVD12	0.97063	0.995467	-0.0196401	103	KVD12_HUMAN	0	P01611	P01611	IGKV1D-12	HUMAN			28.2104	1.64	0.0349476	0.0421431
LIRA3	0.972831	0.995467	0.0135693	112	LIRA3_HUMAN	0	Q8N6C8	Q8N6C8	LILRA3	HUMAN			26.2598	5.2	-0.0332241	-0.0526563
PROS	0.974338	0.995467	-0.00548059	121	PROS_HUMAN	0	P07225	P07225	PROS1	HUMAN			31.486	30.72	-0.0248584	-0.0163023
PEBP1	0.976506	0.995467	0.016092	699	PEBP1_HUMAN	0	P30086	P30086	PEBP1	HUMAN			25.2133	1.04	-0.000163897	-0.0284811
CFAB	0.977094	0.995467	-0.0048435	195	CFAB_HUMAN	0	P00751	P00751	CFB	HUMAN			33.2936	80	-0.00786189	0.00711393
PLF4	0.981088	0.99783	-0.00660226	475	PLF4_HUMAN	0	P02776	P02776	PF4	HUMAN			31.042	5.84	0.00847475	0.00194049
APOA2	0.985278	0.998726	0.00639502	457	APOA2_HUMAN	0	P02652	P02652	APOA2	HUMAN			33.5837	8.8	-0.00265528	-0.0535595
LDHB	0.98532	0.998726	-0.00628939	167	LDHB_HUMAN	0	P07195	P07195	LDHB	HUMAN			27.5476	9.28	-0.0420443	0.0687311
UGPA	0.99001	0.998757	-0.00838784	45	UGPA_HUMAN	0	Q16851	Q16851	UGP2	HUMAN			25.4591	3.08	-0.0374397	-0.014033
RET4	0.995812	0.998757	-0.00260187	469	RET4_HUMAN	0	P02753	P02753	RBP4	HUMAN			30.817	11.44	-0.0154023	-0.127881
S10AC	0.99663	0.998757	-0.00174779	782	S10AC_HUMAN	0	P80511	P80511	S100A12	HUMAN			26.525	1.6	-0.0138854	0.0406243
VCAM1	0.997701	0.998757	-0.000670905	647	VCAM1_HUMAN	0	P19320	P19320	VCAM1	HUMAN			27.4278	15.8	-0.0555147	0.0103751
MED1	0.997708	0.998757	0.00161513	836	MED1_HUMAN	0	Q15648	Q15648	MED1	HUMAN			27.5686	1.12	-0.00663908	0.0133634
GSHR	0.998312	0.998757	-0.000864747	389	GSHR_HUMAN	0	P00390	P00390	GSR	HUMAN			25.2232	4.16	-0.0295041	0.0291554
FHR2	0.998579	0.998757	-0.000727364	151	FHR2_HUMAN	0	P36980	P36980	CFHR2	HUMAN			29.4672	4.48	-0.0425869	0.0226179
ALDOC	0.998757	0.998757	0.00158161	569	ALDOC_HUMAN	0	P09972	P09972	ALDOC	HUMAN			24.5184	1	-0.000953825	-0.0125583
KVD30				19	KVD30_HUMAN	0	A0A075B6S6	A0A075B6S6	IGKV2D-30	HUMAN			28.1278	0.64	-0.0134258	2.49529e-05
MYOME				22	MYOME_HUMAN	0	Q5VU43	Q5VU43	PDE4DIP	HUMAN			30.1479	1.4	-0.0138904	0.000708277
CLH1				36	CLH1_HUMAN	0	Q00610	Q00610	CLTC	HUMAN			24.6277	0.32	-0.00198435	-0.0202012
HYOU1				47	HYOU1_HUMAN	0	Q9Y4L1	Q9Y4L1	HYOU1	HUMAN			24.3214	1.36	-0.00521529	0.000252923
KVD20				89	KVD20_HUMAN	0	A0A0C4DH25	A0A0C4DH25	IGKV3D-20	HUMAN			30.7676	1.6	0.000476139	0.00439973
HV158				98	HV158_HUMAN	0	A0A0C4DH39	A0A0C4DH39	IGHV1-58	HUMAN			26.2713	1.12	0.00322669	0.00572426
HS71A;HS71B				106	HS71A_HUMAN;HS71B_HUMAN	0	P0DMV8;P0DMV9	P0DMV8;P0DMV9	HSPA1A;HSPA1B	HUMAN			23.8989	0.72	0.000545737	-0.000808997
FAS				122	FAS_HUMAN	0	P49327	P49327	FASN	HUMAN			22.7003	0.72	-0.0301221	-0.0365136
A0A140T941;A0A140T975;A0A140T9Z6;A0A1W2PQS8;A0A1W2PS39;B0UXQ0;Q5RJ27;Q9GJ45				128	A0A140T941_HUMAN;A0A140T975_HUMAN;A0A140T9Z6_HUMAN;A0A1W2PQS8_HUMAN;A0A1W2PS39_HUMAN;B0UXQ0_HUMAN;Q5RJ27_HUMAN;Q9GJ45_HUMAN	0	A0A140T941;A0A140T975;A0A140T9Z6;A0A1W2PQS8;A0A1W2PS39;B0UXQ0;Q5RJ27;Q9GJ45	A0A140T941;A0A140T975;A0A140T9Z6;A0A1W2PQS8;A0A1W2PS39;B0UXQ0;Q5RJ27;Q9GJ45	HLA-A	HUMAN			25.6647	0.32	-0.0013257	-0.00254093
ACY1				131	ACY1_HUMAN	0	Q03154	Q03154	ACY1	HUMAN			24.6827	0.8	-0.0037068	-0.00446083
HBG1				142	HBG1_HUMAN	0	P69891	P69891	HBG1	HUMAN			24.8754	0.84	0.000598111	-0.00410628
CTRB1;CTRB2				145	CTRB1_HUMAN;CTRB2_HUMAN	0	P17538;Q6GPI1	P17538;Q6GPI1	CTRB1;CTRB2	HUMAN			25.5487	1	-0.00245785	-0.000522292
C1TC				150	C1TC_HUMAN	0	P11586	P11586	MTHFD1	HUMAN			24.0771	0.88	-0.0219951	-0.000728614
ITA2B				156	ITA2B_HUMAN	0	P08514	P08514	ITGA2B	HUMAN			23.7125	0.68	0.0132151	-0.000125893
TGM3				159	TGM3_HUMAN	0	Q08188	Q08188	TGM3	HUMAN			24.5216	1.12	-0.0100478	-0.00390691
CELR1				174	CELR1_HUMAN	0	Q9NYQ6	Q9NYQ6	CELSR1	HUMAN			27.3036	0.76	0.000451406	-0.0701608
BST1				179	BST1_HUMAN	0	Q10588	Q10588	BST1	HUMAN			24.9581	1.36	0.0005893	-0.0098819
AMPB				180	AMPB_HUMAN	0	Q9H4A4	Q9H4A4	RNPEP	HUMAN			27.776	1.24	-0.0103835	0.0341383
FHAD1				189	FHAD1_HUMAN	0	B1AJZ9	B1AJZ9	FHAD1	HUMAN			29.2362	0.52	-0.00337607	-0.000838338
ATL2				191	ATL2_HUMAN	0	Q86TH1	Q86TH1	ADAMTSL2	HUMAN			23.9844	1.56	-0.0157195	-0.0102296
ADA2				196	ADA2_HUMAN	0	Q9NZK5	Q9NZK5	ADA2	HUMAN			25.1867	1.64	-0.0182263	0.00530624
D6RE86				275	D6RE86_HUMAN	0	D6RE86	D6RE86	CP	HUMAN			25.2046	1.4	-0.0191651	-0.00393924
RL30				277	RL30_HUMAN	0	P62888	P62888	RPL30	HUMAN			24.9733	0.24	0.00124905	-0.00386444
TCPA				280	TCPA_HUMAN	0	P17987	P17987	TCP1	HUMAN			22.946	0.12	-0.0130048	0.0238338
NAR3				281	NAR3_HUMAN	0	Q13508	Q13508	ART3	HUMAN			24.4242	0.36	-0.000491964	0.000255799
TSP4				283	TSP4_HUMAN	0	P35443	P35443	THBS4	HUMAN			25.1565	1	0.00919188	0.000989338
PTPRK				294	PTPRK_HUMAN	0	Q15262	Q15262	PTPRK	HUMAN			31.1193	1.04	-0.0039919	-0.00482666
G3V3A0				307	G3V3A0_HUMAN	0	G3V3A0	G3V3A0	SERPINA3	HUMAN			24.0976	1	-0.00831837	0.00050007
FBLN5				308	FBLN5_HUMAN	0	Q9UBX5	Q9UBX5	FBLN5	HUMAN			24.7066	0.92	-0.00583611	-0.0150069
ANXA2				325	ANXA2_HUMAN	0	P07355	P07355	ANXA2	HUMAN			23.3269	0.56	-0.00436982	0.00035416
LDLR				326	LDLR_HUMAN	0	P01130	P01130	LDLR	HUMAN			24.0202	1.56	-0.0222569	-0.00605849
FABP5				336	FABP5_HUMAN	0	Q01469	Q01469	FABP5	HUMAN			24.9737	1	-0.00247808	0.00761064
H33;H31T;H3C				344	H33_HUMAN;H31T_HUMAN;H3C_HUMAN	0	P84243;Q16695;Q6NXT2	P84243;Q16695;Q6NXT2	H3-3A;H3-4;H3-5	HUMAN			23.2622	0.24	-0.0027189	0.000892976
RS16				354	RS16_HUMAN	0	P62249	P62249	RPS16	HUMAN			24.3475	0.24	0.00881466	-0.036444
FCN1				359	FCN1_HUMAN	0	O00602	O00602	FCN1	HUMAN			25.1067	0.92	-0.00286248	-0.00182859
AT2A1				364	AT2A1_HUMAN	0	O14983	O14983	ATP2A1	HUMAN			23.1912	0.76	0.0321108	-0.0268746
PLXB2				365	PLXB2_HUMAN	0	O15031	O15031	PLXNB2	HUMAN			24.0356	0.72	-0.00906209	-0.000864217
XPP2				371	XPP2_HUMAN	0	O43895	O43895	XPNPEP2	HUMAN			24.7901	0.64	-0.000944542	-0.00421019
ADH1B				385	ADH1B_HUMAN	0	P00325	P00325	ADH1B	HUMAN			23.9288	1	0.000360042	-0.00490845
DHE3				388	DHE3_HUMAN	0	P00367	P00367	GLUD1	HUMAN			26.9908	1.08	-0.00972167	-0.00690343
HV311				435	HV311_HUMAN	0	P01762	P01762	IGHV3-11	HUMAN			24.9168	0.72	-0.000577358	-0.0010898
HV309				442	HV309_HUMAN	0	P01782	P01782	IGHV3-9	HUMAN			25.8197	0.32	0.00361161	0.0186577
ANXA1				490	ANXA1_HUMAN	0	P04083	P04083	ANXA1	HUMAN			23.6771	0.64	-0.000119425	-4.0137e-05
S10A6				525	S10A6_HUMAN	0	P06703	P06703	S100A6	HUMAN			25.9639	0.64	-0.0030653	0.00118349
GDN				532	GDN_HUMAN	0	P07093	P07093	SERPINE2	HUMAN			23.5143	0.24	-0.00663939	-0.0135177
CAN1				539	CAN1_HUMAN	0	P07384	P07384	CAPN1	HUMAN			24.0351	0.96	-0.00214125	0.000509238
SAP				542	SAP_HUMAN	0	P07602	P07602	PSAP	HUMAN			23.9312	0.96	-0.00431357	-0.00903282
HS90B				550	HS90B_HUMAN	0	P08238	P08238	HSP90AB1	HUMAN			24.5828	0.92	-0.00669346	0.00191759
PGFRB				565	PGFRB_HUMAN	0	P09619	P09619	PDGFRB	HUMAN			24.2223	0.64	-0.00613218	-0.000893349
TFPI1				589	TFPI1_HUMAN	0	P10646	P10646	TFPI	HUMAN			24.1795	0.84	0.00302335	-0.0021848
CO6A2				602	CO6A2_HUMAN	0	P12110	P12110	COL6A2	HUMAN			24.3111	0.56	-0.00641351	-0.00188147
PIP				604	PIP_HUMAN	0	P12273	P12273	PIP	HUMAN			25.5636	0.44	-0.00780611	-0.00783649
FCG2A				605	FCG2A_HUMAN	0	P12318	P12318	FCGR2A	HUMAN			25.6797	0.4	0.00130075	0.000520387
RINI				611	RINI_HUMAN	0	P13489	P13489	RNH1	HUMAN			24.6019	1.36	-0.0117563	-0.00248247
MIF				618	MIF_HUMAN	0	P14174	P14174	MIF	HUMAN			23.6426	0.4	0.0144154	-0.0491937
NDKA				631	NDKA_HUMAN	0	P15531	P15531	NME1	HUMAN			25.5763	0.64	0.0213534	-0.0331496
SAP3				641	SAP3_HUMAN	0	P17900	P17900	GM2A	HUMAN			24.0878	0.72	-0.00410867	-0.00398028
LEG3				642	LEG3_HUMAN	0	P17931	P17931	LGALS3	HUMAN			24.8274	0.88	-0.0289637	0.00216355
GGT1				648	GGT1_HUMAN	0	P19440	P19440	GGT1	HUMAN			26.5697	1.04	0.006138	0.0207904
MIME				656	MIME_HUMAN	0	P20774	P20774	OGN	HUMAN			24.6588	0.52	-0.00141019	-0.00267501
CO5A1				658	CO5A1_HUMAN	0	P20908	P20908	COL5A1	HUMAN			23.7298	0.24	0.00148083	-0.00403889
CATS				678	CATS_HUMAN	0	P25774	P25774	CTSS	HUMAN			24.2005	0.72	0.00879382	-0.025143
MGAT1				684	MGAT1_HUMAN	0	P26572	P26572	MGAT1	HUMAN			24.4126	0.8	-0.00522539	0.00112326
CNTFR				686	CNTFR_HUMAN	0	P26992	P26992	CNTFR	HUMAN			24.7483	0.24	0.000735692	-0.00279215
PDIA3				700	PDIA3_HUMAN	0	P30101	P30101	PDIA3	HUMAN			24.0998	0.84	-0.00699054	-0.00454187
LCN1				703	LCN1_HUMAN	0	P31025	P31025	LCN1	HUMAN			24.0321	1.24	0.0458676	0.0408818
CPSM				706	CPSM_HUMAN	0	P31327	P31327	CPS1	HUMAN			24.6519	1.28	-0.0248049	0.00042941
1433B				708	1433B_HUMAN	0	P31946	P31946	YWHAB	HUMAN			25.1879	0.84	-0.00338972	0.00107045
FBN1				717	FBN1_HUMAN	0	P35555	P35555	FBN1	HUMAN			24.1879	2.52	0.000431244	0.00803711
MYH9				718	MYH9_HUMAN	0	P35579	P35579	MYH9	HUMAN			23.0983	2.8	-0.0175453	-0.00688439
PSB10				726	PSB10_HUMAN	0	P40306	P40306	PSMB10	HUMAN			23.9726	0.6	-0.00104236	-0.00074502
INHBC				749	INHBC_HUMAN	0	P55103	P55103	INHBC	HUMAN			25.2509	1.36	-0.0547378	-0.0126002
CCL18				752	CCL18_HUMAN	0	P55774	P55774	CCL18	HUMAN			24.4826	0.84	0.00338881	-0.000144676
RS20				757	RS20_HUMAN	0	P60866	P60866	RPS20	HUMAN			26.2559	0.28	0.0085102	-0.0351793
TNNC1				771	TNNC1_HUMAN	0	P63316	P63316	TNNC1	HUMAN			23.3497	0.4	0.00228429	-0.00984914
EF1A1				774	EF1A1_HUMAN	0	P68104	P68104	EEF1A1	HUMAN			25.0034	1.16	-0.010097	-0.00176844
BASP1				783	BASP1_HUMAN	0	P80723	P80723	BASP1	HUMAN			24.5881	0.68	-0.00137031	0.000122039
ARF3;ARF1;ARF5				786	ARF3_HUMAN;ARF1_HUMAN;ARF5_HUMAN	0	P61204;P84077;P84085	P61204;P84077;P84085	ARF3;ARF1;ARF5	HUMAN			24.671	0.6	-0.0048979	-0.00094388
1433F				798	1433F_HUMAN	0	Q04917	Q04917	YWHAH	HUMAN			24.8277	0.64	-0.00477597	-0.000152381
SIGL5;SIG14				807	SIGL5_HUMAN;SIG14_HUMAN	0	O15389;Q08ET2	O15389;Q08ET2	SIGLEC5;SIGLEC14	HUMAN			24.819	0.84	-0.00101072	-0.000300741
FSTL1				810	FSTL1_HUMAN	0	Q12841	Q12841	FSTL1	HUMAN			23.2696	0.76	-0.00956002	0.000978497
MERTK				812	MERTK_HUMAN	0	Q12866	Q12866	MERTK	HUMAN			25.1642	0.92	0.00225025	-0.00517628
SBP1				818	SBP1_HUMAN	0	Q13228	Q13228	SELENBP1	HUMAN			23.7457	0.92	-0.000256993	0.000857223
CD166				820	CD166_HUMAN	0	Q13740	Q13740	ALCAM	HUMAN			24.2106	0.96	-0.00403658	-6.65935e-05
BLMH				823	BLMH_HUMAN	0	Q13867	Q13867	BLMH	HUMAN			24.5949	1.32	-0.00725656	-0.00581159
CYTM				838	CYTM_HUMAN	0	Q15828	Q15828	CST6	HUMAN			25.0793	1.12	0.00386839	-0.0101427
ERAP2				861	ERAP2_HUMAN	0	Q6P179	Q6P179	ERAP2	HUMAN			23.6693	1.32	0.00894326	-0.0145712
SFPA2;SFTA1				879	SFPA2_HUMAN;SFTA1_HUMAN	0	Q8IWL1;Q8IWL2	Q8IWL1;Q8IWL2	SFTPA2;SFTPA1	HUMAN			25.5272	0.44	-0.00104427	-0.000274432
AGRF5				882	AGRF5_HUMAN	0	Q8IZF2	Q8IZF2	ADGRF5	HUMAN			23.9193	0.96	-0.00998958	-0.00140275
ITLN1				889	ITLN1_HUMAN	0	Q8WWA0	Q8WWA0	ITLN1	HUMAN			23.714	0.88	-0.00617282	-0.0140115
NEO1				895	NEO1_HUMAN	0	Q92859	Q92859	NEO1	HUMAN			23.7987	1.24	-0.00422716	-0.00666727
EXT2				897	EXT2_HUMAN	0	Q93063	Q93063	EXT2	HUMAN			28.5297	0.8	0.00110717	-0.000164909
BHMT1				898	BHMT1_HUMAN	0	Q93088	Q93088	BHMT	HUMAN			25.0082	1.12	-0.0204768	0.0124117
PSB7				908	PSB7_HUMAN	0	Q99436	Q99436	PSMB7	HUMAN			25.0345	0.48	-0.00268136	-0.00630643
NIF3L				919	NIF3L_HUMAN	0	Q9GZT8	Q9GZT8	NIF3L1	HUMAN			23.6162	0.64	-0.00187716	0.000236941
DPEP2				922	DPEP2_HUMAN	0	Q9H4A9	Q9H4A9	DPEP2	HUMAN			24.6761	1.12	-0.00096294	-0.00303086
MMRN2				925	MMRN2_HUMAN	0	Q9H8L6	Q9H8L6	MMRN2	HUMAN			25.6262	1.04	-0.00250357	0.000441713
AT131				927	AT131_HUMAN	0	Q9HD20	Q9HD20	ATP13A1	HUMAN			30.1597	0.84	-0.00865953	-0.00080353
ERAP1				935	ERAP1_HUMAN	0	Q9NZ08	Q9NZ08	ERAP1	HUMAN			24.5107	0.72	0.0030077	-0.00640327
CATZ				938	CATZ_HUMAN	0	Q9UBR2	Q9UBR2	CTSZ	HUMAN			24.7177	1.24	-0.00913782	-0.0175723
MARCO				939	MARCO_HUMAN	0	Q9UEW3	Q9UEW3	MARCO	HUMAN			25.7477	1.2	-0.00245761	-0.0176691
NOTC3				944	NOTC3_HUMAN	0	Q9UM47	Q9UM47	NOTCH3	HUMAN			23.5465	0.92	-0.0142819	-0.00444724
CLC11				949	CLC11_HUMAN	0	Q9Y240	Q9Y240	CLEC11A	HUMAN			23.2627	0.88	-0.00265242	-0.00771945
EMIL1				954	EMIL1_HUMAN	0	Q9Y6C2	Q9Y6C2	EMILIN1	HUMAN			28.4747	0.36	-0.00162754	-0.00393891

## Sheet: S3 D06~limma
feature_id	p	fdr	effect	proId	protein	isoform	uniprot	canonical	gene	organism	reverse	contaminant	mean.log2.LFQ.intensity	mean.pepcounts	pca1	pca2
APOA5	2.28261e-05	0.0134902	-2.46015	172	APOA5_HUMAN	0	Q6Q788	Q6Q788	APOA5	HUMAN			25.3356	5.52	-0.0416845	0.0543627
A0A024R6I7;A0A0G2JRN3	8.99458e-05	0.0191049	-7.99079	0	A0A024R6I7_HUMAN;A0A0G2JRN3_HUMAN	0	A0A024R6I7;A0A0G2JRN3	A0A024R6I7;A0A0G2JRN3	SERPINA1	HUMAN			30.0595	0.84	0.049476	0.109507
GNPTG	9.6979e-05	0.0191049	1.21399	943	GNPTG_HUMAN	0	Q9UJJ9	Q9UJJ9	GNPTG	HUMAN			24.9773	2.76	-0.0297853	-0.0499431
PGRP1	0.000500635	0.0599744	-2.48442	376	PGRP1_HUMAN	0	O75594	O75594	PGLYRP1	HUMAN			24.5368	2.52	-0.0209978	0.0166719
SRGN	0.000507398	0.0599744	-1.43402	582	SRGN_HUMAN	0	P10124	P10124	SRGN	HUMAN			26.1617	1.4	0.00513617	0.0260237
A0A075B7B8	0.000928568	0.0823749	-0.875999	24	A0A075B7B8_HUMAN	0	A0A075B7B8	A0A075B7B8	IGHV3OR16-12	HUMAN			31.3918	1.48	-0.0122972	0.0210283
LVX54	0.00102313	0.0823749	4.75281	7	LVX54_HUMAN	0	A0A075B6I4	A0A075B6I4	IGLV10-54	HUMAN			27.7213	0.8	-0.00693787	-0.0213985
PSB1	0.00111506	0.0823749	1.63874	654	PSB1_HUMAN	0	P20618	P20618	PSMB1	HUMAN			25.6375	2.64	-0.0519334	-0.0155276
CATG	0.00194412	0.127664	-3.1162	554	CATG_HUMAN	0	P08311	P08311	CTSG	HUMAN			24.5531	3.36	-0.0457035	0.0853524
PROP	0.00222699	0.131615	-1.35624	691	PROP_HUMAN	0	P27918	P27918	CFP	HUMAN			26.9716	6.68	-0.0436541	-0.00847857
AFAM	0.00306018	0.164415	1.05815	732	AFAM_HUMAN	0	P43652	P43652	AFM	HUMAN			31.376	40.2	0.00472945	-0.0846211
ELNE	0.00394811	0.194444	-2.44988	551	ELNE_HUMAN	0	P08246	P08246	ELANE	HUMAN			26.9386	2.16	-0.0249654	0.101846
HV335	0.00460658	0.203949	-0.874354	95	HV335_HUMAN	0	A0A0C4DH35	A0A0C4DH35	IGHV3-35	HUMAN			29.3908	2.28	-0.00738677	0.00272362
TRFL	0.00483127	0.203949	-1.49557	282	TRFL_HUMAN	0	P02788	P02788	LTF	HUMAN			27.9476	31	-0.0115138	0.0728814
FHR3	0.0063789	0.251328	1.41133	794	FHR3_HUMAN	0	Q02985	Q02985	CFHR3	HUMAN			28.7959	5.2	-0.0131259	-0.0811814
A4	0.00761831	0.265586	-0.969675	293	A4_HUMAN	0	P05067	P05067	APP	HUMAN			25.6838	5.56	0.0085994	0.00454384
INHBE	0.00788727	0.265586	1.6124	753	INHBE_HUMAN	0	P58166	P58166	INHBE	HUMAN			24.5338	1.96	-0.0164036	-0.00753829
GPV	0.008197	0.265586	-1.49018	725	GPV_HUMAN	0	P40197	P40197	GP5	HUMAN			26.3163	8.48	0.0115313	0.0417515
MMP9	0.0085383	0.265586	-1.65696	623	MMP9_HUMAN	0	P14780	P14780	MMP9	HUMAN			26.6703	14	-0.0253617	0.0570426
PI16	0.00956225	0.282564	-1.80419	865	PI16_HUMAN	0	Q6UXB8	Q6UXB8	PI16	HUMAN			25.5739	2.16	-0.00103283	-0.00478903
APOD	0.011558	0.3115	-0.868671	203	APOD_HUMAN	0	P05090	P05090	APOD	HUMAN			32.4951	8.48	-0.0566191	0.0240981
KVD29;KVD26	0.0118786	0.3115	-0.66937	170	KVD29_HUMAN;KVD26_HUMAN	0	A0A075B6S2;A0A0A0MRZ7	A0A075B6S2;A0A0A0MRZ7	IGKV2D-29;IGKV2D-26	HUMAN			31.177	5.4	0.00362317	0.00709114
RS16	0.0124664	0.3115	5.58408	354	RS16_HUMAN	0	P62249	P62249	RPS16	HUMAN			24.3475	0.24	0.00881466	-0.036444
HS71L	0.0131466	0.3115	-1.57627	714	HS71L_HUMAN	0	P34931	P34931	HSPA1L	HUMAN			27.6793	0.92	0.0105759	0.0489021
GPX3	0.0134909	0.3115	-1.09938	53	GPX3_HUMAN	0	P22352	P22352	GPX3	HUMAN			28.7312	5.8	-0.0376405	0.0952516
RS20	0.0137039	0.3115	5.37946	757	RS20_HUMAN	0	P60866	P60866	RPS20	HUMAN			26.2559	0.28	0.0085102	-0.0351793
C4BPA	0.0152883	0.323981	-0.519638	485	C4BPA_HUMAN	0	P04003	P04003	C4BPA	HUMAN			32.9187	41.96	-0.0203964	0.005329
TCPA	0.0157862	0.323981	-5.08596	280	TCPA_HUMAN	0	P17987	P17987	TCP1	HUMAN			22.946	0.12	-0.0130048	0.0238338
CDHR2	0.0158975	0.323981	2.62067	918	CDHR2_HUMAN	0	Q9BYE9	Q9BYE9	CDHR2	HUMAN			25.4688	10.08	-0.0426086	-0.191975
PCOC1	0.0170977	0.330175	1.21789	830	PCOC1_HUMAN	0	Q15113	Q15113	PCOLCE	HUMAN			25.2478	4.04	-0.00086434	-0.0574949
A0A0G2JMB2	0.0186932	0.330175	-1.01064	110	A0A0G2JMB2_HUMAN	0	A0A0G2JMB2	A0A0G2JMB2	IGHA2	HUMAN			30.4895	4.12	-0.00689766	-0.00706579
IGHG1	0.018699	0.330175	-0.469483	449	IGHG1_HUMAN	0	P01857	P01857	IGHG1	HUMAN			35.2179	29.64	0.0131592	0.00478
G3P	0.0187212	0.330175	-0.825017	499	G3P_HUMAN	0	P04406	P04406	GAPDH	HUMAN			26.5958	9.6	-0.0158354	0.0335881
S10AC	0.0198155	0.330175	-1.48043	782	S10AC_HUMAN	0	P80511	P80511	S100A12	HUMAN			26.525	1.6	-0.0138854	0.0406243
IGHG2	0.0200893	0.330175	-0.701445	450	IGHG2_HUMAN	0	P01859	P01859	IGHG2	HUMAN			34.0148	15.32	0.0133598	-0.00279543
AMPN	0.0204378	0.330175	1.4609	628	AMPN_HUMAN	0	P15144	P15144	ANPEP	HUMAN			26.6885	18.08	-0.0472316	-0.114415
HV338	0.0216692	0.330175	-0.751284	96	HV338_HUMAN	0	A0A0C4DH36	A0A0C4DH36	IGHV3-38	HUMAN			28.1371	2.36	0.00676135	0.0133291
PLF4	0.0217509	0.330175	-0.790336	475	PLF4_HUMAN	0	P02776	P02776	PF4	HUMAN			31.042	5.84	0.00847475	0.00194049
NDKA	0.0217882	0.330175	4.46865	631	NDKA_HUMAN	0	P15531	P15531	NME1	HUMAN			25.5763	0.64	0.0213534	-0.0331496
CXCL7	0.0226855	0.335179	-1.14935	474	CXCL7_HUMAN	0	P02775	P02775	PPBP	HUMAN			30.9253	6.92	0.0266188	-0.0331747
BIP	0.0232529	0.335183	-0.762775	592	BIP_HUMAN	0	P11021	P11021	HSPA5	HUMAN			26.6378	13.72	-0.0393996	-0.00326922
HS90A	0.0245246	0.336792	-1.37306	545	HS90A_HUMAN	0	P07900	P07900	HSP90AA1	HUMAN			25.5866	10.12	-0.0874171	0.0425691
HV226	0.024923	0.336792	-1.0276	75	HV226_HUMAN	0	A0A0B4J1V2	A0A0B4J1V2	IGHV2-26	HUMAN			28.1824	3.6	0.0650085	0.00183104
AMPB	0.0252993	0.336792	-3.69421	180	AMPB_HUMAN	0	Q9H4A4	Q9H4A4	RNPEP	HUMAN			27.776	1.24	-0.0103835	0.0341383
DOPD	0.0261087	0.336792	2.49281	698	DOPD_HUMAN	0	P30046	P30046	DDT	HUMAN			25.5025	3.04	-0.113349	-0.0378565
APOC1	0.0265903	0.336792	1.09312	350	APOC1_HUMAN	0	P02654	P02654	APOC1	HUMAN			32.0896	5.64	-0.0168932	-0.0786642
CATZ	0.0268608	0.336792	1.04651	938	CATZ_HUMAN	0	Q9UBR2	Q9UBR2	CTSZ	HUMAN			24.7177	1.24	-0.00913782	-0.0175723
HV270	0.0273537	0.336792	-2.29431	443	HV270_HUMAN	0	P01814	P01814	IGHV2-70	HUMAN			26.034	1	0.0127353	0.00958741
KPRP	0.0281386	0.339385	1.54189	858	KPRP_HUMAN	0	Q5T749	Q5T749	KPRP	HUMAN			24.995	7.88	-0.0157315	-0.0802225
RET4	0.0307365	0.363305	1.30997	469	RET4_HUMAN	0	P02753	P02753	RBP4	HUMAN			30.817	11.44	-0.0154023	-0.127881
FETUB	0.0349047	0.3772	1.11645	940	FETUB_HUMAN	0	Q9UGM5	Q9UGM5	FETUB	HUMAN			27.817	8.72	0.0250377	-0.0439981
KVD28	0.0350871	0.3772	-0.472806	169	KVD28_HUMAN	0	P01615	P01615	IGKV2D-28	HUMAN			31.3081	3.12	0.0280556	0.025642
SHBG	0.0359839	0.3772	0.71597	335	SHBG_HUMAN	0	P04278	P04278	SHBG	HUMAN			27.8983	14.8	-0.0294247	-0.0458462
SYWC	0.0366173	0.3772	-1.06833	671	SYWC_HUMAN	0	P23381	P23381	WARS1	HUMAN			24.4222	6	-0.132234	0.0463197
KV137;KVD37	0.0368087	0.3772	-1.18777	20	KV137_HUMAN;KVD37_HUMAN	0	A0A075B6S9;P0DSN7	A0A075B6S9;P0DSN7	IGKV1-37;IGKV1D-37	HUMAN			25.4837	0.96	-0.0271865	0.0266584
HV373	0.0369567	0.3772	-0.689435	76	HV373_HUMAN	0	A0A0B4J1V6	A0A0B4J1V6	IGHV3-73	HUMAN			29.0443	3.76	0.0810725	0.0160627
VP13A	0.0389767	0.3772	-0.80298	905	VP13A_HUMAN	0	Q96RL7	Q96RL7	VPS13A	HUMAN			27.9032	1.08	0.0129286	0.0123474
PZP	0.0391831	0.3772	3.1492	655	PZP_HUMAN	0	P20742	P20742	PZP	HUMAN			26.9999	28.8	0.068549	-0.149587
TKT	0.0394558	0.3772	-1.98798	696	TKT_HUMAN	0	P29401	P29401	TKT	HUMAN			25.6665	7.92	-0.0660795	0.135635
APOC3	0.0394793	0.3772	0.573454	186	APOC3_HUMAN	0	P02656	P02656	APOC3	HUMAN			32.9027	4	-0.0232041	-0.052763
ADH1B	0.0399107	0.3772	-3.18668	385	ADH1B_HUMAN	0	P00325	P00325	ADH1B	HUMAN			23.9288	1	0.000360042	-0.00490845
PSA4	0.0400839	0.3772	-1.83635	324	PSA4_HUMAN	0	P25789	P25789	PSMA4	HUMAN			25.467	1.64	-0.0173725	0.0255293
FHR1	0.0402091	0.3772	0.947269	795	FHR1_HUMAN	0	Q03591	Q03591	CFHR1	HUMAN			30.6763	7.68	-0.0230676	-0.0170827
KV108;KV109	0.0427611	0.394872	-0.518052	101	KV108_HUMAN;KV109_HUMAN	0	A0A0C4DH67;A0A0C4DH69	A0A0C4DH67;A0A0C4DH69	IGKV1-8;IGKV1-9	HUMAN			29.1745	3.84	0.0324735	0.00606022
HV372	0.0451541	0.400698	-0.563429	162	HV372_HUMAN	0	A0A0B4J1Y9	A0A0B4J1Y9	IGHV3-72	HUMAN			32.9764	7.8	0.0250604	0.0255522
TIMP1	0.0462383	0.400698	-0.667053	410	TIMP1_HUMAN	0	P01033	P01033	TIMP1	HUMAN			28.1067	5.32	-0.0301374	0.0289748
GGT1	0.0479306	0.400698	-3.21204	648	GGT1_HUMAN	0	P19440	P19440	GGT1	HUMAN			26.5697	1.04	0.006138	0.0207904
F13A	0.0493636	0.400698	-1.70714	392	F13A_HUMAN	0	P00488	P00488	F13A1	HUMAN			24.832	4.8	-0.00545426	-0.000464765
VCAM1	0.049466	0.400698	-0.551295	647	VCAM1_HUMAN	0	P19320	P19320	VCAM1	HUMAN			27.4278	15.8	-0.0555147	0.0103751
LTBP1	0.0502152	0.400698	-0.901065	288	LTBP1_HUMAN	0	Q14766	Q14766	LTBP1	HUMAN			24.6481	2.92	-0.00605402	-0.0153397
EST1	0.0503021	0.400698	-2.14809	668	EST1_HUMAN	0	P23141	P23141	CES1	HUMAN			24.7521	1.88	-0.0475627	-0.00439163
PIGR	0.0529596	0.400698	0.919522	447	PIGR_HUMAN	0	P01833	P01833	PIGR	HUMAN			28.9105	23.76	-0.046139	-0.0376816
TTHY	0.0530094	0.400698	1.03368	473	TTHY_HUMAN	0	P02766	P02766	TTR	HUMAN			32.4556	12.64	-0.0146237	-0.112664
CALL5	0.053132	0.400698	0.928838	937	CALL5_HUMAN	0	Q9NZT1	Q9NZT1	CALML5	HUMAN			26.1497	1.24	-0.0078422	-0.0198087
PLTP	0.0531592	0.400698	-1.17876	748	PLTP_HUMAN	0	P55058	P55058	PLTP	HUMAN			28.2299	12.08	-0.0311251	-0.00245423
PROC	0.054056	0.400698	0.735404	279	PROC_HUMAN	0	P04070	P04070	PROC	HUMAN			27.2482	7.48	0.00141876	-0.0606797
6PGD	0.0544147	0.400698	-0.929484	740	6PGD_HUMAN	0	P52209	P52209	PGD	HUMAN			26.0689	2	-0.0105431	0.0202139
CO7	0.054911	0.400698	-0.438966	587	CO7_HUMAN	0	P10643	P10643	C7	HUMAN			30.8164	46.44	-0.0192644	-0.00580113
TITIN	0.056173	0.400698	-0.713341	69	TITIN_HUMAN	0	Q8WZ42	Q8WZ42	TTN	HUMAN			28.1139	2.76	-0.0175789	0.0303331
HV432	0.0565307	0.400698	-2.81281	29	HV432_HUMAN	0	A0A087WSY4	A0A087WSY4	IGHV4-30-2	HUMAN			28.8847	1.52	0.00632944	0.0511129
CNDP1	0.056968	0.400698	-0.579033	902	CNDP1_HUMAN	0	Q96KN2	Q96KN2	CNDP1	HUMAN			27.9962	15.72	-0.0032712	0.01588
APOC2	0.0574466	0.400698	0.606006	347	APOC2_HUMAN	0	P02655	P02655	APOC2	HUMAN			32.3748	7.56	-0.0174642	-0.0381419
IGHD	0.0576299	0.400698	-3.5976	60	IGHD_HUMAN	0	P01880	P01880	IGHD	HUMAN			25.1444	6.76	0.0506361	0.0620375
FCN2	0.0578104	0.400698	-1.24044	834	FCN2_HUMAN	0	Q15485	Q15485	FCN2	HUMAN			27.4157	7.48	0.0324686	0.00151232
FAAA	0.0581866	0.400698	1.20677	638	FAAA_HUMAN	0	P16930	P16930	FAH	HUMAN			25.3044	4.76	-0.0695245	-0.0110648
LV39	0.0586713	0.400698	-1.18918	13	LV39_HUMAN	0	A0A075B6K5	A0A075B6K5	IGLV3-9	HUMAN			28.7165	3.92	0.0839108	0.0223048
HV404	0.058986	0.400698	-1.60108	16	HV404_HUMAN	0	A0A075B6R2	A0A075B6R2	IGHV4-4	HUMAN			28.6004	2.28	0.00824463	0.0199714
IGLC2	0.0621046	0.406382	-0.464356	574	IGLC2_HUMAN	0	P0DOY2	P0DOY2	IGLC2	HUMAN			34.6798	10.48	0.024824	0.0080477
CALR	0.0621775	0.406382	1.36295	690	CALR_HUMAN	0	P27797	P27797	CALR	HUMAN			25.5587	6.12	-0.0920611	-0.102831
CRAC1	0.0624418	0.406382	-0.943128	85	CRAC1_HUMAN	0	Q9NQ79	Q9NQ79	CRTAC1	HUMAN			25.0291	4.44	-0.0245055	-0.00816304
CLH1	0.0632571	0.406382	2.83992	36	CLH1_HUMAN	0	Q00610	Q00610	CLTC	HUMAN			24.6277	0.32	-0.00198435	-0.0202012
OAF	0.0635796	0.406382	0.705193	876	OAF_HUMAN	0	Q86UD1	Q86UD1	OAF	HUMAN			25.8786	3.96	-0.0393902	-0.0236738
RETN	0.0639485	0.406382	-1.93817	928	RETN_HUMAN	0	Q9HD89	Q9HD89	RETN	HUMAN			25.9073	0.6	-1.77061e-05	0.00585642
FINC	0.0658875	0.407059	0.731521	468	FINC_HUMAN	0	P02751	P02751	FN1	HUMAN			32.6078	117.68	0.032221	-0.0650272
H2B1K;H2BFS;H2B1D;H2B1C;H2B2F;H2B1H;H2B1N;H2B1M;H2B1L	0.0660754	0.407059	-2.07581	974	H2B1K_HUMAN;H2BFS_HUMAN;H2B1D_HUMAN;H2B1C_HUMAN;H2B2F_HUMAN;H2B1H_HUMAN;H2B1N_HUMAN;H2B1M_HUMAN;H2B1L_HUMAN	0	O60814;P57053;P58876;P62807;Q5QNW6;Q93079;Q99877;Q99879;Q99880	O60814;P57053;P58876;P62807;Q5QNW6;Q93079;Q99877;Q99879;Q99880	H2BC12;H2BS1;H2BC5;H2BC4;H2BC18;H2BC9;H2BC15;H2BC14;H2BC13	HUMAN			26.39	3.24	-0.0717242	0.131776
LV144	0.0661212	0.407059	-1.42179	421	LV144_HUMAN	0	P01699	P01699	IGLV1-44	HUMAN			27.2901	0.92	0.0622182	0.0060274
PAI1	0.0690493	0.413086	-1.10203	506	PAI1_HUMAN	0	P05121	P05121	SERPINE1	HUMAN			25.6251	5.12	-0.00837034	0.0136852
UTP20	0.0701466	0.413086	1.89412	378	UTP20_HUMAN	0	O75691	O75691	UTP20	HUMAN			30.1806	1.44	-0.00262563	0.0158011
DEF1;DEF3	0.0704652	0.413086	-1.10068	754	DEF1_HUMAN;DEF3_HUMAN	0	P59665;P59666	P59665;P59666	DEFA1;DEFA3	HUMAN			30.6364	4.52	-0.0352862	-0.0293519
KAIN	0.0705448	0.413086	0.86799	697	KAIN_HUMAN	0	P29622	P29622	SERPINA4	HUMAN			29.2774	19.68	-0.00463574	-0.111888
KV127	0.0705951	0.413086	-1.42514	18	KV127_HUMAN	0	A0A075B6S5	A0A075B6S5	IGKV1-27	HUMAN			28.7618	2.88	0.048723	0.0781403
HV343	0.0718551	0.41376	-1.15154	78	HV343_HUMAN	0	A0A0B4J1X8	A0A0B4J1X8	IGHV3-43	HUMAN			27.5917	2	0.0687098	0.0701155
A0A075B7D8	0.0723524	0.41376	-0.998591	26	A0A075B7D8_HUMAN	0	A0A075B7D8	A0A075B7D8	IGHV3OR15-7	HUMAN			28.4768	1.88	0.0103658	0.00174336
PERM	0.0731826	0.41376	-1.32437	510	PERM_HUMAN	0	P05164	P05164	MPO	HUMAN			26.5394	10	-0.0383529	0.126851
EPCR	0.0735106	0.41376	-0.887849	945	EPCR_HUMAN	0	Q9UNN8	Q9UNN8	PROCR	HUMAN			23.6988	1.56	-0.00283211	-0.0213331
CSPG2	0.0840277	0.467771	-1.12053	612	CSPG2_HUMAN	0	P13611	P13611	VCAN	HUMAN			26.8527	3.16	-0.0621989	-0.0081397
PRTN3	0.0846895	0.467771	-1.22888	673	PRTN3_HUMAN	0	P24158	P24158	PRTN3	HUMAN			26.5937	3	-0.0255743	0.101354
LV151	0.0868031	0.475006	-1.01381	423	LV151_HUMAN	0	P01701	P01701	IGLV1-51	HUMAN			30.9848	5.56	0.0632034	0.0275942
THBG	0.089494	0.485238	0.457648	515	THBG_HUMAN	0	P05543	P05543	SERPINA7	HUMAN			29.6626	18.12	-0.0189988	-0.00948025
IPSP	0.0906695	0.487142	0.816521	507	IPSP_HUMAN	0	P05154	P05154	SERPINA5	HUMAN			27.1518	9.84	0.0221751	-0.0689591
MYOME	0.0916566	0.488009	-1.63771	22	MYOME_HUMAN	0	Q5VU43	Q5VU43	PDE4DIP	HUMAN			30.1479	1.4	-0.0138904	0.000708277
1433G	0.094711	0.49977	-1.43408	762	1433G_HUMAN	0	P61981	P61981	YWHAG	HUMAN			24.7137	3.04	-0.0789306	0.0690104
DOPO	0.0975607	0.503654	2.38005	560	DOPO_HUMAN	0	P09172	P09172	DBH	HUMAN			24.7212	8.08	-0.00619972	-0.115363
ENPP2	0.0982945	0.503654	-1.18312	286	ENPP2_HUMAN	0	Q13822	Q13822	ENPP2	HUMAN			24.4251	3.92	0.0186668	-0.00616829
ANGL3	0.0984997	0.503654	-0.793291	952	ANGL3_HUMAN	0	Q9Y5C1	Q9Y5C1	ANGPTL3	HUMAN			24.4404	3.04	-0.0147274	0.0276075
TAGL2	0.0988559	0.503654	-4.11014	722	TAGL2_HUMAN	0	P37802	P37802	TAGLN2	HUMAN			24.3914	2.4	0.00556342	0.107923
CO4B	0.0997971	0.504103	-0.397025	571	CO4B_HUMAN	0	P0C0L5	P0C0L5	C4B	HUMAN			32.3841	5.68	-0.0500908	-0.00698049
G6PI	0.100957	0.50564	-1.1854	149	G6PI_HUMAN	0	P06744	P06744	GPI	HUMAN			25.7297	3.52	-0.0150981	0.0318636
TSP1	0.103052	0.51075	-0.96873	547	TSP1_HUMAN	0	P07996	P07996	THBS1	HUMAN			29.6326	42.76	-0.00714228	0.0136572
SRCRL	0.103807	0.51075	-1.8609	176	SRCRL_HUMAN	0	A1L4H1	A1L4H1	SSC5D	HUMAN			23.7823	2.88	-0.0410656	0.0075315
KV139	0.10457	0.51075	-0.714577	415	KV139_HUMAN	0	P01597	P01597	IGKV1-39	HUMAN			30.1133	2	0.1046	0.012242
TSK	0.106295	0.513946	0.863071	887	TSK_HUMAN	0	Q8WUA8	Q8WUA8	TSKU	HUMAN			26.4268	5.48	0.000853984	-0.0365058
CO5A1	0.106963	0.513946	1.5177	658	CO5A1_HUMAN	0	P20908	P20908	COL5A1	HUMAN			23.7298	0.24	0.00148083	-0.00403889
S10A8	0.108854	0.515606	-0.80132	505	S10A8_HUMAN	0	P05109	P05109	S100A8	HUMAN			30.3305	6.72	0.0244277	0.0851385
CBPN	0.109509	0.515606	-0.513919	629	CBPN_HUMAN	0	P15169	P15169	CPN1	HUMAN			30.2463	17.44	-0.0311117	0.0126237
FIBA	0.109926	0.515606	0.453453	458	FIBA_HUMAN	0	P02671	P02671	FGA	HUMAN			31.2313	34.24	0.00101681	-0.0290912
NRP1	0.11164	0.519523	-0.392476	291	NRP1_HUMAN	0	O14786	O14786	NRP1	HUMAN			26.5246	5.16	-0.00819653	0.00742696
HLAA	0.11263	0.520032	1.47865	134	HLAA_HUMAN	0	P04439	P04439	HLA-A	HUMAN			25.7694	0.4	-0.00498776	-0.00825368
CFAD	0.114149	0.522963	0.721923	349	CFAD_HUMAN	0	P00746	P00746	CFD	HUMAN			27.6323	9.32	-0.0318922	-0.0884259
FCN1	0.118664	0.539464	1.43969	359	FCN1_HUMAN	0	O00602	O00602	FCN1	HUMAN			25.1067	0.92	-0.00286248	-0.00182859
FA5	0.120572	0.541282	0.353573	57	FA5_HUMAN	0	P12259	P12259	F5	HUMAN			30.2817	60.6	-0.0284507	-0.0238898
CBPB2	0.120895	0.541282	0.436964	901	CBPB2_HUMAN	0	Q96IY4	Q96IY4	CPB2	HUMAN			28.9731	16.16	-0.0143127	-0.0367325
HV459	0.122159	0.541969	0.830827	446	HV459_HUMAN	0	P01825	P01825	IGHV4-59	HUMAN			22.733	0.68	0.00379298	-0.00223342
MUC18	0.122883	0.541969	-0.738957	730	MUC18_HUMAN	0	P43121	P43121	MCAM	HUMAN			24.6229	3.28	-0.031166	0.0133203
APOC4	0.130486	0.56675	0.973342	747	APOC4_HUMAN	0	P55056	P55056	APOC4	HUMAN			28.9915	4.32	-0.058223	-0.0622279
CADH1	0.131166	0.56675	1.10375	42	CADH1_HUMAN	0	P12830	P12830	CDH1	HUMAN			24.9653	3.8	-0.0273608	-0.0887138
CPSM	0.131379	0.56675	1.0211	706	CPSM_HUMAN	0	P31327	P31327	CPS1	HUMAN			24.6519	1.28	-0.0248049	0.00042941
HEMO	0.13532	0.572865	-0.383905	478	HEMO_HUMAN	0	P02790	P02790	HPX	HUMAN			34.2097	35.88	-0.0219435	0.00829393
LV325	0.135653	0.572865	0.777248	430	LV325_HUMAN	0	P01717	P01717	IGLV3-25	HUMAN			31.3675	3.96	0.114323	-0.0371981
REG3A	0.135704	0.572865	1.84483	800	REG3A_HUMAN	0	Q06141	Q06141	REG3A	HUMAN			27.2217	2.4	-0.017721	0.00489831
SPRC	0.137448	0.573211	-0.535567	564	SPRC_HUMAN	0	P09486	P09486	SPARC	HUMAN			27.1128	8.12	0.0191901	-0.00983575
ANT3	0.13867	0.573211	0.328704	403	ANT3_HUMAN	0	P01008	P01008	SERPINC1	HUMAN			32.6369	38.28	-0.0387276	-0.0405335
FA7	0.139561	0.573211	0.628054	301	FA7_HUMAN	0	P08709	P08709	F7	HUMAN			26.2332	4.8	-0.0309402	-0.00309197
COIA1	0.140112	0.573211	0.7937	724	COIA1_HUMAN	0	P39060	P39060	COL18A1	HUMAN			25.5003	3.6	-0.0508061	-0.0228526
LV319	0.141493	0.573211	-0.932037	428	LV319_HUMAN	0	P01714	P01714	IGLV3-19	HUMAN			31.7036	6.04	0.0708742	0.0105611
IGLL1	0.141605	0.573211	-1.11388	632	IGLL1_HUMAN	0	P15814	P15814	IGLL1	HUMAN			25.8992	1.28	0.0709826	-0.00618921
HVC33	0.145509	0.585004	-0.617025	577	HVC33_HUMAN	0	P0DP02	P0DP02	IGHV3-30-3	HUMAN			32.2999	3.36	0.0403378	0.0350895
LRP1	0.146853	0.585357	0.671481	801	LRP1_HUMAN	0	Q07954	Q07954	LRP1	HUMAN			25.2337	14.52	-0.0850892	-0.0282591
IBP2	0.147577	0.585357	0.855863	643	IBP2_HUMAN	0	P18065	P18065	IGFBP2	HUMAN			26.5958	8.32	-0.0701886	-0.0403245
IGHA2	0.150833	0.586588	-0.710762	136	IGHA2_HUMAN	0	P01877	P01877	IGHA2	HUMAN			28.9609	2.92	0.0778363	0.0401165
A2MG	0.151144	0.586588	-0.337408	407	A2MG_HUMAN	0	P01023	P01023	A2M	HUMAN			34.3778	106.12	-0.0384913	-0.0122262
PVR	0.151513	0.586588	0.662101	63	PVR_HUMAN	0	P15151	P15151	PVR	HUMAN			25.5052	2.44	-0.0187867	-0.022268
MA1A1	0.151893	0.586588	0.301475	712	MA1A1_HUMAN	0	P33908	P33908	MAN1A1	HUMAN			27.9699	12.92	-0.0163457	0.00445767
HV103	0.15285	0.586588	-0.560637	90	HV103_HUMAN	0	A0A0C4DH29	A0A0C4DH29	IGHV1-3	HUMAN			27.4918	2.28	0.07411	0.0128862
APOL1	0.161145	0.610768	-0.464543	362	APOL1_HUMAN	0	O14791	O14791	APOL1	HUMAN			30.8028	22.6	-0.00615331	0.0213733
PYGM	0.161218	0.610768	2.32867	594	PYGM_HUMAN	0	P11217	P11217	PYGM	HUMAN			24.9288	2.72	-0.0289526	-0.0121063
RNAS4	0.162442	0.611019	1.01531	713	RNAS4_HUMAN	0	P34096	P34096	RNASE4	HUMAN			25.8259	3.24	-0.0229139	-0.0539612
KVD24	0.163947	0.611019	-0.459715	17	KVD24_HUMAN	0	A0A075B6R9	A0A075B6R9	IGKV2D-24	HUMAN			31.2862	3.72	-0.0145689	-0.00490529
LYVE1	0.164386	0.611019	-0.823908	953	LYVE1_HUMAN	0	Q9Y5Y7	Q9Y5Y7	LYVE1	HUMAN			25.5714	2.04	-0.0316006	-0.00333711
ZPI	0.168252	0.618662	0.618586	306	ZPI_HUMAN	0	Q9UK55	Q9UK55	SERPINA10	HUMAN			29.0426	19.64	-0.0412106	-0.0400497
IL6RB	0.168536	0.618662	0.588856	157	IL6RB_HUMAN	0	P40189	P40189	IL6ST	HUMAN			24.4419	1.52	0.0085307	-0.0351747
MYH9	0.170428	0.621736	1.72639	718	MYH9_HUMAN	0	P35579	P35579	MYH9	HUMAN			23.0983	2.8	-0.0175453	-0.00688439
LDHA	0.172488	0.621736	0.624712	386	LDHA_HUMAN	0	P00338	P00338	LDHA	HUMAN			26.9981	6.68	-0.0321263	0.0588299
PRAP1	0.173886	0.621736	0.760221	330	PRAP1_HUMAN	0	Q96NZ9	Q96NZ9	PRAP1	HUMAN			25.9982	1.44	0.00964261	-0.0183282
ENOA	0.174242	0.621736	-0.748274	528	ENOA_HUMAN	0	P06733	P06733	ENO1	HUMAN			25.2118	4.84	-0.0319393	0.0227403
TNNC1	0.174708	0.621736	0.909082	771	TNNC1_HUMAN	0	P63316	P63316	TNNC1	HUMAN			23.3497	0.4	0.00228429	-0.00984914
PGRP2	0.175685	0.621736	0.411082	903	PGRP2_HUMAN	0	Q96PD5	Q96PD5	PGLYRP2	HUMAN			29.2477	21.16	0.0156181	-0.0483675
CYTC	0.179843	0.625573	0.49629	411	CYTC_HUMAN	0	P01034	P01034	CST3	HUMAN			28.8003	6.68	-0.0391216	-0.0732353
LV214	0.179936	0.625573	-1.09197	425	LV214_HUMAN	0	P01704	P01704	IGLV2-14	HUMAN			29.7659	1	-0.0301854	-0.00568671
IBP6	0.179945	0.625573	1.1937	674	IBP6_HUMAN	0	P24592	P24592	IGFBP6	HUMAN			25.021	2.36	0.000724711	-0.103453
IGHA1	0.184015	0.634425	-0.320506	452	IGHA1_HUMAN	0	P01876	P01876	IGHA1	HUMAN			34.5799	24.04	0.0352449	-0.00993276
IGHG3	0.184638	0.634425	-0.335254	163	IGHG3_HUMAN	0	P01860	P01860	IGHG3	HUMAN			34.1628	13.04	0.0172156	-0.0170008
CAMP	0.189063	0.643932	0.531379	337	CAMP_HUMAN	0	P49913	P49913	CAMP	HUMAN			27.1423	5.2	0.0131272	-0.0422349
A1BG	0.189584	0.643932	0.25896	496	A1BG_HUMAN	0	P04217	P04217	A1BG	HUMAN			33.1231	22.56	-0.0224892	-0.011276
HV434	0.19081	0.644393	-0.766603	521	HV434_HUMAN	0	P06331	P06331	IGHV4-34	HUMAN			28.7118	1	0.0560175	0.0106955
LUM	0.19248	0.644592	-0.274371	739	LUM_HUMAN	0	P51884	P51884	LUM	HUMAN			29.2156	12.64	-0.00189999	-0.00397996
CAH3	0.19305	0.644592	-2.10403	541	CAH3_HUMAN	0	P07451	P07451	CA3	HUMAN			23.5302	1.92	0.0270618	-0.0845727
LV545;LV539	0.195209	0.648136	-0.478088	115	LV545_HUMAN;LV539_HUMAN	0	A0A087WSX0;A0A0G2JS06	A0A087WSX0;A0A0G2JS06	IGLV5-45;IGLV5-39	HUMAN			26.9875	5.04	0.0662152	0.00865609
VMO1	0.196709	0.648346	-2.24357	872	VMO1_HUMAN	0	Q7Z5L0	Q7Z5L0	VMO1	HUMAN			27.205	0.68	-0.00958477	-0.00712959
LV403	0.197466	0.648346	-1.57891	14	LV403_HUMAN	0	A0A075B6K6	A0A075B6K6	IGLV4-3	HUMAN			27.9365	0.76	0.000169687	-0.000666937
A0A140T941;A0A140T975;A0A140T9Z6;A0A1W2PQS8;A0A1W2PS39;B0UXQ0;Q5RJ27;Q9GJ45	0.199822	0.648977	1.075	128	A0A140T941_HUMAN;A0A140T975_HUMAN;A0A140T9Z6_HUMAN;A0A1W2PQS8_HUMAN;A0A1W2PS39_HUMAN;B0UXQ0_HUMAN;Q5RJ27_HUMAN;Q9GJ45_HUMAN	0	A0A140T941;A0A140T975;A0A140T9Z6;A0A1W2PQS8;A0A1W2PS39;B0UXQ0;Q5RJ27;Q9GJ45	A0A140T941;A0A140T975;A0A140T9Z6;A0A1W2PQS8;A0A1W2PS39;B0UXQ0;Q5RJ27;Q9GJ45	HLA-A	HUMAN			25.6647	0.32	-0.0013257	-0.00254093
LV327	0.199854	0.648977	-1.78976	431	LV327_HUMAN	0	P01718	P01718	IGLV3-27	HUMAN			26.8085	1.76	0.18121	-0.0598842
OIT3	0.20277	0.652855	-0.531657	890	OIT3_HUMAN	0	Q8WWZ8	Q8WWZ8	OIT3	HUMAN			25.3211	1.44	0.000670463	0.00648933
DAG1	0.203786	0.652855	0.575151	824	DAG1_HUMAN	0	Q14118	Q14118	DAG1	HUMAN			25.3896	2.4	-0.00138627	-0.0642482
DSC1	0.204363	0.652855	0.755695	805	DSC1_HUMAN	0	Q08554	Q08554	DSC1	HUMAN			24.9784	2.56	-0.0178233	-0.0457476
DSG2	0.205734	0.653704	0.435117	825	DSG2_HUMAN	0	Q14126	Q14126	DSG2	HUMAN			24.2775	2.96	-0.0409921	-0.0366221
TSP4	0.212025	0.656971	-1.51034	283	TSP4_HUMAN	0	P35443	P35443	THBS4	HUMAN			25.1565	1	0.00919188	0.000989338
NOE1	0.212064	0.656971	0.559879	910	NOE1_HUMAN	0	Q99784	Q99784	OLFM1	HUMAN			24.529	1.68	-0.0075759	-0.00467121
HV439	0.212262	0.656971	-0.36634	445	HV439_HUMAN	0	P01824	P01824	IGHV4-39	HUMAN			31.9077	4.28	0.0430699	-0.0188397
HV374	0.212981	0.656971	-0.439329	77	HV374_HUMAN	0	A0A0B4J1X5	A0A0B4J1X5	IGHV3-74	HUMAN			30.8397	2.76	0.0191912	0.0265843
MMP2	0.213247	0.656971	0.575386	552	MMP2_HUMAN	0	P08253	P08253	MMP2	HUMAN			23.7758	2.04	0.00344735	-0.00262775
CO3	0.214132	0.656971	-0.226405	408	CO3_HUMAN	0	P01024	P01024	C3	HUMAN			34.5585	177.92	-0.0156282	0.00396157
HV551	0.214544	0.656971	-0.444016	97	HV551_HUMAN	0	A0A0C4DH38	A0A0C4DH38	IGHV5-51	HUMAN			30.325	4.8	0.0649816	0.0427587
ILEU	0.21582	0.657472	-0.728808	702	ILEU_HUMAN	0	P30740	P30740	SERPINB1	HUMAN			25.3489	5.76	-0.0137588	0.0766501
PRDX2	0.216982	0.657623	0.753525	709	PRDX2_HUMAN	0	P32119	P32119	PRDX2	HUMAN			26.303	4.4	-0.0466906	0.0180932
BTD	0.219017	0.659465	0.2826	731	BTD_HUMAN	0	P43251	P43251	BTD	HUMAN			28.4681	11.04	-0.0152124	-0.0134602
DESP	0.220348	0.659465	1.10078	633	DESP_HUMAN	0	P15924	P15924	DSP	HUMAN			24.5338	10.76	-0.00176659	-0.0593282
VSIG4	0.220941	0.659465	1.1362	158	VSIG4_HUMAN	0	Q9Y279	Q9Y279	VSIG4	HUMAN			25.8788	2.32	-0.0253624	-0.0357534
RL30	0.222053	0.659465	1.00561	277	RL30_HUMAN	0	P62888	P62888	RPL30	HUMAN			24.9733	0.24	0.00124905	-0.00386444
SAMP	0.225832	0.663358	-0.424913	462	SAMP_HUMAN	0	P02743	P02743	APCS	HUMAN			32.7118	10.68	-0.0509908	0.0330251
SODM	0.226408	0.663358	0.575138	492	SODM_HUMAN	0	P04179	P04179	SOD2	HUMAN			25.1676	3.2	-0.0540137	0.0124379
AACT	0.227663	0.663358	-0.36284	405	AACT_HUMAN	0	P01011	P01011	SERPINA3	HUMAN			34.0489	36.08	-0.0384898	0.0427436
TPIS	0.227854	0.663358	-1.31325	755	TPIS_HUMAN	0	P60174	P60174	TPI1	HUMAN			24.084	2	-0.0165237	-0.00301522
NCAM1	0.230357	0.663372	-0.669372	31	NCAM1_HUMAN	0	P13591	P13591	NCAM1	HUMAN			25.4654	5.2	-0.0254319	0.00975247
HPTR	0.231498	0.663372	-0.574705	396	HPTR_HUMAN	0	P00739	P00739	HPR	HUMAN			31.583	9.04	-0.000170744	0.00926365
CO6A3	0.232216	0.663372	0.539986	603	CO6A3_HUMAN	0	P12111	P12111	COL6A3	HUMAN			25.606	13.16	-0.0750974	-0.0398299
H4	0.232348	0.663372	-0.597683	765	H4_HUMAN	0	P62805	P62805	H4C1	HUMAN			26.3549	4.44	-0.000270928	0.0656204
LYAM1	0.235737	0.66981	-0.392182	617	LYAM1_HUMAN	0	P14151	P14151	SELL	HUMAN			26.755	4.96	-0.0160134	0.00391515
ANGI	0.238373	0.674061	0.681896	482	ANGI_HUMAN	0	P03950	P03950	ANG	HUMAN			26.9975	5.36	-0.00812231	-0.0607183
FIBB	0.241087	0.678487	0.471598	459	FIBB_HUMAN	0	P02675	P02675	FGB	HUMAN			28.7435	26.48	-0.0314779	-0.0203792
CD5L	0.244187	0.680348	-0.57379	370	CD5L_HUMAN	0	O43866	O43866	CD5L	HUMAN			30.8941	21.84	0.073904	0.0153041
PSPB	0.244385	0.680348	-0.404624	546	PSPB_HUMAN	0	P07988	P07988	SFTPB	HUMAN			26.8783	10.32	-0.0680738	0.048651
H7C0L5	0.245202	0.680348	1.04426	332	H7C0L5_HUMAN	0	H7C0L5	H7C0L5	ITIH4	HUMAN			28.3023	1.56	-0.0823672	-0.0368733
PLAK	0.247399	0.682123	1.0596	624	PLAK_HUMAN	0	P14923	P14923	JUP	HUMAN			23.6687	3.76	0.0146548	-0.0436491
SODE	0.248874	0.682123	0.367379	553	SODE_HUMAN	0	P08294	P08294	SOD3	HUMAN			26.3517	3.2	-0.0280153	-0.032346
ERAP2	0.249304	0.682123	0.930733	861	ERAP2_HUMAN	0	Q6P179	Q6P179	ERAP2	HUMAN			23.6693	1.32	0.00894326	-0.0145712
KV117	0.250737	0.682798	-0.328027	416	KV117_HUMAN	0	P01599	P01599	IGKV1-17	HUMAN			29.8709	4.24	-0.00366293	0.0256044
PCYOX	0.252017	0.682798	0.278851	941	PCYOX_HUMAN	0	Q9UHG3	Q9UHG3	PCYOX1	HUMAN			26.4429	10.36	-0.0245058	-0.0381756
ASGR2	0.253017	0.682798	0.692242	535	ASGR2_HUMAN	0	P07307	P07307	ASGR2	HUMAN			25.226	2.52	-0.0111496	-0.0918736
CO9	0.255024	0.685087	-0.272342	465	CO9_HUMAN	0	P02748	P02748	C9	HUMAN			32.2922	30.52	-0.00499576	0.0181738
HV364	0.256815	0.685443	-0.829362	15	HV364_HUMAN	0	A0A075B6Q5	A0A075B6Q5	IGHV3-64	HUMAN			26.3841	1.68	0.0505606	0.0177018
CERU	0.258773	0.685443	-0.226148	390	CERU_HUMAN	0	P00450	P00450	CP	HUMAN			33.929	79.2	-0.0288447	0.00656677
LV140	0.25883	0.685443	-0.564609	424	LV140_HUMAN	0	P01703	P01703	IGLV1-40	HUMAN			29.9362	2.76	0.0861481	0.0131479
KPYM	0.259796	0.685443	0.794675	621	KPYM_HUMAN	0	P14618	P14618	PKM	HUMAN			25.4427	4.84	-0.0348588	-0.0518539
HV5X1	0.261727	0.685719	-1.25369	117	HV5X1_HUMAN	0	A0A0J9YXX1	A0A0J9YXX1	IGHV5-10-1	HUMAN			30.1203	2.12	0.0231973	0.0630545
ICAM1	0.262221	0.685719	0.468399	512	ICAM1_HUMAN	0	P05362	P05362	ICAM1	HUMAN			25.5147	8.28	-0.0447243	-0.0111674
KVD12	0.268201	0.698267	-0.678735	103	KVD12_HUMAN	0	P01611	P01611	IGKV1D-12	HUMAN			28.2104	1.64	0.0349476	0.0421431
ARP3	0.272551	0.706091	0.873831	194	ARP3_HUMAN	0	P61158	P61158	ACTR3	HUMAN			24.0171	0.56	-0.000292959	-0.0020873
LV211	0.274099	0.706091	-0.486941	426	LV211_HUMAN	0	P01706	P01706	IGLV2-11	HUMAN			30.9523	3.68	0.0426209	0.0296787
LG3BP	0.27479	0.706091	0.714826	804	LG3BP_HUMAN	0	Q08380	Q08380	LGALS3BP	HUMAN			30.885	21.48	-0.0357129	-0.0631899
S10A9	0.27786	0.710888	-0.555414	524	S10A9_HUMAN	0	P06702	P06702	S100A9	HUMAN			29.6853	7.4	0.02573	0.0833501
TENX	0.282473	0.717489	-0.585142	125	TENX_HUMAN	0	P22105	P22105	TNXB	HUMAN			24.7688	6.04	-0.0287321	0.00871143
CASPE	0.282868	0.717489	-1.53266	707	CASPE_HUMAN	0	P31944	P31944	CASP14	HUMAN			29.2084	1.64	0.0123377	0.0582731
LV657	0.284802	0.718742	-0.667721	432	LV657_HUMAN	0	P01721	P01721	IGLV6-57	HUMAN			27.6806	2	0.028313	0.00355317
RARR2	0.285794	0.718742	0.681668	912	RARR2_HUMAN	0	Q99969	Q99969	RARRES2	HUMAN			26.3927	2.84	0.000667178	-0.0477793
AMBP	0.288419	0.722269	0.29625	470	AMBP_HUMAN	0	P02760	P02760	AMBP	HUMAN			32.7441	18.32	-0.0125541	-0.0546968
KV311	0.293258	0.731289	0.456909	502	KV311_HUMAN	0	P04433	P04433	IGKV3-11	HUMAN			33.0275	5.16	0.0451091	0.0415107
ITIH3	0.295043	0.731644	0.279209	799	ITIH3_HUMAN	0	Q06033	Q06033	ITIH3	HUMAN			32.1484	35.52	-0.0265706	0.00753438
A0A0G2JRQ6	0.296679	0.731644	0.579881	114	A0A0G2JRQ6_HUMAN	0	A0A0G2JRQ6	A0A0G2JRQ6	NA	HUMAN			29.1969	3.64	0.00929824	-0.0638728
CADH5	0.297789	0.731644	-0.277895	711	CADH5_HUMAN	0	P33151	P33151	CDH5	HUMAN			26.8996	10.16	-0.0125671	-0.0379717
DPP4	0.299316	0.731644	0.519769	689	DPP4_HUMAN	0	P27487	P27487	DPP4	HUMAN			24.8291	4.76	-0.0483509	-0.0103296
A1AG2	0.29959	0.731644	-0.250107	650	A1AG2_HUMAN	0	P19652	P19652	ORM2	HUMAN			34.3417	16.84	-0.0183662	0.0127876
BLVRB	0.302133	0.732798	-0.519331	146	BLVRB_HUMAN	0	P30043	P30043	BLVRB	HUMAN			25.9759	2.16	-0.0274698	0.00616254
CO4A	0.303297	0.732798	-0.267025	570	CO4A_HUMAN	0	P0C0L4	P0C0L4	C4A	HUMAN			33.4419	123.72	-0.0442719	-0.0115956
HV145	0.304308	0.732798	0.611348	61	HV145_HUMAN	0	A0A0A0MS14	A0A0A0MS14	IGHV1-45	HUMAN			28.5406	1.52	0.0449821	-0.0140594
PSA1	0.305023	0.732798	1.033	679	PSA1_HUMAN	0	P25786	P25786	PSMA1	HUMAN			24.5558	2.96	-0.06185	-0.020637
LV208	0.3079	0.7355	-0.913153	427	LV208_HUMAN	0	P01709	P01709	IGLV2-8	HUMAN			29.6377	1	0.0369277	0.0386193
MA2A1	0.308636	0.7355	-0.654312	843	MA2A1_HUMAN	0	Q16706	Q16706	MAN2A1	HUMAN			24.8676	6.72	-0.00684597	-0.0269373
KVD16	0.310675	0.737386	-0.413433	417	KVD16_HUMAN	0	P01601	P01601	IGKV1D-16	HUMAN			26.8936	1.32	-0.0200049	0.0120329
SEPP1	0.315715	0.741524	-0.533082	130	SEPP1_HUMAN	0	P49908	P49908	SELENOP	HUMAN			27.8523	6.16	0.0117309	-0.0612789
HV108	0.316155	0.741524	-0.765026	576	HV108_HUMAN	0	P0DP01	P0DP01	IGHV1-8	HUMAN			27.0466	1.52	0.0519871	-0.0117727
CLUS	0.318331	0.741524	0.247458	591	CLUS_HUMAN	0	P10909	P10909	CLU	HUMAN			32.9327	26.92	-0.001445	-0.0292881
LV949	0.318619	0.741524	0.492934	79	LV949_HUMAN	0	A0A0B4J1Y8	A0A0B4J1Y8	IGLV9-49	HUMAN			28.9515	3.8	0.0627802	-0.0200778
HV70D	0.318692	0.741524	1.00604	99	HV70D_HUMAN	0	A0A0C4DH43	A0A0C4DH43	IGHV2-70D	HUMAN			29.7444	3.32	0.0718288	0.066256
MBL2	0.320357	0.742475	-0.613003	595	MBL2_HUMAN	0	P11226	P11226	MBL2	HUMAN			28.8848	9.96	-0.0461992	0.0544493
IGHG4	0.323029	0.745648	0.68757	137	IGHG4_HUMAN	0	P01861	P01861	IGHG4	HUMAN			32.5035	11.48	0.0158008	-0.0229069
FHR4	0.32425	0.745648	0.471	892	FHR4_HUMAN	0	Q92496	Q92496	CFHR4	HUMAN			26.2945	3.24	-0.0816848	-0.066086
A1AG1	0.326046	0.746873	-0.237879	471	A1AG1_HUMAN	0	P02763	P02763	ORM1	HUMAN			34.2755	11.8	-0.0264619	0.0332057
HV321	0.329488	0.751844	-0.531603	74	HV321_HUMAN	0	A0A0B4J1V1	A0A0B4J1V1	IGHV3-21	HUMAN			24.8912	1.4	0.0443109	-0.00407196
LV743	0.331468	0.753453	-0.457566	495	LV743_HUMAN	0	P04211	P04211	IGLV7-43	HUMAN			29.9672	2.96	0.0524683	0.0226087
NGAL	0.334507	0.757447	-0.670952	781	NGAL_HUMAN	0	P80188	P80188	LCN2	HUMAN			26.4129	4.52	-0.024892	0.0119638
PON3	0.33681	0.758239	0.998883	832	PON3_HUMAN	0	Q15166	Q15166	PON3	HUMAN			26.593	2	-0.0221802	-0.0124412
KVD40	0.337499	0.758239	-0.256325	50	KVD40_HUMAN	0	P01614	P01614	IGKV2D-40	HUMAN			33.2551	7.96	0.0114542	0.0149157
RNAS1	0.338706	0.758239	0.507454	548	RNAS1_HUMAN	0	P07998	P07998	RNASE1	HUMAN			26.4543	3.12	-0.00469624	-0.0779266
HV43D	0.34223	0.761802	-0.43131	578	HV43D_HUMAN	0	P0DP04	P0DP04	IGHV3-43D	HUMAN			30.3569	2.4	0.0787369	0.0297359
MEGF8	0.342876	0.761802	-0.833826	873	MEGF8_HUMAN	0	Q7Z7M0	Q7Z7M0	MEGF8	HUMAN			24.1258	2.56	-0.0515352	0.000347682
APOB	0.349897	0.769266	0.226507	491	APOB_HUMAN	0	P04114	P04114	APOB	HUMAN			32.9061	328.88	-0.0174628	-0.0076417
PLSL	0.351944	0.769266	-0.31608	615	PLSL_HUMAN	0	P13796	P13796	LCP1	HUMAN			27.2624	23.88	-0.0378104	0.0672034
C163A	0.352998	0.769266	-0.388284	300	C163A_HUMAN	0	Q86VB7	Q86VB7	CD163	HUMAN			26.3144	11.08	-0.0446293	-0.0114374
A0A0C4DGB6	0.358785	0.769266	-0.559362	86	A0A0C4DGB6_HUMAN	0	A0A0C4DGB6	A0A0C4DGB6	ALB	HUMAN			26.0067	1.2	-0.00784905	-0.0342208
NID1	0.366134	0.769266	-0.349124	620	NID1_HUMAN	0	P14543	P14543	NID1	HUMAN			25.6217	11.68	-0.0373323	-0.00811742
KLKB1	0.366134	0.769266	-0.253491	484	KLKB1_HUMAN	0	P03952	P03952	KLKB1	HUMAN			30.168	37.92	0.0200084	-0.0121044
CFAB	0.368028	0.769266	-0.173226	195	CFAB_HUMAN	0	P00751	P00751	CFB	HUMAN			33.2936	80	-0.00786189	0.00711393
HEP2	0.368079	0.769266	0.233639	516	HEP2_HUMAN	0	P05546	P05546	SERPIND1	HUMAN			32.2782	29.16	0.00674089	-0.0395138
PTPRG	0.368254	0.769266	-0.609183	672	PTPRG_HUMAN	0	P23470	P23470	PTPRG	HUMAN			24.9484	1.8	-0.019624	0.00215809
APOA4	0.369092	0.769266	0.369282	526	APOA4_HUMAN	0	P06727	P06727	APOA4	HUMAN			31.9606	40.6	-0.0525018	-0.084539
PSA7	0.369756	0.769266	-0.62453	363	PSA7_HUMAN	0	O14818	O14818	PSMA7	HUMAN			26.1803	2.96	-0.0638508	0.0476919
MPRI	0.372078	0.769266	0.643341	600	MPRI_HUMAN	0	P11717	P11717	IGF2R	HUMAN			24.7034	7	-0.088092	0.000332454
ALDOB	0.37518	0.769266	0.771294	504	ALDOB_HUMAN	0	P05062	P05062	ALDOB	HUMAN			24.9645	6.88	-0.141755	-0.137666
C1R	0.375489	0.769266	-0.209303	153	C1R_HUMAN	0	P00736	P00736	C1R	HUMAN			31.1273	40.92	-0.0234747	0.0136138
HPT	0.376776	0.769266	-0.205943	395	HPT_HUMAN	0	P00738	P00738	HP	HUMAN			35.5627	43.88	-0.021706	-0.00851373
HBB	0.376854	0.769266	0.344298	776	HBB_HUMAN	0	P68871	P68871	HBB	HUMAN			33.3599	13.84	-0.0250584	-0.00894638
ANGT	0.377078	0.769266	0.1723	406	ANGT_HUMAN	0	P01019	P01019	AGT	HUMAN			31.8059	20.4	-0.031206	-0.00394882
THIO	0.377275	0.769266	0.473547	585	THIO_HUMAN	0	P10599	P10599	TXN	HUMAN			27.8747	1.84	0.0281984	-0.018753
A0A0J9YY99	0.377292	0.769266	-0.22219	118	A0A0J9YY99_HUMAN	0	A0A0J9YY99	A0A0J9YY99	NA	HUMAN			32.4046	6.28	0.036943	-0.0127636
IL1AP	0.37733	0.769266	-0.521852	930	IL1AP_HUMAN	0	Q9NPH3	Q9NPH3	IL1RAP	HUMAN			25.298	3	0.00219439	-0.034448
HRG	0.38421	0.769266	0.267998	494	HRG_HUMAN	0	P04196	P04196	HRG	HUMAN			30.9311	26.16	0.00841054	-0.0294798
GP1BA	0.38432	0.769266	-0.257563	87	GP1BA_HUMAN	0	P07359	P07359	GP1BA	HUMAN			27.5338	9.08	-0.0186603	-0.00328816
FHR5	0.386644	0.769266	-0.30458	917	FHR5_HUMAN	0	Q9BXR6	Q9BXR6	CFHR5	HUMAN			30.6923	13.92	-0.0136825	0.0232064
C1QC	0.387111	0.769266	-0.227712	464	C1QC_HUMAN	0	P02747	P02747	C1QC	HUMAN			32.0382	7.36	-0.046172	-0.011005
GLU2B	0.387566	0.769266	0.655965	345	GLU2B_HUMAN	0	P14314	P14314	PRKCSH	HUMAN			25.0974	3.88	-0.020351	-0.0626476
LIRA3	0.388114	0.769266	-0.391795	112	LIRA3_HUMAN	0	Q8N6C8	Q8N6C8	LILRA3	HUMAN			26.2598	5.2	-0.0332241	-0.0526563
MRC1	0.388336	0.769266	-0.483948	666	MRC1_HUMAN	0	P22897	P22897	MRC1	HUMAN			26.2293	12.24	-0.0659798	0.0225246
FBLN3	0.388622	0.769266	-0.234772	809	FBLN3_HUMAN	0	Q12805	Q12805	EFEMP1	HUMAN			26.2082	9.6	-0.0068317	-0.0218165
ALS	0.389375	0.769266	0.348696	719	ALS_HUMAN	0	P35858	P35858	IGFALS	HUMAN			28.0519	21.52	0.056808	-0.0114084
TFR1	0.390254	0.769266	-0.388145	476	TFR1_HUMAN	0	P02786	P02786	TFRC	HUMAN			27.3658	17.48	-0.0651588	0.0757469
CETP	0.390585	0.769266	0.450138	598	CETP_HUMAN	0	P11597	P11597	CETP	HUMAN			26.8497	8.12	0.0301591	-0.0754235
PSB8	0.392285	0.769266	-0.514304	129	PSB8_HUMAN	0	P28062	P28062	PSMB8	HUMAN			25.261	1.72	-0.0440176	0.0356583
UBB;UBC;RS27A;RL40	0.393444	0.769266	0.302896	193	UBB_HUMAN;UBC_HUMAN;RS27A_HUMAN;RL40_HUMAN	0	P0CG47;P0CG48;P62979;P62987	P0CG47;P0CG48;P62979;P62987	UBB;UBC;RPS27A;UBA52	HUMAN			26.4355	2.4	-0.0228087	0.00070923
LBP	0.39384	0.769266	-0.360967	645	LBP_HUMAN	0	P18428	P18428	LBP	HUMAN			30.8753	14.8	-0.01938	0.0604119
LV321	0.394449	0.769266	-0.292909	784	LV321_HUMAN	0	P80748	P80748	IGLV3-21	HUMAN			31.5327	4.92	0.0418707	-0.00945055
FA9	0.394862	0.769266	0.246952	397	FA9_HUMAN	0	P00740	P00740	F9	HUMAN			29.0674	14.04	-0.0325557	-0.024986
GOLM1	0.395215	0.769266	0.338385	884	GOLM1_HUMAN	0	Q8NBJ4	Q8NBJ4	GOLM1	HUMAN			25.5	4.52	-0.0214537	0.0137365
CO6A1	0.395697	0.769266	0.474861	51	CO6A1_HUMAN	0	P12109	P12109	COL6A1	HUMAN			24.6146	4.24	-0.0957069	-0.062738
ITIH1	0.399779	0.774654	0.163607	652	ITIH1_HUMAN	0	P19827	P19827	ITIH1	HUMAN			32.9166	42.56	-0.0170085	-0.0166084
A0A0D9SG88;Q5TFM2	0.403511	0.779331	-0.313078	105	A0A0D9SG88_HUMAN;Q5TFM2_HUMAN	0	A0A0D9SG88;Q5TFM2	A0A0D9SG88;Q5TFM2	CFH	HUMAN			28.8616	2.12	-0.0130813	0.0099368
VASN	0.407461	0.784396	-0.181301	860	VASN_HUMAN	0	Q6EMK4	Q6EMK4	VASN	HUMAN			27.4475	6.96	-0.0212418	-0.0172323
B1AHL2	0.409923	0.786574	-0.313857	188	B1AHL2_HUMAN	0	B1AHL2	B1AHL2	FBLN1	HUMAN			28.1961	6.48	-0.0447873	-0.028788
HYOU1	0.413001	0.789914	0.679023	47	HYOU1_HUMAN	0	Q9Y4L1	Q9Y4L1	HYOU1	HUMAN			24.3214	1.36	-0.00521529	0.000252923
A0A140T913;A0A140T955;A0A1W2PPQ2;A0A1W2PRT9;Q53Z42	0.418129	0.797143	0.573511	126	A0A140T913_HUMAN;A0A140T955_HUMAN;A0A1W2PPQ2_HUMAN;A0A1W2PRT9_HUMAN;Q53Z42_HUMAN	0	A0A140T913;A0A140T955;A0A1W2PPQ2;A0A1W2PRT9;Q53Z42	A0A140T913;A0A140T955;A0A1W2PPQ2;A0A1W2PRT9;Q53Z42	HLA-A	HUMAN			25.2109	3.6	-0.0260467	-0.0264635
SPA11	0.420588	0.798503	0.261465	875	SPA11_HUMAN	0	Q86U17	Q86U17	SERPINA11	HUMAN			24.4613	2.96	-0.00290264	-0.0252875
LV147	0.421589	0.798503	-0.324737	422	LV147_HUMAN	0	P01700	P01700	IGLV1-47	HUMAN			31.2981	5.08	0.0426628	-0.0126663
APOH	0.423874	0.798503	-0.782629	466	APOH_HUMAN	0	P02749	P02749	APOH	HUMAN			32.3712	20.92	0.0211231	0.0477962
HV307	0.424247	0.798503	-0.235117	441	HV307_HUMAN	0	P01780	P01780	IGHV3-7	HUMAN			32.0853	3.4	0.04201	0.00601896
CAH1	0.426598	0.799549	0.730718	401	CAH1_HUMAN	0	P00915	P00915	CA1	HUMAN			27.4054	9	-0.0787775	-0.0776581
PEDF	0.427965	0.799549	0.209746	721	PEDF_HUMAN	0	P36955	P36955	SERPINF1	HUMAN			30.8541	20.32	-0.0181048	-0.0263066
IGLC7	0.428861	0.799549	0.54328	168	IGLC7_HUMAN	0	A0M8Q6	A0M8Q6	IGLC7	HUMAN			28.7138	2.2	0.0076231	-0.0725699
CO2	0.439501	0.813451	-0.157939	523	CO2_HUMAN	0	P06681	P06681	C2	HUMAN			30.0788	9.52	-0.0268432	-0.0171031
FIBG	0.439923	0.813451	0.351415	460	FIBG_HUMAN	0	P02679	P02679	FGG	HUMAN			29.0385	24.64	-0.0176423	-0.012908
CSF1R	0.44228	0.813451	-0.282185	290	CSF1R_HUMAN	0	P07333	P07333	CSF1R	HUMAN			25.1927	3.36	-0.0168712	0.00893231
SAA1	0.443773	0.813451	-0.629058	572	SAA1_HUMAN	0	P0DJI8	P0DJI8	SAA1	HUMAN			33.2414	13.68	-0.0581442	0.139453
KVD33;KV133	0.444045	0.813451	-0.154533	138	KVD33_HUMAN;KV133_HUMAN	0	P01593;P01594	P01593;P01594	IGKV1D-33;IGKV1-33	HUMAN			32.4161	3.92	0.0220382	0.0021042
E9PFZ2	0.444726	0.813451	-0.44695	292	E9PFZ2_HUMAN	0	E9PFZ2	E9PFZ2	CP	HUMAN			31.9293	0.48	-0.000712809	0.00299661
FLNA	0.445953	0.813451	0.90185	659	FLNA_HUMAN	0	P21333	P21333	FLNA	HUMAN			25.1715	6.52	-0.0223856	0.0619851
PSA6	0.448385	0.814375	0.331916	309	PSA6_HUMAN	0	P60900	P60900	PSMA6	HUMAN			25.7278	3.64	-0.0580729	0.0303053
GGH	0.449862	0.814375	0.31473	894	GGH_HUMAN	0	Q92820	Q92820	GGH	HUMAN			27.794	9.48	0.0221986	0.0174048
MED1	0.450593	0.814375	-0.437567	836	MED1_HUMAN	0	Q15648	Q15648	MED1	HUMAN			27.5686	1.12	-0.00663908	0.0133634
KV230	0.455834	0.817957	-0.2554	519	KV230_HUMAN	0	P06310	P06310	IGKV2-30	HUMAN			29.3892	4.16	0.0278317	0.0156989
A2AP	0.456142	0.817957	0.159768	559	A2AP_HUMAN	0	P08697	P08697	SERPINF2	HUMAN			31.2474	27.04	0.00380029	-0.0133824
NCHL1	0.457934	0.817957	-0.379992	49	NCHL1_HUMAN	0	O00533	O00533	CHL1	HUMAN			25.2949	5.44	-0.041938	-0.00698156
FA11	0.459681	0.817957	0.197986	483	FA11_HUMAN	0	P03951	P03951	F11	HUMAN			28.2535	22.12	0.0208448	-0.0152613
MIF	0.460329	0.817957	1.74724	618	MIF_HUMAN	0	P14174	P14174	MIF	HUMAN			23.6426	0.4	0.0144154	-0.0491937
PAFA	0.460879	0.817957	0.325485	815	PAFA_HUMAN	0	Q13093	Q13093	PLA2G7	HUMAN			25.4371	4.32	-0.032983	-0.0906486
SPT6H	0.462374	0.818152	-0.41244	871	SPT6H_HUMAN	0	Q7KZ85	Q7KZ85	SUPT6H	HUMAN			26.3011	1.24	0.0273297	0.0149164
AMPL	0.465651	0.820505	0.785005	695	AMPL_HUMAN	0	P28838	P28838	LAP3	HUMAN			25.1122	2.64	-0.0130141	-0.00173492
PXDC2	0.467155	0.820505	-0.167299	864	PXDC2_HUMAN	0	Q6UX71	Q6UX71	PLXDC2	HUMAN			26.3894	7.08	-0.0277598	-0.010065
HV353	0.467869	0.820505	-0.347415	439	HV353_HUMAN	0	P01767	P01767	IGHV3-53	HUMAN			24.8694	1.28	0.0188237	-0.00486655
COL10	0.474379	0.829462	0.421542	956	COL10_HUMAN	0	Q9Y6Z7	Q9Y6Z7	COLEC10	HUMAN			25.7047	1.6	0.00656491	-0.0260542
FETUA	0.479831	0.836353	0.203704	472	FETUA_HUMAN	0	P02765	P02765	AHSG	HUMAN			32.6336	12.32	0.0233693	-0.0358293
CATB	0.484469	0.836353	0.624026	544	CATB_HUMAN	0	P07858	P07858	CTSB	HUMAN			25.1711	1.36	-0.0225971	0.000139966
CRP	0.485282	0.836353	-0.475471	461	CRP_HUMAN	0	P02741	P02741	CRP	HUMAN			32.7687	9.36	-0.0445915	0.102924
APOM	0.487417	0.836353	0.245679	382	APOM_HUMAN	0	O95445	O95445	APOM	HUMAN			30.3717	9.72	-0.0367971	-0.0101237
LV469	0.488935	0.836353	-0.510501	4	LV469_HUMAN	0	A0A075B6H9	A0A075B6H9	IGLV4-69	HUMAN			29.4984	3.32	0.0647074	0.0257417
1433E	0.48935	0.836353	-0.54586	763	1433E_HUMAN	0	P62258	P62258	YWHAE	HUMAN			25.5337	4.48	-0.097702	0.0790566
CYTB	0.489389	0.836353	0.316981	489	CYTB_HUMAN	0	P04080	P04080	CSTB	HUMAN			24.8771	0.96	-0.024038	0.0035369
HV348	0.491069	0.836353	-0.585715	436	HV348_HUMAN	0	P01763	P01763	IGHV3-48	HUMAN			24.7392	1.28	0.0258475	0.027604
FCN3	0.491976	0.836353	-0.168974	377	FCN3_HUMAN	0	O75636	O75636	FCN3	HUMAN			31.3444	12.56	-0.0236043	-0.00441708
FBLN1	0.492472	0.836353	-0.213559	669	FBLN1_HUMAN	0	P23142	P23142	FBLN1	HUMAN			29.3827	24.28	-0.0327389	-0.0198591
CO8A	0.493994	0.836534	-0.203956	536	CO8A_HUMAN	0	P07357	P07357	C8A	HUMAN			30.2507	22.84	0.0138092	0.0275032
SEM4B	0.496473	0.836554	0.313714	931	SEM4B_HUMAN	0	Q9NPR2	Q9NPR2	SEMA4B	HUMAN			24.5746	2.36	-0.0332749	0.00118645
LYSC	0.496837	0.836554	0.242743	759	LYSC_HUMAN	0	P61626	P61626	LYZ	HUMAN			28.5838	8.2	0.00606731	-0.0428448
C9IZP8	0.498257	0.836562	-0.677248	200	C9IZP8_HUMAN	0	C9IZP8	C9IZP8	C1S	HUMAN			25.6707	1	-0.0226041	0.0234869
CHLE	0.500233	0.8375	0.134108	518	CHLE_HUMAN	0	P06276	P06276	BCHE	HUMAN			27.2238	11.24	-0.00713802	-0.0189967
FABP5	0.505332	0.843647	0.706783	336	FABP5_HUMAN	0	Q01469	Q01469	FABP5	HUMAN			24.9737	1	-0.00247808	0.00761064
VIME	0.511782	0.852009	0.610112	187	VIME_HUMAN	0	P08670	P08670	VIM	HUMAN			24.4367	1.88	0.0168751	0.00546648
CO6	0.513609	0.852649	-0.145417	613	CO6_HUMAN	0	P13671	P13671	C6	HUMAN			30.9723	47.48	0.00550975	0.00120611
A0A140TA21;Q5SS57	0.515712	0.853742	-0.690882	854	A0A140TA21_HUMAN;Q5SS57_HUMAN	0	A0A140TA21;Q5SS57	A0A140TA21;Q5SS57	HLA-B	HUMAN			25.3517	1.88	-0.0212068	0.00144853
IGKC	0.523525	0.857368	-0.134583	448	IGKC_HUMAN	0	P01834	P01834	IGKC	HUMAN			34.9328	13.72	-0.00839855	-0.0179897
HV309	0.525827	0.857368	-0.946631	442	HV309_HUMAN	0	P01782	P01782	IGHV3-9	HUMAN			25.8197	0.32	0.00361161	0.0186577
INHBC	0.526931	0.857368	0.367117	749	INHBC_HUMAN	0	P55103	P55103	INHBC	HUMAN			25.2509	1.36	-0.0547378	-0.0126002
COR1A	0.527955	0.857368	-0.332164	704	COR1A_HUMAN	0	P31146	P31146	CORO1A	HUMAN			24.8005	1.76	-0.0072732	-0.00224782
ACTA;ACTH;ACTC;ACTS	0.528156	0.857368	-0.40794	773	ACTA_HUMAN;ACTH_HUMAN;ACTC_HUMAN;ACTS_HUMAN	0	P62736;P63267;P68032;P68133	P62736;P63267;P68032;P68133	ACTA2;ACTG2;ACTC1;ACTA1	HUMAN			28.3603	1.32	-0.0419349	-0.0132289
PGK1	0.529584	0.857368	0.51228	393	PGK1_HUMAN	0	P00558	P00558	PGK1	HUMAN			24.7326	1.52	-0.00478503	-0.00511168
DCD	0.53035	0.857368	0.301508	785	DCD_HUMAN	0	P81605	P81605	DCD	HUMAN			25.4374	1.92	-0.00879392	-0.0179262
PCSK9	0.534728	0.857368	0.213541	885	PCSK9_HUMAN	0	Q8NBP7	Q8NBP7	PCSK9	HUMAN			26.0372	7.92	-0.0497063	-0.0189504
SODC	0.535504	0.857368	0.308553	331	SODC_HUMAN	0	P00441	P00441	SOD1	HUMAN			25.5764	1.16	0.00894136	-0.0275256
KCRM	0.535842	0.857368	2.24145	527	KCRM_HUMAN	0	P06732	P06732	CKM	HUMAN			23.076	3.64	-0.0285332	-0.0936047
CPN2	0.537128	0.857368	0.155715	663	CPN2_HUMAN	0	P22792	P22792	CPN2	HUMAN			30.28	17.84	-0.0199257	0.00476194
HV320	0.537553	0.857368	-0.616486	92	HV320_HUMAN	0	A0A0C4DH32	A0A0C4DH32	IGHV3-20	HUMAN			27.3344	1.44	0.0590669	0.0309959
IBP7	0.537893	0.857368	0.435903	840	IBP7_HUMAN	0	Q16270	Q16270	IGFBP7	HUMAN			24.457	1.28	-0.00219577	-0.0271703
DSC2	0.540641	0.857368	-0.443679	154	DSC2_HUMAN	0	Q02487	Q02487	DSC2	HUMAN			23.9538	1.12	-0.00308883	0.00227649
HGFA	0.541608	0.857368	-0.207294	797	HGFA_HUMAN	0	Q04756	Q04756	HGFAC	HUMAN			27.9447	15.96	-0.0302095	-0.0310164
HV169	0.542437	0.857368	-0.192772	433	HV169_HUMAN	0	P01742	P01742	IGHV1-69	HUMAN			31.8405	4.56	0.0469478	0.00193422
FGL1	0.544209	0.857368	0.298293	806	FGL1_HUMAN	0	Q08830	Q08830	FGL1	HUMAN			26.4036	6.6	-0.0637921	0.0418209
B2MG	0.545642	0.857368	0.290509	760	B2MG_HUMAN	0	P61769	P61769	B2M	HUMAN			31.082	3.84	-0.0369517	-0.105421
ITLN1	0.547304	0.857368	-0.609911	889	ITLN1_HUMAN	0	Q8WWA0	Q8WWA0	ITLN1	HUMAN			23.714	0.88	-0.00617282	-0.0140115
PTPRK	0.548558	0.857368	0.633296	294	PTPRK_HUMAN	0	Q15262	Q15262	PTPRK	HUMAN			31.1193	1.04	-0.0039919	-0.00482666
MMRN2	0.550355	0.857368	0.432238	925	MMRN2_HUMAN	0	Q9H8L6	Q9H8L6	MMRN2	HUMAN			25.6262	1.04	-0.00250357	0.000441713
GSHR	0.550834	0.857368	-0.379721	389	GSHR_HUMAN	0	P00390	P00390	GSR	HUMAN			25.2232	4.16	-0.0295041	0.0291554
KVD13;KV113	0.551765	0.857368	0.928515	83	KVD13_HUMAN;KV113_HUMAN	0	A0A0B4J2D9;P0DP09	A0A0B4J2D9;P0DP09	IGKV1D-13;IGKV1-13	HUMAN			26.6501	2.24	0.0673193	0.00115017
LV310	0.552719	0.857368	0.241037	12	LV310_HUMAN	0	A0A075B6K4	A0A075B6K4	IGLV3-10	HUMAN			31.9535	6.8	0.068984	-0.0117198
FABP4	0.554771	0.858228	-1.01757	627	FABP4_HUMAN	0	P15090	P15090	FABP4	HUMAN			25.1859	1.36	0.0119979	-0.0601241
LDHB	0.556178	0.858228	-0.227624	167	LDHB_HUMAN	0	P07195	P07195	LDHB	HUMAN			27.5476	9.28	-0.0420443	0.0687311
PSA5	0.559299	0.85893	-0.371992	692	PSA5_HUMAN	0	P28066	P28066	PSMA5	HUMAN			25.6305	2.84	-0.0670269	0.0370302
PTPRJ	0.560354	0.85893	0.295606	32	PTPRJ_HUMAN	0	Q12913	Q12913	PTPRJ	HUMAN			24.9028	2.76	-0.0161257	-0.00564995
KNG1	0.564772	0.85893	0.149818	412	KNG1_HUMAN	0	P01042	P01042	KNG1	HUMAN			32.3749	32.2	-0.00207249	-0.0342612
TFPI1	0.565835	0.85893	-0.604128	589	TFPI1_HUMAN	0	P10646	P10646	TFPI	HUMAN			24.1795	0.84	0.00302335	-0.0021848
DIAC	0.567745	0.85893	0.320067	788	DIAC_HUMAN	0	Q01459	Q01459	CTBS	HUMAN			24.5755	2.36	-0.0126672	-0.027696
FA10	0.568976	0.85893	0.106073	398	FA10_HUMAN	0	P00742	P00742	F10	HUMAN			28.7175	13.8	-0.0123509	-0.00827086
APOE	0.570041	0.85893	0.178508	456	APOE_HUMAN	0	P02649	P02649	APOE	HUMAN			33.212	34.88	-0.0353163	5.53294e-05
IBP3	0.570168	0.85893	-0.25306	181	IBP3_HUMAN	0	P17936	P17936	IGFBP3	HUMAN			26.6496	4.56	0.0341208	0.000819081
ACTB	0.570898	0.85893	-0.23997	756	ACTB_HUMAN	0	P60709	P60709	ACTB	HUMAN			30.3845	22.56	-0.0447841	0.0383396
APOA	0.571167	0.85893	0.790383	555	APOA_HUMAN	0	P08519	P08519	LPA	HUMAN			29.4537	24.68	0.092924	-0.0858793
HGFL	0.573373	0.86006	0.161119	311	HGFL_HUMAN	0	P26927	P26927	MST1	HUMAN			27.8076	24	-0.00509063	-0.0252906
D6RE86	0.581278	0.86971	-0.356348	275	D6RE86_HUMAN	0	D6RE86	D6RE86	CP	HUMAN			25.2046	1.4	-0.0191651	-0.00393924
TBA3C;TBA3D;TBA1B;TBA3E;TBA1A;TBA8	0.583883	0.871401	0.393945	775	TBA3C_HUMAN;TBA3D_HUMAN;TBA1B_HUMAN;TBA3E_HUMAN;TBA1A_HUMAN;TBA8_HUMAN	0	P0DPH7;P0DPH8;P68363;Q6PEY2;Q71U36;Q9NY65	P0DPH7;P0DPH8;P68363;Q6PEY2;Q71U36;Q9NY65	TUBA3C;TUBA3D;TUBA1B;TUBA3E;TUBA1A;TUBA8	HUMAN			24.8483	1.56	-0.00354308	-0.000480488
KV621	0.585761	0.871613	-0.225477	88	KV621_HUMAN	0	A0A0C4DH24	A0A0C4DH24	IGKV6-21	HUMAN			27.5147	3	-0.0107242	-0.0105072
PROF1	0.586974	0.871613	0.333352	543	PROF1_HUMAN	0	P07737	P07737	PFN1	HUMAN			26.3863	5.16	-0.00209702	0.0169216
CATD	0.59334	0.873252	-0.182286	132	CATD_HUMAN	0	P07339	P07339	CTSD	HUMAN			25.7517	7.2	-0.0144104	0.0113607
HPSE	0.593982	0.873252	-0.442682	950	HPSE_HUMAN	0	Q9Y251	Q9Y251	HPSE	HUMAN			24.0981	1.64	-0.00693623	-0.00726835
FRIL	0.594625	0.873252	0.552129	479	FRIL_HUMAN	0	P02792	P02792	FTL	HUMAN			26.9537	6.2	-0.123748	0.0927812
MARCO	0.595047	0.873252	0.556354	939	MARCO_HUMAN	0	Q9UEW3	Q9UEW3	MARCO	HUMAN			25.7477	1.2	-0.00245761	-0.0176691
TENA	0.595466	0.873252	-0.576644	675	TENA_HUMAN	0	P24821	P24821	TNC	HUMAN			25.8921	23.72	-0.0967875	0.0226457
SAA2	0.597916	0.874611	-0.559546	573	SAA2_HUMAN	0	P0DJI9	P0DJI9	SAA2	HUMAN			31.8805	4.92	-0.13392	0.16934
HABP2	0.599353	0.874611	-0.158354	827	HABP2_HUMAN	0	Q14520	Q14520	HABP2	HUMAN			29.5418	22.64	-0.00751539	-0.00156124
HBD	0.602649	0.876387	0.263058	453	HBD_HUMAN	0	P02042	P02042	HBD	HUMAN			28.1125	5.64	-0.00668611	0.00611698
HBA	0.60362	0.876387	0.233951	777	HBA_HUMAN	0	P69905	P69905	HBA1	HUMAN			32.6777	10.12	-0.0246764	-0.00486974
FBN1	0.605018	0.876387	-0.379622	717	FBN1_HUMAN	0	P35555	P35555	FBN1	HUMAN			24.1879	2.52	0.000431244	0.00803711
PON1	0.607245	0.877462	0.138965	688	PON1_HUMAN	0	P27169	P27169	PON1	HUMAN			31.4613	14.56	-0.0281325	-0.0012787
SVEP1	0.615051	0.882548	0.320267	64	SVEP1_HUMAN	0	Q4LDE5	Q4LDE5	SVEP1	HUMAN			24.5522	5.36	-0.113897	-0.0303699
LAMP2	0.615206	0.882548	-0.356443	610	LAMP2_HUMAN	0	P13473	P13473	LAMP2	HUMAN			25.65	1.84	-0.0292268	-0.00151678
LV218	0.615245	0.882548	-0.254299	10	LV218_HUMAN	0	A0A075B6J9	A0A075B6J9	IGLV2-18	HUMAN			28.0416	2.28	0.0445732	-0.0238677
HV205	0.61932	0.884923	-0.341001	444	HV205_HUMAN	0	P01817	P01817	IGHV2-5	HUMAN			28.2551	2.64	0.0902561	0.00577107
ACTN1	0.619896	0.884923	0.252304	606	ACTN1_HUMAN	0	P12814	P12814	ACTN1	HUMAN			24.5648	3.08	-0.0187507	0.00954032
ENPL	0.621672	0.885321	0.218693	622	ENPL_HUMAN	0	P14625	P14625	HSP90B1	HUMAN			26.0363	12.92	-0.0614687	-0.00754993
TPM4	0.62847	0.889255	-0.49471	772	TPM4_HUMAN	0	P67936	P67936	TPM4	HUMAN			25.1527	1.96	-0.00591067	0.0155129
CAD13	0.629746	0.889255	-0.209354	750	CAD13_HUMAN	0	P55290	P55290	CDH13	HUMAN			23.9606	1.8	-0.016946	0.0229358
HV64D	0.631466	0.889255	-0.182153	116	HV64D_HUMAN	0	A0A0J9YX35	A0A0J9YX35	IGHV3-64D	HUMAN			29.2768	2.8	0.014487	0.0185436
CRIS3	0.633945	0.889255	0.177989	338	CRIS3_HUMAN	0	P54108	P54108	CRISP3	HUMAN			26.3228	2.32	-0.014528	0.0151585
FBLN5	0.63438	0.889255	0.494713	308	FBLN5_HUMAN	0	Q9UBX5	Q9UBX5	FBLN5	HUMAN			24.7066	0.92	-0.00583611	-0.0150069
PLMN	0.636269	0.889255	0.138747	399	PLMN_HUMAN	0	P00747	P00747	PLG	HUMAN			32.4487	69.72	0.0123803	-0.0199378
APOF	0.636308	0.889255	-0.18301	821	APOF_HUMAN	0	Q13790	Q13790	APOF	HUMAN			28.9608	4.84	-0.0496972	0.0129742
LKHA4	0.636472	0.889255	-0.235417	568	LKHA4_HUMAN	0	P09960	P09960	LTA4H	HUMAN			25.4039	7.76	-0.0530849	0.103076
APOA1	0.640052	0.889286	-0.0972854	455	APOA1_HUMAN	0	P02647	P02647	APOA1	HUMAN			34.5998	43.84	-0.0274775	-0.0148318
C1QB	0.641177	0.889286	-0.181636	270	C1QB_HUMAN	0	P02746	P02746	C1QB	HUMAN			31.9146	9.84	-0.0263992	-0.0355158
ITIH2	0.6423	0.889286	0.106418	651	ITIH2_HUMAN	0	P19823	P19823	ITIH2	HUMAN			33.4118	42.04	-0.0195358	-0.0238844
PROZ	0.64453	0.889286	0.164573	664	PROZ_HUMAN	0	P22891	P22891	PROZ	HUMAN			27.3431	8.32	-0.0361629	-0.00529238
TM198	0.645391	0.889286	-0.205816	208	TM198_HUMAN	0	Q66K66	Q66K66	TMEM198	HUMAN			31.0498	1	-0.00935333	-0.0273561
COMP	0.645522	0.889286	-0.291858	312	COMP_HUMAN	0	P49747	P49747	COMP	HUMAN			25.0337	4.36	-0.00904528	-0.0133146
SPP24	0.655747	0.900333	-0.341729	816	SPP24_HUMAN	0	Q13103	Q13103	SPP2	HUMAN			26.3443	1.8	0.0113128	-0.00967353
FCG3A	0.656588	0.900333	-0.147884	318	FCG3A_HUMAN	0	P08637	P08637	FCGR3A	HUMAN			27.1075	5.6	-0.0595811	-0.010994
VTNC	0.664758	0.906304	-0.122896	486	VTNC_HUMAN	0	P04004	P04004	VTN	HUMAN			32.6463	24.44	0.00962779	0.00213414
1433Z	0.665969	0.906304	-0.300797	767	1433Z_HUMAN	0	P63104	P63104	YWHAZ	HUMAN			26.0429	4.76	-0.0885837	0.0698392
CD14	0.666731	0.906304	-0.158136	557	CD14_HUMAN	0	P08571	P08571	CD14	HUMAN			28.8801	14.32	-0.0189985	0.0131572
EXT2	0.668784	0.906304	-0.442946	897	EXT2_HUMAN	0	Q93063	Q93063	EXT2	HUMAN			28.5297	0.8	0.00110717	-0.000164909
HV124	0.668806	0.906304	0.324815	93	HV124_HUMAN	0	A0A0C4DH33	A0A0C4DH33	IGHV1-24	HUMAN			28.076	2.8	0.199752	0.0251936
C9JB55	0.671021	0.906304	0.20004	201	C9JB55_HUMAN	0	C9JB55	C9JB55	TF	HUMAN			27.7923	1	-0.00571582	-0.0314796
PRG2	0.673881	0.906304	0.249378	614	PRG2_HUMAN	0	P13727	P13727	PRG2	HUMAN			25.0843	2.48	-0.0150908	-0.00320499
HV428	0.676285	0.906304	-0.161578	94	HV428_HUMAN	0	A0A0C4DH34	A0A0C4DH34	IGHV4-28	HUMAN			30.9037	3.12	0.0489348	-0.052702
LCAT	0.67668	0.906304	0.103537	493	LCAT_HUMAN	0	P04180	P04180	LCAT	HUMAN			27.6541	11.2	-0.0200246	-0.0362132
C1RL	0.677476	0.906304	-0.125225	936	C1RL_HUMAN	0	Q9NZP8	Q9NZP8	C1RL	HUMAN			29.0528	12.44	-0.014242	0.00384945
VINC	0.677811	0.906304	0.1552	644	VINC_HUMAN	0	P18206	P18206	VCL	HUMAN			26.176	17.12	-0.0437883	0.00543537
ATS13	0.681071	0.908608	0.310206	870	ATS13_HUMAN	0	Q76LX8	Q76LX8	ADAMTS13	HUMAN			24.8322	3.84	-0.0341161	-0.0388215
NRP2	0.686406	0.911267	-0.299561	372	NRP2_HUMAN	0	O60462	O60462	NRP2	HUMAN			23.8683	1.32	-0.0126411	0.00076818
VGFR3	0.687391	0.911267	-0.346761	289	VGFR3_HUMAN	0	P35916	P35916	FLT4	HUMAN			24.3321	0.92	-1.65208e-05	0.00135387
B7ZKJ8	0.687691	0.911267	-0.0794813	199	B7ZKJ8_HUMAN	0	B7ZKJ8	B7ZKJ8	ITIH4	HUMAN			33.6756	57.72	-0.0156268	-0.00871404
MINP1	0.692516	0.912856	0.14105	946	MINP1_HUMAN	0	Q9UNW1	Q9UNW1	MINPP1	HUMAN			25.2556	3.76	-0.0299238	-0.0197494
FRIH	0.694139	0.912856	-0.468597	480	FRIH_HUMAN	0	P02794	P02794	FTH1	HUMAN			25.2527	1.92	-0.0320732	0.0172114
HV69D	0.70019	0.912856	0.349762	84	HV69D_HUMAN	0	A0A0B4J2H0	A0A0B4J2H0	IGHV1-69D	HUMAN			26.0929	0.8	0.0431215	-0.00229845
CD99	0.70262	0.912856	-0.395305	619	CD99_HUMAN	0	P14209	P14209	CD99	HUMAN			24.2408	0.56	-0.00968909	0.00170977
ATRN	0.70326	0.912856	0.109378	380	ATRN_HUMAN	0	O75882	O75882	ATRN	HUMAN			29.8138	32.24	-0.0244073	-0.0386852
GAPR1	0.703294	0.912856	-0.245468	924	GAPR1_HUMAN	0	Q9H4G4	Q9H4G4	GLIPR2	HUMAN			25.6623	2.28	-0.0282951	0.0146648
PPIA	0.704578	0.912856	0.243731	766	PPIA_HUMAN	0	P62937	P62937	PPIA	HUMAN			25.0173	3.28	-0.00783068	0.0127485
KV116	0.707328	0.912856	-0.136801	501	KV116_HUMAN	0	P04430	P04430	IGKV1-16	HUMAN			28.3312	2.6	0.0370568	0.0333071
APMAP	0.707436	0.912856	-0.127868	929	APMAP_HUMAN	0	Q9HDC9	Q9HDC9	APMAP	HUMAN			27.3494	11.72	-0.0366248	0.00504605
THRB	0.708241	0.912856	-0.0931664	394	THRB_HUMAN	0	P00734	P00734	F2	HUMAN			31.9164	44.64	0.00134703	-0.0113643
TETN	0.708243	0.912856	-0.113346	295	TETN_HUMAN	0	P05452	P05452	CLEC3B	HUMAN			28.3417	7.64	-0.0264763	0.00615265
PKP1	0.708734	0.912856	0.940857	822	PKP1_HUMAN	0	Q13835	Q13835	PKP1	HUMAN			22.7617	1.56	-0.0127192	0.0227926
CYTM	0.708969	0.912856	-0.263982	838	CYTM_HUMAN	0	Q15828	Q15828	CST6	HUMAN			25.0793	1.12	0.00386839	-0.0101427
FCG3B	0.714369	0.915907	-0.790234	46	FCG3B_HUMAN	0	O75015	O75015	FCGR3B	HUMAN			27.1243	1.48	-0.0319576	-0.0183155
HV323	0.714438	0.915907	0.211821	437	HV323_HUMAN	0	P01764	P01764	IGHV3-23	HUMAN			25.6719	1.6	0.00953449	-0.00822201
MYG	0.717045	0.917259	0.887862	185	MYG_HUMAN	0	P02144	P02144	MB	HUMAN			25.0519	4.24	0.0349285	-0.159315
HV158	0.724605	0.920604	0.275766	98	HV158_HUMAN	0	A0A0C4DH39	A0A0C4DH39	IGHV1-58	HUMAN			26.2713	1.12	0.00322669	0.00572426
NAR3	0.725309	0.920604	0.361448	281	NAR3_HUMAN	0	Q13508	Q13508	ART3	HUMAN			24.4242	0.36	-0.000491964	0.000255799
PTX3	0.725689	0.920604	-0.380293	682	PTX3_HUMAN	0	P26022	P26022	PTX3	HUMAN			22.9795	1.52	-0.0125276	-0.0759427
HV146	0.725891	0.920604	0.173072	434	HV146_HUMAN	0	P01743	P01743	IGHV1-46	HUMAN			28.5225	2.64	0.133217	0.0166628
AL1A1	0.728066	0.921386	-0.544829	387	AL1A1_HUMAN	0	P00352	P00352	ALDH1A1	HUMAN			24.1513	2.88	-0.0201258	-0.0570303
XPP2	0.732461	0.923858	0.241008	371	XPP2_HUMAN	0	O43895	O43895	XPNPEP2	HUMAN			24.7901	0.64	-0.000944542	-0.00421019
IBP4	0.733653	0.923858	0.198891	661	IBP4_HUMAN	0	P22692	P22692	IGFBP4	HUMAN			26.2039	3.44	-0.0449937	-0.0494645
MASP1	0.734709	0.923858	-0.104032	734	MASP1_HUMAN	0	P48740	P48740	MASP1	HUMAN			28.8378	18.76	-0.0203385	0.0152397
H33;H31T;H3C	0.737847	0.924651	-0.343877	344	H33_HUMAN;H31T_HUMAN;H3C_HUMAN	0	P84243;Q16695;Q6NXT2	P84243;Q16695;Q6NXT2	H3-3A;H3-4;H3-5	HUMAN			23.2622	0.24	-0.0027189	0.000892976
CAH2	0.740921	0.924651	-0.192669	402	CAH2_HUMAN	0	P00918	P00918	CA2	HUMAN			25.0556	2.76	-0.0346702	0.0176856
PGAM2;PGAM1	0.742218	0.924651	-0.187976	646	PGAM2_HUMAN;PGAM1_HUMAN	0	P15259;P18669	P15259;P18669	PGAM2;PGAM1	HUMAN			24.8858	1.52	-0.00379826	-0.00732133
CD44	0.744929	0.924651	-0.0940525	317	CD44_HUMAN	0	P16070	P16070	CD44	HUMAN			27.677	2.68	-0.0110555	0.00571373
KV106	0.745242	0.924651	-0.0835031	102	KV106_HUMAN	0	A0A0C4DH72	A0A0C4DH72	IGKV1-6	HUMAN			29.5599	1.04	0.0170697	0.00953949
HV315	0.747079	0.924651	0.182989	73	HV315_HUMAN	0	A0A0B4J1V0	A0A0B4J1V0	IGHV3-15	HUMAN			29.3633	4.72	0.0903827	0.0159611
MASP2	0.747418	0.924651	0.0800104	356	MASP2_HUMAN	0	O00187	O00187	MASP2	HUMAN			27.6821	15.28	-0.0236006	0.00344215
LV301	0.748688	0.924651	-0.342683	429	LV301_HUMAN	0	P01715	P01715	IGLV3-1	HUMAN			28.0737	2.88	0.233895	-0.0113913
PHLD	0.749594	0.924651	0.0978756	780	PHLD_HUMAN	0	P80108	P80108	GPLD1	HUMAN			28.2499	21.88	-0.0215226	-0.0648953
F13B	0.752089	0.924651	0.0746444	509	F13B_HUMAN	0	P05160	P05160	F13B	HUMAN			29.9001	27.36	-0.0143659	-0.0378219
PRG4	0.752625	0.924651	0.0900787	896	PRG4_HUMAN	0	Q92954	Q92954	PRG4	HUMAN			29.703	19.8	-0.0156702	-0.00738377
PGBM	0.754115	0.924651	0.150868	787	PGBM_HUMAN	0	P98160	P98160	HSPG2	HUMAN			27.0978	11.04	-0.049432	-0.0695306
SAA4	0.756149	0.924834	0.0951658	56	SAA4_HUMAN	0	P35542	P35542	SAA4	HUMAN			32.6464	6.8	0.00100341	-0.0333368
BGH3	0.758564	0.924834	0.0999868	835	BGH3_HUMAN	0	Q15582	Q15582	TGFBI	HUMAN			27.4842	20.8	-0.0282122	0.0323369
PROS	0.762144	0.924834	-0.058085	121	PROS_HUMAN	0	P07225	P07225	PROS1	HUMAN			31.486	30.72	-0.0248584	-0.0163023
COL11	0.763406	0.924834	0.140638	916	COL11_HUMAN	0	Q9BWP8	Q9BWP8	COLEC11	HUMAN			25.3228	3.32	-0.0056896	-0.0537608
GANAB	0.764181	0.924834	-0.144191	829	GANAB_HUMAN	0	Q14697	Q14697	GANAB	HUMAN			24.7169	4.44	-0.0483797	-0.015775
AGRG6	0.766396	0.924834	-0.142235	874	AGRG6_HUMAN	0	Q86SQ4	Q86SQ4	ADGRG6	HUMAN			24.2398	1.76	-0.0315333	-0.0147227
ARLY	0.766752	0.924834	-0.302109	500	ARLY_HUMAN	0	P04424	P04424	ASL	HUMAN			24.254	1.64	-0.00477277	-0.000729052
LCN1	0.767299	0.924834	0.546687	703	LCN1_HUMAN	0	P31025	P31025	LCN1	HUMAN			24.0321	1.24	0.0458676	0.0408818
MOES	0.769133	0.924834	-0.210727	683	MOES_HUMAN	0	P26038	P26038	MSN	HUMAN			24.802	6.04	-0.0268138	0.0574813
CATA	0.772288	0.924834	0.202503	487	CATA_HUMAN	0	P04040	P04040	CAT	HUMAN			25.8017	13.36	-0.0918153	0.0449854
GSHB	0.77293	0.924834	0.159094	140	GSHB_HUMAN	0	P48637	P48637	GSS	HUMAN			24.8714	1.4	-0.0104712	-0.00287205
KV401	0.773042	0.924834	0.0892859	520	KV401_HUMAN	0	P06312	P06312	IGKV4-1	HUMAN			31.8983	5.12	0.0342748	0.0150848
A0A087WU08;A0A0C4DGL8;H0Y300	0.776018	0.926519	0.151861	315	A0A087WU08_HUMAN;A0A0C4DGL8_HUMAN;H0Y300_HUMAN	0	A0A087WU08;A0A0C4DGL8;H0Y300	A0A087WU08;A0A0C4DGL8;H0Y300	HP	HUMAN			27.0817	2	-0.0184368	0.00218754
LAMB1	0.779401	0.926681	0.184056	310	LAMB1_HUMAN	0	P07942	P07942	LAMB1	HUMAN			23.9978	2	-0.0168361	-0.00219599
ZA2G	0.78025	0.926681	0.0702156	676	ZA2G_HUMAN	0	P25311	P25311	AZGP1	HUMAN			31.8572	21.44	-0.00840914	-0.0209935
H2A1B;H2A1;H2A1D;H2A3;H2A1C;H2A1H;H2A1J;H2AJ	0.780858	0.926681	0.544087	123	H2A1B_HUMAN;H2A1_HUMAN;H2A1D_HUMAN;H2A3_HUMAN;H2A1C_HUMAN;H2A1H_HUMAN;H2A1J_HUMAN;H2AJ_HUMAN	0	P04908;P0C0S8;P20671;Q7L7L0;Q93077;Q96KK5;Q99878;Q9BTM1	P04908;P0C0S8;P20671;Q7L7L0;Q93077;Q96KK5;Q99878;Q9BTM1	H2AC4;H2AC11;H2AC7;H2AW;H2AC6;H2AC12;H2AC14;H2AJ	HUMAN			25.3237	0.84	-0.0581809	0.0397647
MDN1	0.793174	0.937602	-0.249833	934	MDN1_HUMAN	0	Q9NU22	Q9NU22	MDN1	HUMAN			26.787	1.48	0.0224497	0.00793215
TRY2	0.795581	0.937602	0.251028	119	TRY2_HUMAN	0	P07478	P07478	PRSS2	HUMAN			27.0267	1.4	-0.042181	-0.0138829
LV537	0.795628	0.937602	0.221552	9	LV537_HUMAN	0	A0A075B6J1	A0A075B6J1	IGLV5-37	HUMAN			25.3322	0.96	-0.00333476	-0.00592038
SBSN	0.796407	0.937602	-0.149087	862	SBSN_HUMAN	0	Q6UWP8	Q6UWP8	SBSN	HUMAN			24.7823	2.56	-0.0207708	-0.044821
HV102	0.804655	0.943575	0.113013	667	HV102_HUMAN	0	P23083	P23083	IGHV1-2	HUMAN			30.7652	5.68	0.0583702	-0.00514016
PSA2	0.804673	0.943575	-0.138931	1	PSA2_HUMAN	0	P25787	P25787	PSMA2	HUMAN			25.1481	2.32	-0.05132	0.0148049
UGPA	0.806876	0.944284	0.259015	45	UGPA_HUMAN	0	Q16851	Q16851	UGP2	HUMAN			25.4591	3.08	-0.0374397	-0.014033
VNN1	0.808561	0.944386	-0.14862	384	VNN1_HUMAN	0	O95497	O95497	VNN1	HUMAN			25.375	6.16	0.0247435	-0.0705287
FA12	0.812633	0.94727	-0.0967814	400	FA12_HUMAN	0	P00748	P00748	F12	HUMAN			30.4696	23.24	-0.00641681	-0.0276044
KV320	0.817829	0.95145	0.0578891	419	KV320_HUMAN	0	P01619	P01619	IGKV3-20	HUMAN			33.2723	5.96	0.0402442	-0.0227707
PEPD	0.821324	0.952914	-0.0745559	609	PEPD_HUMAN	0	P12955	P12955	PEPD	HUMAN			25.0527	5.4	-0.0720052	-0.0133409
C1S	0.822472	0.952914	-0.0538077	566	C1S_HUMAN	0	P09871	P09871	C1S	HUMAN			32.0377	36	-0.0229922	-0.000678861
J3KRP0	0.825798	0.952914	0.170988	340	J3KRP0_HUMAN	0	J3KRP0	J3KRP0	CNDP1	HUMAN			25.5519	0.76	-0.000741314	-0.00197653
MMRN1	0.826852	0.952914	-0.0970829	817	MMRN1_HUMAN	0	Q13201	Q13201	MMRN1	HUMAN			26.054	13.52	0.0179633	-0.034331
ITIH4	0.827765	0.952914	0.110688	828	ITIH4_HUMAN	0	Q14624	Q14624	ITIH4	HUMAN			30.4662	2	-0.0231418	-0.00136928
AMYP	0.830914	0.952914	-0.193032	503	AMYP_HUMAN	0	P04746	P04746	AMY2A	HUMAN			25.0066	2.52	-0.00456456	-0.0303645
CBG	0.831485	0.952914	-0.0435419	549	CBG_HUMAN	0	P08185	P08185	SERPINA6	HUMAN			31.0391	13.92	-0.0143007	-0.0032786
LMAN2	0.831986	0.952914	0.144743	813	LMAN2_HUMAN	0	Q12907	Q12907	LMAN2	HUMAN			25.8703	3.2	-0.027914	-0.0762262
A0A075B7D0	0.836572	0.954712	0.110476	25	A0A075B7D0_HUMAN	0	A0A075B7D0	A0A075B7D0	IGHV1OR15-1	HUMAN			29.5177	2.28	0.015557	0.0161169
HV313	0.840139	0.954712	-0.15446	438	HV313_HUMAN	0	P01766	P01766	IGHV3-13	HUMAN			28.3238	2.08	0.044284	0.000831489
ANXA1	0.840178	0.954712	0.205596	490	ANXA1_HUMAN	0	P04083	P04083	ANXA1	HUMAN			23.6771	0.64	-0.000119425	-4.0137e-05
ALDOA	0.840257	0.954712	0.080534	488	ALDOA_HUMAN	0	P04075	P04075	ALDOA	HUMAN			27.4718	12.76	-0.0298785	0.000817032
GELS	0.841974	0.954712	-0.0487776	522	GELS_HUMAN	0	P06396	P06396	GSN	HUMAN			31.0937	43.8	-0.00781223	-0.0121165
H32	0.843248	0.954712	0.139927	869	H32_HUMAN	0	Q71DI3	Q71DI3	H3C15	HUMAN			27.5273	2.2	-0.0439422	0.0293075
CD109	0.845118	0.954999	-0.199105	867	CD109_HUMAN	0	Q6YHK3	Q6YHK3	CD109	HUMAN			24.1742	1.4	-0.000494826	-0.00372381
APOA2	0.846987	0.955285	-0.0752583	457	APOA2_HUMAN	0	P02652	P02652	APOA2	HUMAN			33.5837	8.8	-0.00265528	-0.0535595
LV136	0.850831	0.957792	-0.204661	71	LV136_HUMAN	0	A0A0B4J1U3	A0A0B4J1U3	IGLV1-36	HUMAN			26.4409	1.56	0.0542304	-0.00050141
HTRA1	0.858313	0.964378	-0.120407	893	HTRA1_HUMAN	0	Q92743	Q92743	HTRA1	HUMAN			23.6368	1.48	0.00334652	-0.0020999
IGF2	0.864491	0.969476	0.0998044	413	IGF2_HUMAN	0	P01344	P01344	IGF2	HUMAN			26.7187	1.48	-0.00434346	-0.00824543
HV349	0.869255	0.971377	-0.0477277	62	HV349_HUMAN	0	A0A0A0MS15	A0A0A0MS15	IGHV3-49	HUMAN			29.565	3.48	0.0939	0.000470992
B4GT1	0.869473	0.971377	0.110303	630	B4GT1_HUMAN	0	P15291	P15291	B4GALT1	HUMAN			25.1735	2.36	0.00242462	-0.0486662
CH3L1	0.872173	0.972555	-0.19496	720	CH3L1_HUMAN	0	P36222	P36222	CHI3L1	HUMAN			25.0071	6.76	-0.122017	0.0584423
TYPH	0.878105	0.973897	0.124695	205	TYPH_HUMAN	0	P19971	P19971	TYMP	HUMAN			24.2692	1.84	-0.0199794	0.00241702
IGHM	0.879165	0.973897	-0.0563738	451	IGHM_HUMAN	0	P01871	P01871	IGHM	HUMAN			33.4288	27.76	0.0707118	0.00903143
CATS	0.879849	0.973897	-0.121587	678	CATS_HUMAN	0	P25774	P25774	CTSS	HUMAN			24.2005	0.72	0.00879382	-0.025143
ADA2	0.879968	0.973897	-0.119322	196	ADA2_HUMAN	0	Q9NZK5	Q9NZK5	ADA2	HUMAN			25.1867	1.64	-0.0182263	0.00530624
HV118	0.884013	0.976545	-0.0774546	91	HV118_HUMAN	0	A0A0C4DH31	A0A0C4DH31	IGHV1-18	HUMAN			29.2969	3.04	0.0629877	-0.0133204
PTGDS	0.887043	0.978065	0.0962522	727	PTGDS_HUMAN	0	P41222	P41222	PTGDS	HUMAN			27.068	2.64	-0.0285073	-0.113421
ATL2	0.89017	0.979685	0.08433	191	ATL2_HUMAN	0	Q86TH1	Q86TH1	ADAMTSL2	HUMAN			23.9844	1.56	-0.0157195	-0.0102296
REG1A	0.893408	0.980531	-0.155675	514	REG1A_HUMAN	0	P05451	P05451	REG1A	HUMAN			26.7427	2.24	-0.042968	-0.00141783
TALDO	0.894868	0.980531	-0.0378602	723	TALDO_HUMAN	0	P37837	P37837	TALDO1	HUMAN			25.1621	3.72	-0.0278035	0.0326703
LV861	0.897118	0.980531	-0.101802	5	LV861_HUMAN	0	A0A075B6I0	A0A075B6I0	IGLV8-61	HUMAN			29.5587	1.56	0.0130099	-0.0395342
C1QA	0.903025	0.980531	-0.0475841	463	C1QA_HUMAN	0	P02745	P02745	C1QA	HUMAN			31.7333	9.04	-0.0290719	-0.0224044
PLXB1	0.903264	0.980531	-0.054787	367	PLXB1_HUMAN	0	O43157	O43157	PLXNB1	HUMAN			24.3849	2.48	-0.0308649	-0.000158843
AATC	0.904318	0.980531	0.218236	639	AATC_HUMAN	0	P17174	P17174	GOT1	HUMAN			24.3218	1.76	-0.0302061	-0.0196258
CMGA	0.905589	0.980531	0.116747	588	CMGA_HUMAN	0	P10645	P10645	CHGA	HUMAN			24.1524	1.28	0.012757	-0.0390836
H2AZ;H2AV	0.906204	0.980531	-0.107071	160	H2AZ_HUMAN;H2AV_HUMAN	0	P0C0S5;Q71UI9	P0C0S5;Q71UI9	H2AZ1;H2AZ2	HUMAN			24.7449	1.04	0.00759147	-0.0310532
COF1	0.907295	0.980531	-0.0869281	296	COF1_HUMAN	0	P23528	P23528	CFL1	HUMAN			26.8961	2.84	-0.0114087	0.040992
VWF	0.90753	0.980531	0.0360561	498	VWF_HUMAN	0	P04275	P04275	VWF	HUMAN			30.7767	110.64	-0.0516856	-0.0188057
VTDB	0.909227	0.980571	0.0212001	276	VTDB_HUMAN	0	P02774	P02774	GC	HUMAN			33.7772	39.76	-0.0165771	-0.0106766
BST1	0.912492	0.980913	0.0603837	179	BST1_HUMAN	0	Q10588	Q10588	BST1	HUMAN			24.9581	1.36	0.0005893	-0.0098819
NEO1	0.912863	0.980913	0.0713535	895	NEO1_HUMAN	0	Q92859	Q92859	NEO1	HUMAN			23.7987	1.24	-0.00422716	-0.00666727
SAP	0.915057	0.981486	-0.104234	542	SAP_HUMAN	0	P07602	P07602	PSAP	HUMAN			23.9312	0.96	-0.00431357	-0.00903282
LV460	0.918761	0.981932	-0.105458	6	LV460_HUMAN	0	A0A075B6I1	A0A075B6I1	IGLV4-60	HUMAN			27.6182	2	0.0241856	-0.00721243
H2A2C;H2A2A	0.919411	0.981932	0.0620864	844	H2A2C_HUMAN;H2A2A_HUMAN	0	Q16777;Q6FI13	Q16777;Q6FI13	H2AC20;H2AC18	HUMAN			27.2492	1	0.0304313	-0.0405165
HSP7C	0.920458	0.981932	0.0579145	297	HSP7C_HUMAN	0	P11142	P11142	HSPA8	HUMAN			25.0052	4.12	-0.049181	0.0207738
GSTO1	0.925546	0.982868	-0.115107	779	GSTO1_HUMAN	0	P78417	P78417	GSTO1	HUMAN			24.9887	2.28	-0.023606	0.00126783
G6PE	0.926582	0.982868	0.0238682	383	G6PE_HUMAN	0	O95479	O95479	H6PD	HUMAN			24.762	4.16	-0.018586	-0.0245185
CFAH	0.926717	0.982868	-0.0181511	558	CFAH_HUMAN	0	P08603	P08603	CFH	HUMAN			33.3808	82.64	-0.0221337	-0.0249256
PSA3	0.929691	0.982868	-0.0720493	680	PSA3_HUMAN	0	P25788	P25788	PSMA3	HUMAN			24.9988	2.96	-0.0545474	0.0306159
H2AX;H2A2B;H2A1A	0.930953	0.982868	0.0432067	635	H2AX_HUMAN;H2A2B_HUMAN;H2A1A_HUMAN	0	P16104;Q8IUE6;Q96QV6	P16104;Q8IUE6;Q96QV6	H2AX;H2AC21;H2AC1	HUMAN			28.671	2.56	0.0206539	-0.0178636
QSOX1	0.931313	0.982868	-0.0218594	358	QSOX1_HUMAN	0	O00391	O00391	QSOX1	HUMAN			27.4704	22.4	-0.0180056	-0.0110708
DSG1	0.934823	0.983182	0.0735004	792	DSG1_HUMAN	0	Q02413	Q02413	DSG1	HUMAN			24.5268	4.4	-0.0101625	-0.0335539
PTPRF	0.934937	0.983182	-0.0462669	584	PTPRF_HUMAN	0	P10586	P10586	PTPRF	HUMAN			24.6193	5.08	-0.0623092	-0.0128044
CO8B	0.939739	0.985046	0.0205239	537	CO8B_HUMAN	0	P07358	P07358	C8B	HUMAN			29.6721	30.64	0.0167152	0.0103079
IGJ	0.94202	0.985046	-0.0361133	414	IGJ_HUMAN	0	P01591	P01591	JCHAIN	HUMAN			31.9244	8.88	0.0641252	0.00778041
A1AT	0.942423	0.985046	0.0147625	404	A1AT_HUMAN	0	P01009	P01009	SERPINA1	HUMAN			35.0942	51.84	-0.0173113	0.00426695
GDIR2	0.943377	0.985046	0.0530633	741	GDIR2_HUMAN	0	P52566	P52566	ARHGDIB	HUMAN			25.17	1.44	-0.0172996	0.0182366
KV105	0.95253	0.992849	-0.0259727	418	KV105_HUMAN	0	P01602	P01602	IGKV1-5	HUMAN			31.6141	3.08	0.0339371	0.00785938
ECM1	0.956641	0.992937	0.0207998	841	ECM1_HUMAN	0	Q16610	Q16610	ECM1	HUMAN			27.8752	18.6	0.0402342	-0.0326753
PDIA1	0.957745	0.992937	0.03825	534	PDIA1_HUMAN	0	P07237	P07237	P4HB	HUMAN			24.4458	1.32	-0.00669642	-0.00586844
CO8G	0.96033	0.992937	0.0169921	538	CO8G_HUMAN	0	P07360	P07360	C8G	HUMAN			30.3137	12.96	0.00848425	0.0244912
HV601	0.960919	0.992937	0.0183445	72	HV601_HUMAN	0	A0A0B4J1U7	A0A0B4J1U7	IGHV6-1	HUMAN			31.593	4.56	0.0374326	-0.0172023
ADIPO	0.961015	0.992937	0.0239945	839	ADIPO_HUMAN	0	Q15848	Q15848	ADIPOQ	HUMAN			29.3886	2.96	-0.061064	-0.0257946
TLN1	0.967634	0.993158	-0.0472492	951	TLN1_HUMAN	0	Q9Y490	Q9Y490	TLN1	HUMAN			24.3163	6.04	-0.0328245	-0.002131
AOC3	0.969456	0.993158	-0.0153454	845	AOC3_HUMAN	0	Q16853	Q16853	AOC3	HUMAN			24.82	2.68	-0.0135178	-0.0132313
CTRB1;CTRB2	0.97135	0.993158	0.0385846	145	CTRB1_HUMAN;CTRB2_HUMAN	0	P17538;Q6GPI1	P17538;Q6GPI1	CTRB1;CTRB2	HUMAN			25.5487	1	-0.00245785	-0.000522292
TRFE	0.971452	0.993158	-0.00718676	477	TRFE_HUMAN	0	P02787	P02787	TF	HUMAN			34.4416	90.92	-0.0116903	-0.0201526
FHR2	0.973036	0.993158	-0.0155209	151	FHR2_HUMAN	0	P36980	P36980	CFHR2	HUMAN			29.4672	4.48	-0.0425869	0.0226179
A2GL	0.974794	0.993158	-0.012291	467	A2GL_HUMAN	0	P02750	P02750	LRG1	HUMAN			32.8308	16.76	-0.0398106	0.0437562
AGRF5	0.977273	0.993158	-0.0289185	882	AGRF5_HUMAN	0	Q8IZF2	Q8IZF2	ADGRF5	HUMAN			23.9193	0.96	-0.00998958	-0.00140275
KV229	0.977682	0.993158	-0.028398	178	KV229_HUMAN	0	A2NJV5	A2NJV5	IGKV2-29	HUMAN			25.4949	0.24	-0.00204568	-0.00257675
KV315	0.981433	0.993158	-0.0068988	420	KV315_HUMAN	0	P01624	P01624	IGKV3-15	HUMAN			33.2809	3.04	0.030961	0.00623059
HV383	0.982595	0.993158	0.00963022	581	HV383_HUMAN	0	P0DTE1	P0DTE1	IGHV3-38-3	HUMAN			28.0212	1.12	0.0481589	-0.0157095
FCGBP	0.983323	0.993158	0.00472915	955	FCGBP_HUMAN	0	Q9Y6R7	Q9Y6R7	FCGBP	HUMAN			27.9014	57.4	-0.10388	-0.0018157
CO5	0.985079	0.993158	0.00426122	409	CO5_HUMAN	0	P01031	P01031	C5	HUMAN			32.0306	102.16	-0.00637829	-0.02414
MERTK	0.985221	0.993158	0.009894	812	MERTK_HUMAN	0	Q12866	Q12866	MERTK	HUMAN			25.1642	0.92	0.00225025	-0.00517628
SPRL1	0.985537	0.993158	0.0100501	826	SPRL1_HUMAN	0	Q14515	Q14515	SPARCL1	HUMAN			26.5502	7.96	-0.0612077	-0.0409331
C4BPB	0.986436	0.993158	0.00451281	657	C4BPB_HUMAN	0	P20851	P20851	C4BPB	HUMAN			30.3146	7.88	-0.0341671	-0.0114307
CBPA1	0.991944	0.997005	-0.0088824	625	CBPA1_HUMAN	0	P15085	P15085	CPA1	HUMAN			24.6475	1.56	-0.00137814	0.0153585
IC1	0.994206	0.997581	-0.00139162	508	IC1_HUMAN	0	P05155	P05155	SERPING1	HUMAN			33.5273	24.68	-0.0247822	-0.00258913
CFAI	0.998597	0.9996	-0.000517705	284	CFAI_HUMAN	0	P05156	P05156	CFI	HUMAN			31.5217	31.56	-0.00480665	0.0166259
IGLC1	0.9996	0.9996	0.000114382	81	IGLC1_HUMAN	0	P0CG04	P0CG04	IGLC1	HUMAN			32.527	3.68	0.0380723	-0.0150952
LV312				11	LV312_HUMAN	0	A0A075B6K2	A0A075B6K2	IGLV3-12	HUMAN			25.9788	0.76	-0.0143613	-0.0132449
KVD30				19	KVD30_HUMAN	0	A0A075B6S6	A0A075B6S6	IGKV2D-30	HUMAN			28.1278	0.64	-0.0134258	2.49529e-05
OSCAR				35	OSCAR_HUMAN	0	Q8IYS5	Q8IYS5	OSCAR	HUMAN			22.8722	0.36	-0.000342785	-0.00451958
A0A087WYE8				44	A0A087WYE8_HUMAN	0	A0A087WYE8	A0A087WYE8	IGHV1OR21-1	HUMAN			24.9076	0.4	0.00102183	-0.00319062
CATH				48	CATH_HUMAN	0	P09668	P09668	CTSH	HUMAN			25.1155	0.52	-0.00211135	-0.00249644
LV552				59	LV552_HUMAN	0	A0A0A0MRZ9	A0A0A0MRZ9	IGLV5-52	HUMAN			25.242	0.52	7.5724e-05	-0.00297248
KVD43				80	KVD43_HUMAN	0	A0A0B4J1Z2	A0A0B4J1Z2	IGKV1D-43	HUMAN			25.1118	0.16	-0.000126772	-0.00142769
KVD20				89	KVD20_HUMAN	0	A0A0C4DH25	A0A0C4DH25	IGKV3D-20	HUMAN			30.7676	1.6	0.000476139	0.00439973
KVD07				100	KVD07_HUMAN	0	A0A0C4DH55	A0A0C4DH55	IGKV3D-7	HUMAN			25.7665	1.24	0.00675597	-0.0388575
HS71A;HS71B				106	HS71A_HUMAN;HS71B_HUMAN	0	P0DMV8;P0DMV9	P0DMV8;P0DMV9	HSPA1A;HSPA1B	HUMAN			23.8989	0.72	0.000545737	-0.000808997
HV692				111	HV692_HUMAN	0	A0A0G2JMI3	A0A0G2JMI3	IGHV1-69-2	HUMAN			27.0186	1.32	0.0179237	0.000618657
FAS				122	FAS_HUMAN	0	P49327	P49327	FASN	HUMAN			22.7003	0.72	-0.0301221	-0.0365136
HLAC				127	HLAC_HUMAN	0	P10321	P10321	HLA-C	HUMAN			25.2813	0.6	-0.000884375	0.00232532
ACY1				131	ACY1_HUMAN	0	Q03154	Q03154	ACY1	HUMAN			24.6827	0.8	-0.0037068	-0.00446083
HNRPU				133	HNRPU_HUMAN	0	Q00839	Q00839	HNRNPU	HUMAN			26.2056	0.48	-0.00356709	0.00621484
SC6A1				139	SC6A1_HUMAN	0	P30531	P30531	SLC6A1	HUMAN			30.479	0.44	-0.000690685	-0.00225042
HBG1				142	HBG1_HUMAN	0	P69891	P69891	HBG1	HUMAN			24.8754	0.84	0.000598111	-0.00410628
C1TC				150	C1TC_HUMAN	0	P11586	P11586	MTHFD1	HUMAN			24.0771	0.88	-0.0219951	-0.000728614
ITA2B				156	ITA2B_HUMAN	0	P08514	P08514	ITGA2B	HUMAN			23.7125	0.68	0.0132151	-0.000125893
TGM3				159	TGM3_HUMAN	0	Q08188	Q08188	TGM3	HUMAN			24.5216	1.12	-0.0100478	-0.00390691
TGFB1				161	TGFB1_HUMAN	0	P01137	P01137	TGFB1	HUMAN			24.5299	1.32	-0.0012309	-0.0109189
CELR1				174	CELR1_HUMAN	0	Q9NYQ6	Q9NYQ6	CELSR1	HUMAN			27.3036	0.76	0.000451406	-0.0701608
CADH2				175	CADH2_HUMAN	0	P19022	P19022	CDH2	HUMAN			24.9098	1.2	0.00121987	-0.00428446
NHRF3				182	NHRF3_HUMAN	0	Q5T2W1	Q5T2W1	PDZK1	HUMAN			27.7475	0.92	0.0272886	0.0261473
FHAD1				189	FHAD1_HUMAN	0	B1AJZ9	B1AJZ9	FHAD1	HUMAN			29.2362	0.52	-0.00337607	-0.000838338
IBP1				207	IBP1_HUMAN	0	P08833	P08833	IGFBP1	HUMAN			25.833	1	-0.00234049	0.0177022
H2AY				274	H2AY_HUMAN	0	O75367	O75367	MACROH2A1	HUMAN			25.2178	0.24	-0.00176791	0.00167725
4F2				299	4F2_HUMAN	0	P08195	P08195	SLC3A2	HUMAN			23.3325	0.88	-0.000672786	-0.00124697
G3V3A0				307	G3V3A0_HUMAN	0	G3V3A0	G3V3A0	SERPINA3	HUMAN			24.0976	1	-0.00831837	0.00050007
ANXA2				325	ANXA2_HUMAN	0	P07355	P07355	ANXA2	HUMAN			23.3269	0.56	-0.00436982	0.00035416
LDLR				326	LDLR_HUMAN	0	P01130	P01130	LDLR	HUMAN			24.0202	1.56	-0.0222569	-0.00605849
RELN				339	RELN_HUMAN	0	P78509	P78509	RELN	HUMAN			22.7818	1.6	-0.00321675	-0.0371091
ICAM2				341	ICAM2_HUMAN	0	P13598	P13598	ICAM2	HUMAN			24.9904	1.56	-0.00152474	0.00642313
PDLI1				355	PDLI1_HUMAN	0	O00151	O00151	PDLIM1	HUMAN			25.2127	0.36	5.79662e-05	-0.00172384
ISLR				360	ISLR_HUMAN	0	O14498	O14498	ISLR	HUMAN			24.8726	0.96	0.00025078	-0.00193789
AT2A1				364	AT2A1_HUMAN	0	O14983	O14983	ATP2A1	HUMAN			23.1912	0.76	0.0321108	-0.0268746
PLXB2				365	PLXB2_HUMAN	0	O15031	O15031	PLXNB2	HUMAN			24.0356	0.72	-0.00906209	-0.000864217
B4GA1				368	B4GA1_HUMAN	0	O43505	O43505	B4GAT1	HUMAN			24.1215	0.56	-0.000667365	0.00110589
IDHC				379	IDHC_HUMAN	0	O75874	O75874	IDH1	HUMAN			25.5868	0.6	-0.000146621	0.000233553
DHE3				388	DHE3_HUMAN	0	P00367	P00367	GLUD1	HUMAN			26.9908	1.08	-0.00972167	-0.00690343
FA8				391	FA8_HUMAN	0	P00451	P00451	F8	HUMAN			24.068	2.04	-0.0075312	-0.00160204
HV311				435	HV311_HUMAN	0	P01762	P01762	IGHV3-11	HUMAN			24.9168	0.72	-0.000577358	-0.0010898
S10A6				525	S10A6_HUMAN	0	P06703	P06703	S100A6	HUMAN			25.9639	0.64	-0.0030653	0.00118349
GDN				532	GDN_HUMAN	0	P07093	P07093	SERPINE2	HUMAN			23.5143	0.24	-0.00663939	-0.0135177
CAN1				539	CAN1_HUMAN	0	P07384	P07384	CAPN1	HUMAN			24.0351	0.96	-0.00214125	0.000509238
TBB5;TBB3;TBB2A;TBB2B				540	TBB5_HUMAN;TBB3_HUMAN;TBB2A_HUMAN;TBB2B_HUMAN	0	P07437;Q13509;Q13885;Q9BVA1	P07437;Q13509;Q13885;Q9BVA1	TUBB;TUBB3;TUBB2A;TUBB2B	HUMAN			23.8205	1.44	-0.0158444	-0.0107554
HS90B				550	HS90B_HUMAN	0	P08238	P08238	HSP90AB1	HUMAN			24.5828	0.92	-0.00669346	0.00191759
PLEK				556	PLEK_HUMAN	0	P08567	P08567	PLEK	HUMAN			24.5681	0.92	-0.00360041	-0.000705943
PGFRB				565	PGFRB_HUMAN	0	P09619	P09619	PDGFRB	HUMAN			24.2223	0.64	-0.00613218	-0.000893349
ALDOC				569	ALDOC_HUMAN	0	P09972	P09972	ALDOC	HUMAN			24.5184	1	-0.000953825	-0.0125583
IGLC3				575	IGLC3_HUMAN	0	P0DOY3	P0DOY3	IGLC3	HUMAN			24.4429	0.72	-0.00342646	-0.00755848
PPGB				586	PPGB_HUMAN	0	P10619	P10619	CTSA	HUMAN			23.8386	1.6	-0.000135256	0.00968311
LAMP1				596	LAMP1_HUMAN	0	P11279	P11279	LAMP1	HUMAN			24.6257	1	0.00796661	0.0133556
CO6A2				602	CO6A2_HUMAN	0	P12110	P12110	COL6A2	HUMAN			24.3111	0.56	-0.00641351	-0.00188147
PIP				604	PIP_HUMAN	0	P12273	P12273	PIP	HUMAN			25.5636	0.44	-0.00780611	-0.00783649
FCG2A				605	FCG2A_HUMAN	0	P12318	P12318	FCGR2A	HUMAN			25.6797	0.4	0.00130075	0.000520387
RINI				611	RINI_HUMAN	0	P13489	P13489	RNH1	HUMAN			24.6019	1.36	-0.0117563	-0.00248247
LYAM3				636	LYAM3_HUMAN	0	P16109	P16109	SELP	HUMAN			24.3982	1.12	-0.0115466	0.00175892
SAP3				641	SAP3_HUMAN	0	P17900	P17900	GM2A	HUMAN			24.0878	0.72	-0.00410867	-0.00398028
LEG3				642	LEG3_HUMAN	0	P17931	P17931	LGALS3	HUMAN			24.8274	0.88	-0.0289637	0.00216355
CAP7				653	CAP7_HUMAN	0	P20160	P20160	AZU1	HUMAN			25.2074	1.36	-0.00877667	-0.00115524
MIME				656	MIME_HUMAN	0	P20774	P20774	OGN	HUMAN			24.6588	0.52	-0.00141019	-0.00267501
S1PR1				660	S1PR1_HUMAN	0	P21453	P21453	S1PR1	HUMAN			27.0292	0.52	-0.00105386	-0.000674808
MMP8				665	MMP8_HUMAN	0	P22894	P22894	MMP8	HUMAN			23.7791	2.96	-0.0227516	0.0522872
MGAT1				684	MGAT1_HUMAN	0	P26572	P26572	MGAT1	HUMAN			24.4126	0.8	-0.00522539	0.00112326
CNTFR				686	CNTFR_HUMAN	0	P26992	P26992	CNTFR	HUMAN			24.7483	0.24	0.000735692	-0.00279215
PSB4				693	PSB4_HUMAN	0	P28070	P28070	PSMB4	HUMAN			25.8676	1.28	-0.019251	-0.0104894
PEBP1				699	PEBP1_HUMAN	0	P30086	P30086	PEBP1	HUMAN			25.2133	1.04	-0.000163897	-0.0284811
PDIA3				700	PDIA3_HUMAN	0	P30101	P30101	PDIA3	HUMAN			24.0998	0.84	-0.00699054	-0.00454187
1433B				708	1433B_HUMAN	0	P31946	P31946	YWHAB	HUMAN			25.1879	0.84	-0.00338972	0.00107045
SFTPD				715	SFTPD_HUMAN	0	P35247	P35247	SFTPD	HUMAN			26.6126	0.48	0.00147613	0.00224328
PSB10				726	PSB10_HUMAN	0	P40306	P40306	PSMB10	HUMAN			23.9726	0.6	-0.00104236	-0.00074502
PSB2				736	PSB2_HUMAN	0	P49721	P49721	PSMB2	HUMAN			25.3758	0.88	-0.00154435	-0.00256211
VASP				738	VASP_HUMAN	0	P50552	P50552	VASP	HUMAN			24.8144	0.84	0.000652816	-0.000589268
CAD15				751	CAD15_HUMAN	0	P55291	P55291	CDH15	HUMAN			23.6745	0.28	0.00136891	-0.00623394
CCL18				752	CCL18_HUMAN	0	P55774	P55774	CCL18	HUMAN			24.4826	0.84	0.00338881	-0.000144676
EF1A1				774	EF1A1_HUMAN	0	P68104	P68104	EEF1A1	HUMAN			25.0034	1.16	-0.010097	-0.00176844
SHPS1;SIRBL;SIRPG				778	SHPS1_HUMAN;SIRBL_HUMAN;SIRPG_HUMAN	0	P78324;Q5TFQ8;Q9P1W8	P78324;Q5TFQ8;Q9P1W8	SIRPA;SIRPB1;SIRPG	HUMAN			30.5457	1.24	0.0014219	-0.00406184
BASP1				783	BASP1_HUMAN	0	P80723	P80723	BASP1	HUMAN			24.5881	0.68	-0.00137031	0.000122039
ARF3;ARF1;ARF5				786	ARF3_HUMAN;ARF1_HUMAN;ARF5_HUMAN	0	P61204;P84077;P84085	P61204;P84077;P84085	ARF3;ARF1;ARF5	HUMAN			24.671	0.6	-0.0048979	-0.00094388
CAP1				789	CAP1_HUMAN	0	Q01518	Q01518	CAP1	HUMAN			25.4662	0.88	0.000198328	-0.00151358
NUCB1				793	NUCB1_HUMAN	0	Q02818	Q02818	NUCB1	HUMAN			24.3972	1.92	-0.0111228	-0.00273856
1433F				798	1433F_HUMAN	0	Q04917	Q04917	YWHAH	HUMAN			24.8277	0.64	-0.00477597	-0.000152381
SIGL5;SIG14				807	SIGL5_HUMAN;SIG14_HUMAN	0	O15389;Q08ET2	O15389;Q08ET2	SIGLEC5;SIGLEC14	HUMAN			24.819	0.84	-0.00101072	-0.000300741
FSTL1				810	FSTL1_HUMAN	0	Q12841	Q12841	FSTL1	HUMAN			23.2696	0.76	-0.00956002	0.000978497
SBP1				818	SBP1_HUMAN	0	Q13228	Q13228	SELENBP1	HUMAN			23.7457	0.92	-0.000256993	0.000857223
CD166				820	CD166_HUMAN	0	Q13740	Q13740	ALCAM	HUMAN			24.2106	0.96	-0.00403658	-6.65935e-05
BLMH				823	BLMH_HUMAN	0	Q13867	Q13867	BLMH	HUMAN			24.5949	1.32	-0.00725656	-0.00581159
CCL14				842	CCL14_HUMAN	0	Q16627	Q16627	CCL14	HUMAN			25.0634	1.04	-0.00528269	-0.00276502
LEGL				848	LEGL_HUMAN	0	Q3ZCW2	Q3ZCW2	LGALSL	HUMAN			25.0454	0.64	-0.000107877	-0.00163055
TGO1				851	TGO1_HUMAN	0	Q5JRA6	Q5JRA6	MIA3	HUMAN			23.6618	0.92	0.00634863	0.00716135
SH3L3				856	SH3L3_HUMAN	0	Q9H299	Q9H299	SH3BGRL3	HUMAN			26.3436	1.28	0.00472782	0.00467847
OLFM4				863	OLFM4_HUMAN	0	Q6UX06	Q6UX06	OLFM4	HUMAN			23.6348	0.24	-0.000198398	-0.00118165
URP2				877	URP2_HUMAN	0	Q86UX7	Q86UX7	FERMT3	HUMAN			24.1164	1.12	-0.00164651	-0.000110084
TRML1				878	TRML1_HUMAN	0	Q86YW5	Q86YW5	TREML1	HUMAN			23.9551	1.04	0.000438023	0.00241035
SFPA2;SFTA1				879	SFPA2_HUMAN;SFTA1_HUMAN	0	Q8IWL1;Q8IWL2	Q8IWL1;Q8IWL2	SFTPA2;SFTPA1	HUMAN			25.5272	0.44	-0.00104427	-0.000274432
FA20C				880	FA20C_HUMAN	0	Q8IXL6	Q8IXL6	FAM20C	HUMAN			25.0495	1.12	0.00294129	-0.00279959
WHAMM				886	WHAMM_HUMAN	0	Q8TF30	Q8TF30	WHAMM	HUMAN			31.6479	1.08	-0.00182043	0.0705278
BHMT1				898	BHMT1_HUMAN	0	Q93088	Q93088	BHMT	HUMAN			25.0082	1.12	-0.0204768	0.0124117
PSB7				908	PSB7_HUMAN	0	Q99436	Q99436	PSMB7	HUMAN			25.0345	0.48	-0.00268136	-0.00630643
FUCO2				913	FUCO2_HUMAN	0	Q9BTY2	Q9BTY2	FUCA2	HUMAN			23.3178	0.76	-0.000138425	-0.00105144
MENT				914	MENT_HUMAN	0	Q9BUN1	Q9BUN1	MENT	HUMAN			25.883	1.28	-0.00558016	-0.000317309
NIF3L				919	NIF3L_HUMAN	0	Q9GZT8	Q9GZT8	NIF3L1	HUMAN			23.6162	0.64	-0.00187716	0.000236941
DPEP2				922	DPEP2_HUMAN	0	Q9H4A9	Q9H4A9	DPEP2	HUMAN			24.6761	1.12	-0.00096294	-0.00303086
AT131				927	AT131_HUMAN	0	Q9HD20	Q9HD20	ATP13A1	HUMAN			30.1597	0.84	-0.00865953	-0.00080353
ERAP1				935	ERAP1_HUMAN	0	Q9NZ08	Q9NZ08	ERAP1	HUMAN			24.5107	0.72	0.0030077	-0.00640327
NOTC3				944	NOTC3_HUMAN	0	Q9UM47	Q9UM47	NOTCH3	HUMAN			23.5465	0.92	-0.0142819	-0.00444724
CLC11				949	CLC11_HUMAN	0	Q9Y240	Q9Y240	CLEC11A	HUMAN			23.2627	0.88	-0.00265242	-0.00771945
EMIL1				954	EMIL1_HUMAN	0	Q9Y6C2	Q9Y6C2	EMILIN1	HUMAN			28.4747	0.36	-0.00162754	-0.00393891

## Sheet: S4 D10~limma
feature_id	p	fdr	effect	proId	protein	isoform	uniprot	canonical	gene	organism	reverse	contaminant	mean.log2.LFQ.intensity	mean.pepcounts	pca1	pca2
APOA5	5.17022e-05	0.0181132	-2.2535	172	APOA5_HUMAN	0	Q6Q788	Q6Q788	APOA5	HUMAN			25.3356	5.52	-0.0416845	0.0543627
PGRP1	6.42313e-05	0.0181132	-3.64663	376	PGRP1_HUMAN	0	O75594	O75594	PGLYRP1	HUMAN			24.5368	2.52	-0.0209978	0.0166719
TRFL	0.00058658	0.0860628	-1.96734	282	TRFL_HUMAN	0	P02788	P02788	LTF	HUMAN			27.9476	31	-0.0115138	0.0728814
LVX54	0.000610374	0.0860628	5.16465	7	LVX54_HUMAN	0	A0A075B6I4	A0A075B6I4	IGLV10-54	HUMAN			27.7213	0.8	-0.00693787	-0.0213985
CATG	0.000925846	0.104435	-3.21515	554	CATG_HUMAN	0	P08311	P08311	CTSG	HUMAN			24.5531	3.36	-0.0457035	0.0853524
MMP8	0.00136449	0.112957	-5.3214	665	MMP8_HUMAN	0	P22894	P22894	MMP8	HUMAN			23.7791	2.96	-0.0227516	0.0522872
PERM	0.00144437	0.112957	-2.68338	510	PERM_HUMAN	0	P05164	P05164	MPO	HUMAN			26.5394	10	-0.0383529	0.126851
APOC3	0.00160223	0.112957	0.979121	186	APOC3_HUMAN	0	P02656	P02656	APOC3	HUMAN			32.9027	4	-0.0232041	-0.052763
ELNE	0.00197687	0.123884	-2.48341	551	ELNE_HUMAN	0	P08246	P08246	ELANE	HUMAN			26.9386	2.16	-0.0249654	0.101846
SYWC	0.00220377	0.124292	-1.84141	671	SYWC_HUMAN	0	P23381	P23381	WARS1	HUMAN			24.4222	6	-0.132234	0.0463197
MMP9	0.00333768	0.146056	-1.90968	623	MMP9_HUMAN	0	P14780	P14780	MMP9	HUMAN			26.6703	14	-0.0253617	0.0570426
ALDOB	0.00354877	0.146056	3.32344	504	ALDOB_HUMAN	0	P05062	P05062	ALDOB	HUMAN			24.9645	6.88	-0.141755	-0.137666
LUM	0.00368512	0.146056	-0.692519	739	LUM_HUMAN	0	P51884	P51884	LUM	HUMAN			29.2156	12.64	-0.00189999	-0.00397996
LBP	0.00369745	0.146056	-1.41611	645	LBP_HUMAN	0	P18428	P18428	LBP	HUMAN			30.8753	14.8	-0.01938	0.0604119
NRP1	0.00388447	0.146056	-0.793511	291	NRP1_HUMAN	0	O14786	O14786	NRP1	HUMAN			26.5246	5.16	-0.00819653	0.00742696
KV137;KVD37	0.00440543	0.155292	-1.85258	20	KV137_HUMAN;KVD37_HUMAN	0	A0A075B6S9;P0DSN7	A0A075B6S9;P0DSN7	IGKV1-37;IGKV1D-37	HUMAN			25.4837	0.96	-0.0271865	0.0266584
CO6A1	0.00471815	0.156531	2.27962	51	CO6A1_HUMAN	0	P12109	P12109	COL6A1	HUMAN			24.6146	4.24	-0.0957069	-0.062738
DESP	0.00543979	0.170447	2.80007	633	DESP_HUMAN	0	P15924	P15924	DSP	HUMAN			24.5338	10.76	-0.00176659	-0.0593282
PSB1	0.00645226	0.19153	1.16462	654	PSB1_HUMAN	0	P20618	P20618	PSMB1	HUMAN			25.6375	2.64	-0.0519334	-0.0155276
AFAM	0.00746233	0.209199	0.926938	732	AFAM_HUMAN	0	P43652	P43652	AFM	HUMAN			31.376	40.2	0.00472945	-0.0846211
CBPB2	0.00784746	0.209199	0.816262	901	CBPB2_HUMAN	0	Q96IY4	Q96IY4	CPB2	HUMAN			28.9731	16.16	-0.0143127	-0.0367325
CELR1	0.00844815	0.209199	6.50091	174	CELR1_HUMAN	0	Q9NYQ6	Q9NYQ6	CELSR1	HUMAN			27.3036	0.76	0.000451406	-0.0701608
CD44	0.00938755	0.209199	-0.847389	317	CD44_HUMAN	0	P16070	P16070	CD44	HUMAN			27.677	2.68	-0.0110555	0.00571373
PRTN3	0.00944261	0.209199	-1.98329	673	PRTN3_HUMAN	0	P24158	P24158	PRTN3	HUMAN			26.5937	3	-0.0255743	0.101354
KV108;KV109	0.00998994	0.209199	-0.690441	101	KV108_HUMAN;KV109_HUMAN	0	A0A0C4DH67;A0A0C4DH69	A0A0C4DH67;A0A0C4DH69	IGKV1-8;IGKV1-9	HUMAN			29.1745	3.84	0.0324735	0.00606022
PLAK	0.0100082	0.209199	2.4806	624	PLAK_HUMAN	0	P14923	P14923	JUP	HUMAN			23.6687	3.76	0.0146548	-0.0436491
PSPB	0.0100906	0.209199	-0.984667	546	PSPB_HUMAN	0	P07988	P07988	SFTPB	HUMAN			26.8783	10.32	-0.0680738	0.048651
PCYOX	0.0103857	0.209199	0.686815	941	PCYOX_HUMAN	0	Q9UHG3	Q9UHG3	PCYOX1	HUMAN			26.4429	10.36	-0.0245058	-0.0381756
APOD	0.0126688	0.246387	-0.854909	203	APOD_HUMAN	0	P05090	P05090	APOD	HUMAN			32.4951	8.48	-0.0566191	0.0240981
TSK	0.0131974	0.248112	1.42911	887	TSK_HUMAN	0	Q8WUA8	Q8WUA8	TSKU	HUMAN			26.4268	5.48	0.000853984	-0.0365058
TENX	0.0172699	0.302084	-1.19869	125	TENX_HUMAN	0	P22105	P22105	TNXB	HUMAN			24.7688	6.04	-0.0287321	0.00871143
IPSP	0.0186037	0.302084	1.19291	507	IPSP_HUMAN	0	P05154	P05154	SERPINA5	HUMAN			27.1518	9.84	0.0221751	-0.0689591
LKHA4	0.0202708	0.302084	-1.22321	568	LKHA4_HUMAN	0	P09960	P09960	LTA4H	HUMAN			25.4039	7.76	-0.0530849	0.103076
FINC	0.0208415	0.302084	0.952778	468	FINC_HUMAN	0	P02751	P02751	FN1	HUMAN			32.6078	117.68	0.032221	-0.0650272
AMPN	0.0211782	0.302084	1.45077	628	AMPN_HUMAN	0	P15144	P15144	ANPEP	HUMAN			26.6885	18.08	-0.0472316	-0.114415
CSPG2	0.0214845	0.302084	-1.57398	612	CSPG2_HUMAN	0	P13611	P13611	VCAN	HUMAN			26.8527	3.16	-0.0621989	-0.0081397
IGHG1	0.022137	0.302084	-0.454319	449	IGHG1_HUMAN	0	P01857	P01857	IGHG1	HUMAN			35.2179	29.64	0.0131592	0.00478
PTX3	0.0226642	0.302084	3.40926	682	PTX3_HUMAN	0	P26022	P26022	PTX3	HUMAN			22.9795	1.52	-0.0125276	-0.0759427
SODC	0.0229622	0.302084	2.00986	331	SODC_HUMAN	0	P00441	P00441	SOD1	HUMAN			25.5764	1.16	0.00894136	-0.0275256
SVEP1	0.0230882	0.302084	1.38483	64	SVEP1_HUMAN	0	Q4LDE5	Q4LDE5	SVEP1	HUMAN			24.5522	5.36	-0.113897	-0.0303699
KAIN	0.0232074	0.302084	1.12784	697	KAIN_HUMAN	0	P29622	P29622	SERPINA4	HUMAN			29.2774	19.68	-0.00463574	-0.111888
KV230	0.0233431	0.302084	-0.843817	519	KV230_HUMAN	0	P06310	P06310	IGKV2-30	HUMAN			29.3892	4.16	0.0278317	0.0156989
TAGL2	0.0249041	0.302084	-5.60692	722	TAGL2_HUMAN	0	P37802	P37802	TAGLN2	HUMAN			24.3914	2.4	0.00556342	0.107923
KVD28	0.0250266	0.302084	-0.508208	169	KVD28_HUMAN	0	P01615	P01615	IGKV2D-28	HUMAN			31.3081	3.12	0.0280556	0.025642
SBSN	0.0251158	0.302084	-1.36301	862	SBSN_HUMAN	0	Q6UWP8	Q6UWP8	SBSN	HUMAN			24.7823	2.56	-0.0207708	-0.044821
PI16	0.025322	0.302084	-1.19801	865	PI16_HUMAN	0	Q6UXB8	Q6UXB8	PI16	HUMAN			25.5739	2.16	-0.00103283	-0.00478903
H4	0.025892	0.302084	-1.18877	765	H4_HUMAN	0	P62805	P62805	H4C1	HUMAN			26.3549	4.44	-0.000270928	0.0656204
APOC2	0.0259277	0.302084	0.72828	347	APOC2_HUMAN	0	P02655	P02655	APOC2	HUMAN			32.3748	7.56	-0.0174642	-0.0381419
DOPD	0.0265194	0.302084	2.48425	698	DOPD_HUMAN	0	P30046	P30046	DDT	HUMAN			25.5025	3.04	-0.113349	-0.0378565
HV372	0.0267805	0.302084	-0.633218	162	HV372_HUMAN	0	A0A0B4J1Y9	A0A0B4J1Y9	IGHV3-72	HUMAN			32.9764	7.8	0.0250604	0.0255522
FA11	0.0283494	0.31019	0.633977	483	FA11_HUMAN	0	P03951	P03951	F11	HUMAN			28.2535	22.12	0.0208448	-0.0152613
SRGN	0.0285991	0.31019	-0.765634	582	SRGN_HUMAN	0	P10124	P10124	SRGN	HUMAN			26.1617	1.4	0.00513617	0.0260237
TTHY	0.0298145	0.312037	1.18165	473	TTHY_HUMAN	0	P02766	P02766	TTR	HUMAN			32.4556	12.64	-0.0146237	-0.112664
CDHR2	0.0298759	0.312037	2.31275	918	CDHR2_HUMAN	0	Q9BYE9	Q9BYE9	CDHR2	HUMAN			25.4688	10.08	-0.0426086	-0.191975
GDN	0.0312301	0.317248	2.64346	532	GDN_HUMAN	0	P07093	P07093	SERPINE2	HUMAN			23.5143	0.24	-0.00663939	-0.0135177
A0A075B7B8	0.0314998	0.317248	-0.504242	24	A0A075B7B8_HUMAN	0	A0A075B7B8	A0A075B7B8	IGHV3OR16-12	HUMAN			31.3918	1.48	-0.0122972	0.0210283
LV144	0.0327923	0.323031	-1.51278	421	LV144_HUMAN	0	P01699	P01699	IGLV1-44	HUMAN			27.2901	0.92	0.0622182	0.0060274
IGLL1	0.0332195	0.323031	-1.70518	632	IGLL1_HUMAN	0	P15814	P15814	IGLL1	HUMAN			25.8992	1.28	0.0709826	-0.00618921
H7C0L5	0.0346812	0.324256	1.87816	332	H7C0L5_HUMAN	0	H7C0L5	H7C0L5	ITIH4	HUMAN			28.3023	1.56	-0.0823672	-0.0368733
FHR3	0.0347681	0.324256	1.03306	794	FHR3_HUMAN	0	Q02985	Q02985	CFHR3	HUMAN			28.7959	5.2	-0.0131259	-0.0811814
C4BPA	0.0350703	0.324256	-0.439623	485	C4BPA_HUMAN	0	P04003	P04003	C4BPA	HUMAN			32.9187	41.96	-0.0203964	0.005329
APOC1	0.0379811	0.345505	1.01145	350	APOC1_HUMAN	0	P02654	P02654	APOC1	HUMAN			32.0896	5.64	-0.0168932	-0.0786642
HV338	0.0399067	0.350633	-0.659394	96	HV338_HUMAN	0	A0A0C4DH36	A0A0C4DH36	IGHV3-38	HUMAN			28.1371	2.36	0.00676135	0.0133291
LRP1	0.040241	0.350633	0.986354	801	LRP1_HUMAN	0	Q07954	Q07954	LRP1	HUMAN			25.2337	14.52	-0.0850892	-0.0282591
A0A0G2JMB2	0.0404099	0.350633	-0.859457	110	A0A0G2JMB2_HUMAN	0	A0A0G2JMB2	A0A0G2JMB2	IGHA2	HUMAN			30.4895	4.12	-0.00689766	-0.00706579
LV39	0.0430151	0.367583	-1.28494	13	LV39_HUMAN	0	A0A075B6K5	A0A075B6K5	IGLV3-9	HUMAN			28.7165	3.92	0.0839108	0.0223048
A1AG1	0.0449675	0.374886	-0.513088	471	A1AG1_HUMAN	0	P02763	P02763	ORM1	HUMAN			34.2755	11.8	-0.0264619	0.0332057
IL6RB	0.045199	0.374886	1.19463	157	IL6RB_HUMAN	0	P40189	P40189	IL6ST	HUMAN			24.4419	1.52	0.0085307	-0.0351747
NGAL	0.0473585	0.378888	-1.39805	781	NGAL_HUMAN	0	P80188	P80188	LCN2	HUMAN			26.4129	4.52	-0.024892	0.0119638
S10AC	0.047634	0.378888	-1.11721	782	S10AC_HUMAN	0	P80511	P80511	S100A12	HUMAN			26.525	1.6	-0.0138854	0.0406243
PCOC1	0.0476969	0.378888	0.976316	830	PCOC1_HUMAN	0	Q15113	Q15113	PCOLCE	HUMAN			25.2478	4.04	-0.00086434	-0.0574949
VSIG4	0.0496899	0.38086	1.93434	158	VSIG4_HUMAN	0	Q9Y279	Q9Y279	VSIG4	HUMAN			25.8788	2.32	-0.0253624	-0.0357534
GNPTG	0.0506202	0.38086	0.488353	943	GNPTG_HUMAN	0	Q9UJJ9	Q9UJJ9	GNPTG	HUMAN			24.9773	2.76	-0.0297853	-0.0499431
PXDC2	0.0511194	0.38086	-0.475938	864	PXDC2_HUMAN	0	Q6UX71	Q6UX71	PLXDC2	HUMAN			26.3894	7.08	-0.0277598	-0.010065
IGHG2	0.0512523	0.38086	-0.571069	450	IGHG2_HUMAN	0	P01859	P01859	IGHG2	HUMAN			34.0148	15.32	0.0133598	-0.00279543
HV226	0.0518682	0.38086	-0.870654	75	HV226_HUMAN	0	A0A0B4J1V2	A0A0B4J1V2	IGHV2-26	HUMAN			28.1824	3.6	0.0650085	0.00183104
6PGD	0.0523541	0.38086	-0.939506	740	6PGD_HUMAN	0	P52209	P52209	PGD	HUMAN			26.0689	2	-0.0105431	0.0202139
MUC18	0.0526721	0.38086	-0.951461	730	MUC18_HUMAN	0	P43121	P43121	MCAM	HUMAN			24.6229	3.28	-0.031166	0.0133203
GPX3	0.054156	0.381998	-0.819766	53	GPX3_HUMAN	0	P22352	P22352	GPX3	HUMAN			28.7312	5.8	-0.0376405	0.0952516
A2MG	0.0541841	0.381998	-0.466221	407	A2MG_HUMAN	0	P01023	P01023	A2M	HUMAN			34.3778	106.12	-0.0384913	-0.0122262
PEBP1	0.0593587	0.412993	1.85067	699	PEBP1_HUMAN	0	P30086	P30086	PEBP1	HUMAN			25.2133	1.04	-0.000163897	-0.0284811
HS71L	0.0600451	0.412993	-1.11638	714	HS71L_HUMAN	0	P34931	P34931	HSPA1L	HUMAN			27.6793	0.92	0.0105759	0.0489021
LV545;LV539	0.0616988	0.419254	-0.712534	115	LV545_HUMAN;LV539_HUMAN	0	A0A087WSX0;A0A0G2JS06	A0A087WSX0;A0A0G2JS06	IGLV5-45;IGLV5-39	HUMAN			26.9875	5.04	0.0662152	0.00865609
TGFB1	0.0639475	0.420085	0.670447	161	TGFB1_HUMAN	0	P01137	P01137	TGFB1	HUMAN			24.5299	1.32	-0.0012309	-0.0109189
HVC33	0.0641484	0.420085	-0.803466	577	HVC33_HUMAN	0	P0DP02	P0DP02	IGHV3-30-3	HUMAN			32.2999	3.36	0.0403378	0.0350895
CO2	0.0643302	0.420085	-0.39756	523	CO2_HUMAN	0	P06681	P06681	C2	HUMAN			30.0788	9.52	-0.0268432	-0.0171031
HV551	0.0648004	0.420085	-0.683226	97	HV551_HUMAN	0	A0A0C4DH38	A0A0C4DH38	IGHV5-51	HUMAN			30.325	4.8	0.0649816	0.0427587
PZP	0.0667819	0.425455	2.75405	655	PZP_HUMAN	0	P20742	P20742	PZP	HUMAN			26.9999	28.8	0.068549	-0.149587
PSB8	0.0671375	0.425455	-1.11546	129	PSB8_HUMAN	0	P28062	P28062	PSMB8	HUMAN			25.261	1.72	-0.0440176	0.0356583
IGLC2	0.0682952	0.427983	-0.452487	574	IGLC2_HUMAN	0	P0DOY2	P0DOY2	IGLC2	HUMAN			34.6798	10.48	0.024824	0.0080477
FA10	0.0703944	0.436291	0.355203	398	FA10_HUMAN	0	P00742	P00742	F10	HUMAN			28.7175	13.8	-0.0123509	-0.00827086
KPRP	0.0740087	0.451433	1.21794	858	KPRP_HUMAN	0	Q5T749	Q5T749	KPRP	HUMAN			24.995	7.88	-0.0157315	-0.0802225
KVD29;KVD26	0.074934	0.451433	-0.447025	170	KVD29_HUMAN;KVD26_HUMAN	0	A0A075B6S2;A0A0A0MRZ7	A0A075B6S2;A0A0A0MRZ7	IGKV2D-29;IGKV2D-26	HUMAN			31.177	5.4	0.00362317	0.00709114
ANT3	0.0754695	0.451433	0.401544	403	ANT3_HUMAN	0	P01008	P01008	SERPINC1	HUMAN			32.6369	38.28	-0.0387276	-0.0405335
MMRN1	0.0760393	0.451433	0.832146	817	MMRN1_HUMAN	0	Q13201	Q13201	MMRN1	HUMAN			26.054	13.52	0.0179633	-0.034331
HPT	0.0789043	0.461797	-0.426657	395	HPT_HUMAN	0	P00738	P00738	HP	HUMAN			35.5627	43.88	-0.021706	-0.00851373
TALDO	0.0796142	0.461797	-0.509478	723	TALDO_HUMAN	0	P37837	P37837	TALDO1	HUMAN			25.1621	3.72	-0.0278035	0.0326703
FAAA	0.0802414	0.461797	1.06255	638	FAAA_HUMAN	0	P16930	P16930	FAH	HUMAN			25.3044	4.76	-0.0695245	-0.0110648
ILEU	0.0830114	0.472914	-1.05023	702	ILEU_HUMAN	0	P30740	P30740	SERPINB1	HUMAN			25.3489	5.76	-0.0137588	0.0766501
SAA2	0.085132	0.477649	-1.91621	573	SAA2_HUMAN	0	P0DJI9	P0DJI9	SAA2	HUMAN			31.8805	4.92	-0.13392	0.16934
VCAM1	0.0855364	0.477649	-0.474648	647	VCAM1_HUMAN	0	P19320	P19320	VCAM1	HUMAN			27.4278	15.8	-0.0555147	0.0103751
LTBP1	0.0925613	0.51181	0.847121	288	LTBP1_HUMAN	0	Q14766	Q14766	LTBP1	HUMAN			24.6481	2.92	-0.00605402	-0.0153397
RET4	0.0974135	0.530434	0.970415	469	RET4_HUMAN	0	P02753	P02753	RBP4	HUMAN			30.817	11.44	-0.0154023	-0.127881
ENPP2	0.0984287	0.530434	-1.08999	286	ENPP2_HUMAN	0	Q13822	Q13822	ENPP2	HUMAN			24.4251	3.92	0.0186668	-0.00616829
HV43D	0.0987511	0.530434	-0.77456	578	HV43D_HUMAN	0	P0DP04	P0DP04	IGHV3-43D	HUMAN			30.3569	2.4	0.0787369	0.0297359
TKT	0.103532	0.546787	-1.62439	696	TKT_HUMAN	0	P29401	P29401	TKT	HUMAN			25.6665	7.92	-0.0660795	0.135635
MPRI	0.106997	0.546787	1.20613	600	MPRI_HUMAN	0	P11717	P11717	IGF2R	HUMAN			24.7034	7	-0.088092	0.000332454
CO6A3	0.107926	0.546787	0.741836	603	CO6A3_HUMAN	0	P12111	P12111	COL6A3	HUMAN			25.606	13.16	-0.0750974	-0.0398299
PLSL	0.10809	0.546787	-0.562602	615	PLSL_HUMAN	0	P13796	P13796	LCP1	HUMAN			27.2624	23.88	-0.0378104	0.0672034
S10A8	0.108274	0.546787	-0.802759	505	S10A8_HUMAN	0	P05109	P05109	S100A8	HUMAN			30.3305	6.72	0.0244277	0.0851385
THBG	0.108425	0.546787	0.430261	515	THBG_HUMAN	0	P05543	P05543	SERPINA7	HUMAN			29.6626	18.12	-0.0189988	-0.00948025
HV373	0.108582	0.546787	-0.513388	76	HV373_HUMAN	0	A0A0B4J1V6	A0A0B4J1V6	IGHV3-73	HUMAN			29.0443	3.76	0.0810725	0.0160627
FHR1	0.110762	0.548137	0.714381	795	FHR1_HUMAN	0	Q03591	Q03591	CFHR1	HUMAN			30.6763	7.68	-0.0230676	-0.0170827
KV315	0.112349	0.548137	0.492194	420	KV315_HUMAN	0	P01624	P01624	IGKV3-15	HUMAN			33.2809	3.04	0.030961	0.00623059
FGL1	0.113325	0.548137	-0.809043	806	FGL1_HUMAN	0	Q08830	Q08830	FGL1	HUMAN			26.4036	6.6	-0.0637921	0.0418209
CRP	0.113747	0.548137	-1.11696	461	CRP_HUMAN	0	P02741	P02741	CRP	HUMAN			32.7687	9.36	-0.0445915	0.102924
CBPN	0.115907	0.548137	-0.504045	629	CBPN_HUMAN	0	P15169	P15169	CPN1	HUMAN			30.2463	17.44	-0.0311117	0.0126237
PROP	0.11695	0.548137	-0.611237	691	PROP_HUMAN	0	P27918	P27918	CFP	HUMAN			26.9716	6.68	-0.0436541	-0.00847857
SAA1	0.119136	0.548137	-1.32277	572	SAA1_HUMAN	0	P0DJI8	P0DJI8	SAA1	HUMAN			33.2414	13.68	-0.0581442	0.139453
FBLN3	0.119187	0.548137	-0.437263	809	FBLN3_HUMAN	0	Q12805	Q12805	EFEMP1	HUMAN			26.2082	9.6	-0.0068317	-0.0218165
EST1	0.1195	0.548137	-1.68571	668	EST1_HUMAN	0	P23141	P23141	CES1	HUMAN			24.7521	1.88	-0.0475627	-0.00439163
REG3A	0.119874	0.548137	1.9325	800	REG3A_HUMAN	0	Q06141	Q06141	REG3A	HUMAN			27.2217	2.4	-0.017721	0.00489831
CATD	0.11994	0.548137	-0.551336	132	CATD_HUMAN	0	P07339	P07339	CTSD	HUMAN			25.7517	7.2	-0.0144104	0.0113607
APOA4	0.120558	0.548137	0.656787	526	APOA4_HUMAN	0	P06727	P06727	APOA4	HUMAN			31.9606	40.6	-0.0525018	-0.084539
LV136	0.121484	0.548137	-1.33327	71	LV136_HUMAN	0	A0A0B4J1U3	A0A0B4J1U3	IGLV1-36	HUMAN			26.4409	1.56	0.0542304	-0.00050141
PIGR	0.122654	0.549024	0.715612	447	PIGR_HUMAN	0	P01833	P01833	PIGR	HUMAN			28.9105	23.76	-0.046139	-0.0376816
IBP1	0.123918	0.549232	-2.05254	207	IBP1_HUMAN	0	P08833	P08833	IGFBP1	HUMAN			25.833	1	-0.00234049	0.0177022
DSC1	0.124648	0.549232	0.887733	805	DSC1_HUMAN	0	Q08554	Q08554	DSC1	HUMAN			24.9784	2.56	-0.0178233	-0.0457476
PAFA	0.125639	0.549304	0.698039	815	PAFA_HUMAN	0	Q13093	Q13093	PLA2G7	HUMAN			25.4371	4.32	-0.032983	-0.0906486
KVD16	0.126895	0.55053	-0.518239	417	KVD16_HUMAN	0	P01601	P01601	IGKV1D-16	HUMAN			26.8936	1.32	-0.0200049	0.0120329
G3P	0.133319	0.568813	-0.49617	499	G3P_HUMAN	0	P04406	P04406	GAPDH	HUMAN			26.5958	9.6	-0.0158354	0.0335881
MERTK	0.133778	0.568813	0.842469	812	MERTK_HUMAN	0	Q12866	Q12866	MERTK	HUMAN			25.1642	0.92	0.00225025	-0.00517628
HV353	0.134796	0.568813	0.746714	439	HV353_HUMAN	0	P01767	P01767	IGHV3-53	HUMAN			24.8694	1.28	0.0188237	-0.00486655
MBL2	0.135754	0.568813	-0.940783	595	MBL2_HUMAN	0	P11226	P11226	MBL2	HUMAN			28.8848	9.96	-0.0461992	0.0544493
HV205	0.136842	0.568813	-0.943115	444	HV205_HUMAN	0	P01817	P01817	IGHV2-5	HUMAN			28.2551	2.64	0.0902561	0.00577107
PGBM	0.137864	0.568813	0.74187	787	PGBM_HUMAN	0	P98160	P98160	HSPG2	HUMAN			27.0978	11.04	-0.049432	-0.0695306
CO7	0.141046	0.568813	-0.327473	587	CO7_HUMAN	0	P10643	P10643	C7	HUMAN			30.8164	46.44	-0.0192644	-0.00580113
PROC	0.142957	0.568813	0.543605	279	PROC_HUMAN	0	P04070	P04070	PROC	HUMAN			27.2482	7.48	0.00141876	-0.0606797
CALL5	0.143311	0.568813	-1.24145	937	CALL5_HUMAN	0	Q9NZT1	Q9NZT1	CALML5	HUMAN			26.1497	1.24	-0.0078422	-0.0198087
PHLD	0.143942	0.568813	0.464552	780	PHLD_HUMAN	0	P80108	P80108	GPLD1	HUMAN			28.2499	21.88	-0.0215226	-0.0648953
CH3L1	0.145366	0.568813	-1.91063	720	CH3L1_HUMAN	0	P36222	P36222	CHI3L1	HUMAN			25.0071	6.76	-0.122017	0.0584423
HV335	0.14546	0.568813	-0.402688	95	HV335_HUMAN	0	A0A0C4DH35	A0A0C4DH35	IGHV3-35	HUMAN			29.3908	2.28	-0.00738677	0.00272362
KPYM	0.145613	0.568813	1.00402	621	KPYM_HUMAN	0	P14618	P14618	PKM	HUMAN			25.4427	4.84	-0.0348588	-0.0518539
VASN	0.146147	0.568813	-0.326241	860	VASN_HUMAN	0	Q6EMK4	Q6EMK4	VASN	HUMAN			27.4475	6.96	-0.0212418	-0.0172323
CO4B	0.146238	0.568813	-0.346746	571	CO4B_HUMAN	0	P0C0L5	P0C0L5	C4B	HUMAN			32.3841	5.68	-0.0500908	-0.00698049
RNAS4	0.149337	0.576064	1.09515	713	RNAS4_HUMAN	0	P34096	P34096	RNASE4	HUMAN			25.8259	3.24	-0.0229139	-0.0539612
CD14	0.150144	0.576064	-0.546392	557	CD14_HUMAN	0	P08571	P08571	CD14	HUMAN			28.8801	14.32	-0.0189985	0.0131572
HV432	0.152264	0.578198	-1.79932	29	HV432_HUMAN	0	A0A087WSY4	A0A087WSY4	IGHV4-30-2	HUMAN			28.8847	1.52	0.00632944	0.0511129
HV404	0.154557	0.578198	-1.16085	16	HV404_HUMAN	0	A0A075B6R2	A0A075B6R2	IGHV4-4	HUMAN			28.6004	2.28	0.00824463	0.0199714
IGHA2	0.154759	0.578198	-0.703504	136	IGHA2_HUMAN	0	P01877	P01877	IGHA2	HUMAN			28.9609	2.92	0.0778363	0.0401165
C1R	0.15542	0.578198	-0.342953	153	C1R_HUMAN	0	P00736	P00736	C1R	HUMAN			31.1273	40.92	-0.0234747	0.0136138
HBB	0.155826	0.578198	0.565213	776	HBB_HUMAN	0	P68871	P68871	HBB	HUMAN			33.3599	13.84	-0.0250584	-0.00894638
MINP1	0.156967	0.578624	0.521637	946	MINP1_HUMAN	0	Q9UNW1	Q9UNW1	MINPP1	HUMAN			25.2556	3.76	-0.0299238	-0.0197494
PSA5	0.159443	0.582712	-0.937633	692	PSA5_HUMAN	0	P28066	P28066	PSMA5	HUMAN			25.6305	2.84	-0.0670269	0.0370302
A1AG2	0.160143	0.582712	-0.344116	650	A1AG2_HUMAN	0	P19652	P19652	ORM2	HUMAN			34.3417	16.84	-0.0183662	0.0127876
CASPE	0.161178	0.58272	-2.37931	707	CASPE_HUMAN	0	P31944	P31944	CASP14	HUMAN			29.2084	1.64	0.0123377	0.0582731
1433E	0.165118	0.586978	-1.1293	763	1433E_HUMAN	0	P62258	P62258	YWHAE	HUMAN			25.5337	4.48	-0.097702	0.0790566
CFAB	0.165306	0.586978	-0.272339	195	CFAB_HUMAN	0	P00751	P00751	CFB	HUMAN			33.2936	80	-0.00786189	0.00711393
HPTR	0.165478	0.586978	-0.672016	396	HPTR_HUMAN	0	P00739	P00739	HPR	HUMAN			31.583	9.04	-0.000170744	0.00926365
INHBE	0.168941	0.590603	0.830936	753	INHBE_HUMAN	0	P58166	P58166	INHBE	HUMAN			24.5338	1.96	-0.0164036	-0.00753829
HV146	0.168963	0.590603	0.700647	434	HV146_HUMAN	0	P01743	P01743	IGHV1-46	HUMAN			28.5225	2.64	0.133217	0.0166628
IBP2	0.170238	0.590603	0.8074	643	IBP2_HUMAN	0	P18065	P18065	IGFBP2	HUMAN			26.5958	8.32	-0.0701886	-0.0403245
CAD13	0.170688	0.590603	-0.732385	750	CAD13_HUMAN	0	P55290	P55290	CDH13	HUMAN			23.9606	1.8	-0.016946	0.0229358
NCAM1	0.172063	0.591295	-0.76792	31	NCAM1_HUMAN	0	P13591	P13591	NCAM1	HUMAN			25.4654	5.2	-0.0254319	0.00975247
FETUB	0.173755	0.591295	0.686764	940	FETUB_HUMAN	0	Q9UGM5	Q9UGM5	FETUB	HUMAN			27.817	8.72	0.0250377	-0.0439981
EPCR	0.175972	0.591295	-0.630801	945	EPCR_HUMAN	0	Q9UNN8	Q9UNN8	PROCR	HUMAN			23.6988	1.56	-0.00283211	-0.0213331
MED1	0.176347	0.591295	-0.825689	836	MED1_HUMAN	0	Q15648	Q15648	MED1	HUMAN			27.5686	1.12	-0.00663908	0.0133634
PAI1	0.17654	0.591295	-0.797655	506	PAI1_HUMAN	0	P05121	P05121	SERPINE1	HUMAN			25.6251	5.12	-0.00837034	0.0136852
GGT1	0.177179	0.591295	-1.68507	648	GGT1_HUMAN	0	P19440	P19440	GGT1	HUMAN			26.5697	1.04	0.006138	0.0207904
FRIH	0.179987	0.597132	1.60673	480	FRIH_HUMAN	0	P02794	P02794	FTH1	HUMAN			25.2527	1.92	-0.0320732	0.0172114
RARR2	0.181472	0.598538	0.864879	912	RARR2_HUMAN	0	Q99969	Q99969	RARRES2	HUMAN			26.3927	2.84	0.000667178	-0.0477793
LDHB	0.187124	0.605268	-0.522957	167	LDHB_HUMAN	0	P07195	P07195	LDHB	HUMAN			27.5476	9.28	-0.0420443	0.0687311
VP13A	0.187157	0.605268	-0.617682	905	VP13A_HUMAN	0	Q96RL7	Q96RL7	VPS13A	HUMAN			27.9032	1.08	0.0129286	0.0123474
LV151	0.187344	0.605268	-0.763967	423	LV151_HUMAN	0	P01701	P01701	IGLV1-51	HUMAN			30.9848	5.56	0.0632034	0.0275942
A0A0C4DGB6	0.188659	0.605268	-0.812835	86	A0A0C4DGB6_HUMAN	0	A0A0C4DGB6	A0A0C4DGB6	ALB	HUMAN			26.0067	1.2	-0.00784905	-0.0342208
IL1AP	0.189833	0.605268	-0.864077	930	IL1AP_HUMAN	0	Q9NPH3	Q9NPH3	IL1RAP	HUMAN			25.298	3	0.00219439	-0.034448
ICAM2	0.190179	0.605268	-0.796201	341	ICAM2_HUMAN	0	P13598	P13598	ICAM2	HUMAN			24.9904	1.56	-0.00152474	0.00642313
CYTC	0.191257	0.605268	0.482787	411	CYTC_HUMAN	0	P01034	P01034	CST3	HUMAN			28.8003	6.68	-0.0391216	-0.0732353
MOES	0.192323	0.605268	-1.00185	683	MOES_HUMAN	0	P26038	P26038	MSN	HUMAN			24.802	6.04	-0.0268138	0.0574813
HBD	0.193975	0.605268	0.673007	453	HBD_HUMAN	0	P02042	P02042	HBD	HUMAN			28.1125	5.64	-0.00668611	0.00611698
APOC4	0.195669	0.605268	0.823814	747	APOC4_HUMAN	0	P55056	P55056	APOC4	HUMAN			28.9915	4.32	-0.058223	-0.0622279
PRAP1	0.195718	0.605268	0.738001	330	PRAP1_HUMAN	0	Q96NZ9	Q96NZ9	PRAP1	HUMAN			25.9982	1.44	0.00964261	-0.0183282
PLTP	0.19673	0.605268	-0.758072	748	PLTP_HUMAN	0	P55058	P55058	PLTP	HUMAN			28.2299	12.08	-0.0311251	-0.00245423
A0A075B7D8	0.198894	0.605268	-0.693961	26	A0A075B7D8_HUMAN	0	A0A075B7D8	A0A075B7D8	IGHV3OR15-7	HUMAN			28.4768	1.88	0.0103658	0.00174336
FCG3A	0.200051	0.605268	-0.437228	318	FCG3A_HUMAN	0	P08637	P08637	FCGR3A	HUMAN			27.1075	5.6	-0.0595811	-0.010994
CADH5	0.200427	0.605268	-0.345114	711	CADH5_HUMAN	0	P33151	P33151	CDH5	HUMAN			26.8996	10.16	-0.0125671	-0.0379717
LCN1	0.200683	0.605268	-1.78391	703	LCN1_HUMAN	0	P31025	P31025	LCN1	HUMAN			24.0321	1.24	0.0458676	0.0408818
HPSE	0.203638	0.610915	-0.716954	950	HPSE_HUMAN	0	Q9Y251	Q9Y251	HPSE	HUMAN			24.0981	1.64	-0.00693623	-0.00726835
CERU	0.20785	0.617756	-0.253622	390	CERU_HUMAN	0	P00450	P00450	CP	HUMAN			33.929	79.2	-0.0288447	0.00656677
CLC11	0.208109	0.617756	1.04813	949	CLC11_HUMAN	0	Q9Y240	Q9Y240	CLEC11A	HUMAN			23.2627	0.88	-0.00265242	-0.00771945
TFPI1	0.214846	0.633671	-1.02718	589	TFPI1_HUMAN	0	P10646	P10646	TFPI	HUMAN			24.1795	0.84	0.00302335	-0.0021848
CO9	0.217189	0.633671	-0.296461	465	CO9_HUMAN	0	P02748	P02748	C9	HUMAN			32.2922	30.52	-0.00499576	0.0181738
FCN2	0.217577	0.633671	-0.776558	834	FCN2_HUMAN	0	Q15485	Q15485	FCN2	HUMAN			27.4157	7.48	0.0324686	0.00151232
MA2A1	0.220768	0.633671	-0.793958	843	MA2A1_HUMAN	0	Q16706	Q16706	MAN2A1	HUMAN			24.8676	6.72	-0.00684597	-0.0269373
PSA3	0.221466	0.633671	-0.695421	680	PSA3_HUMAN	0	P25788	P25788	PSMA3	HUMAN			24.9988	2.96	-0.0545474	0.0306159
IGHG3	0.22391	0.633671	-0.305816	163	IGHG3_HUMAN	0	P01860	P01860	IGHG3	HUMAN			34.1628	13.04	0.0172156	-0.0170008
QSOX1	0.225068	0.633671	-0.315729	358	QSOX1_HUMAN	0	O00391	O00391	QSOX1	HUMAN			27.4704	22.4	-0.0180056	-0.0110708
TRY2	0.225179	0.633671	-1.18944	119	TRY2_HUMAN	0	P07478	P07478	PRSS2	HUMAN			27.0267	1.4	-0.042181	-0.0138829
LV211	0.225699	0.633671	-0.542019	426	LV211_HUMAN	0	P01706	P01706	IGLV2-11	HUMAN			30.9523	3.68	0.0426209	0.0296787
C9IZP8	0.225815	0.633671	0.933869	200	C9IZP8_HUMAN	0	C9IZP8	C9IZP8	C1S	HUMAN			25.6707	1	-0.0226041	0.0234869
KV311	0.226535	0.633671	0.529095	502	KV311_HUMAN	0	P04433	P04433	IGKV3-11	HUMAN			33.0275	5.16	0.0451091	0.0415107
LV319	0.227786	0.633671	-0.754973	428	LV319_HUMAN	0	P01714	P01714	IGLV3-19	HUMAN			31.7036	6.04	0.0708742	0.0105611
GDIR2	0.228371	0.633671	-0.946444	741	GDIR2_HUMAN	0	P52566	P52566	ARHGDIB	HUMAN			25.17	1.44	-0.0172996	0.0182366
ZA2G	0.229622	0.633671	0.309725	676	ZA2G_HUMAN	0	P25311	P25311	AZGP1	HUMAN			31.8572	21.44	-0.00840914	-0.0209935
HV692	0.230823	0.633671	-1.08877	111	HV692_HUMAN	0	A0A0G2JMI3	A0A0G2JMI3	IGHV1-69-2	HUMAN			27.0186	1.32	0.0179237	0.000618657
BIP	0.231447	0.633671	-0.375969	592	BIP_HUMAN	0	P11021	P11021	HSPA5	HUMAN			26.6378	13.72	-0.0393996	-0.00326922
CAH1	0.234219	0.638161	1.10861	401	CAH1_HUMAN	0	P00915	P00915	CA1	HUMAN			27.4054	9	-0.0787775	-0.0776581
PPIA	0.23763	0.640035	-0.744609	766	PPIA_HUMAN	0	P62937	P62937	PPIA	HUMAN			25.0173	3.28	-0.00783068	0.0127485
HV307	0.237663	0.640035	-0.352131	441	HV307_HUMAN	0	P01780	P01780	IGHV3-7	HUMAN			32.0853	3.4	0.04201	0.00601896
DPP4	0.238311	0.640035	0.733565	689	DPP4_HUMAN	0	P27487	P27487	DPP4	HUMAN			24.8291	4.76	-0.0483509	-0.0103296
MRC1	0.23963	0.640528	-0.667205	666	MRC1_HUMAN	0	P22897	P22897	MRC1	HUMAN			26.2293	12.24	-0.0659798	0.0225246
FIBB	0.24283	0.646018	0.469771	459	FIBB_HUMAN	0	P02675	P02675	FGB	HUMAN			28.7435	26.48	-0.0314779	-0.0203792
G6PI	0.244021	0.64614	-0.807486	149	G6PI_HUMAN	0	P06744	P06744	GPI	HUMAN			25.7297	3.52	-0.0150981	0.0318636
CATA	0.248014	0.653644	0.826414	487	CATA_HUMAN	0	P04040	P04040	CAT	HUMAN			25.8017	13.36	-0.0918153	0.0449854
LAMP2	0.259663	0.676172	-0.609374	610	LAMP2_HUMAN	0	P13473	P13473	LAMP2	HUMAN			25.65	1.84	-0.0292268	-0.00151678
MARCO	0.260377	0.676172	1.31651	939	MARCO_HUMAN	0	Q9UEW3	Q9UEW3	MARCO	HUMAN			25.7477	1.2	-0.00245761	-0.0176691
LV325	0.26039	0.676172	0.576275	430	LV325_HUMAN	0	P01717	P01717	IGLV3-25	HUMAN			31.3675	3.96	0.114323	-0.0371981
DAG1	0.263635	0.676172	0.500831	824	DAG1_HUMAN	0	Q14118	Q14118	DAG1	HUMAN			25.3896	2.4	-0.00138627	-0.0642482
APOB	0.263637	0.676172	0.27267	491	APOB_HUMAN	0	P04114	P04114	APOB	HUMAN			32.9061	328.88	-0.0174628	-0.0076417
A0A0J9YY99	0.26377	0.676172	-0.283584	118	A0A0J9YY99_HUMAN	0	A0A0J9YY99	A0A0J9YY99	NA	HUMAN			32.4046	6.28	0.036943	-0.0127636
HV108	0.264954	0.676172	-0.854977	576	HV108_HUMAN	0	P0DP01	P0DP01	IGHV1-8	HUMAN			27.0466	1.52	0.0519871	-0.0117727
IGHG4	0.273673	0.695277	0.764588	137	IGHG4_HUMAN	0	P01861	P01861	IGHG4	HUMAN			32.5035	11.48	0.0158008	-0.0229069
MEGF8	0.276134	0.696411	-0.712371	873	MEGF8_HUMAN	0	Q7Z7M0	Q7Z7M0	MEGF8	HUMAN			24.1258	2.56	-0.0515352	0.000347682
RELN	0.276979	0.696411	1.76539	339	RELN_HUMAN	0	P78509	P78509	RELN	HUMAN			22.7818	1.6	-0.00321675	-0.0371091
LV214	0.277824	0.696411	-0.874013	425	LV214_HUMAN	0	P01704	P01704	IGLV2-14	HUMAN			29.7659	1	-0.0301854	-0.00568671
F13B	0.282789	0.70162	0.258566	509	F13B_HUMAN	0	P05160	P05160	F13B	HUMAN			29.9001	27.36	-0.0143659	-0.0378219
APOH	0.283495	0.70162	-1.0591	466	APOH_HUMAN	0	P02749	P02749	APOH	HUMAN			32.3712	20.92	0.0211231	0.0477962
SODM	0.283633	0.70162	0.483634	492	SODM_HUMAN	0	P04179	P04179	SOD2	HUMAN			25.1676	3.2	-0.0540137	0.0124379
VWF	0.290357	0.709554	0.334665	498	VWF_HUMAN	0	P04275	P04275	VWF	HUMAN			30.7767	110.64	-0.0516856	-0.0188057
TIMP1	0.292765	0.709554	-0.334373	410	TIMP1_HUMAN	0	P01033	P01033	TIMP1	HUMAN			28.1067	5.32	-0.0301374	0.0289748
MYH9	0.293676	0.709554	1.43161	718	MYH9_HUMAN	0	P35579	P35579	MYH9	HUMAN			23.0983	2.8	-0.0175453	-0.00688439
HBA	0.293909	0.709554	0.479935	777	HBA_HUMAN	0	P69905	P69905	HBA1	HUMAN			32.6777	10.12	-0.0246764	-0.00486974
A2GL	0.295034	0.709554	-0.41527	467	A2GL_HUMAN	0	P02750	P02750	LRG1	HUMAN			32.8308	16.76	-0.0398106	0.0437562
SPT6H	0.29572	0.709554	0.527528	871	SPT6H_HUMAN	0	Q7KZ85	Q7KZ85	SUPT6H	HUMAN			26.3011	1.24	0.0273297	0.0149164
HLAA	0.295755	0.709554	0.822157	134	HLAA_HUMAN	0	P04439	P04439	HLA-A	HUMAN			25.7694	0.4	-0.00498776	-0.00825368
COR1A	0.297552	0.709554	-0.561529	704	COR1A_HUMAN	0	P31146	P31146	CORO1A	HUMAN			24.8005	1.76	-0.0072732	-0.00224782
SPA11	0.298429	0.709554	0.381403	875	SPA11_HUMAN	0	Q86U17	Q86U17	SERPINA11	HUMAN			24.4613	2.96	-0.00290264	-0.0252875
SHBG	0.299422	0.709554	0.333653	335	SHBG_HUMAN	0	P04278	P04278	SHBG	HUMAN			27.8983	14.8	-0.0294247	-0.0458462
TITIN	0.300822	0.709879	-0.368995	69	TITIN_HUMAN	0	Q8WZ42	Q8WZ42	TTN	HUMAN			28.1139	2.76	-0.0175789	0.0303331
CALR	0.302076	0.709879	0.685295	690	CALR_HUMAN	0	P27797	P27797	CALR	HUMAN			25.5587	6.12	-0.0920611	-0.102831
COIA1	0.305239	0.714335	0.521777	724	COIA1_HUMAN	0	P39060	P39060	COL18A1	HUMAN			25.5003	3.6	-0.0508061	-0.0228526
ATS13	0.310544	0.719295	-0.634796	870	ATS13_HUMAN	0	Q76LX8	Q76LX8	ADAMTS13	HUMAN			24.8322	3.84	-0.0341161	-0.0388215
CO6	0.311309	0.719295	-0.227785	613	CO6_HUMAN	0	P13671	P13671	C6	HUMAN			30.9723	47.48	0.00550975	0.00120611
ACTN1	0.312385	0.719295	0.655337	606	ACTN1_HUMAN	0	P12814	P12814	ACTN1	HUMAN			24.5648	3.08	-0.0187507	0.00954032
NCHL1	0.312945	0.719295	-0.498534	49	NCHL1_HUMAN	0	O00533	O00533	CHL1	HUMAN			25.2949	5.44	-0.041938	-0.00698156
MASP2	0.314731	0.719295	0.253796	356	MASP2_HUMAN	0	O00187	O00187	MASP2	HUMAN			27.6821	15.28	-0.0236006	0.00344215
H2B1K;H2BFS;H2B1D;H2B1C;H2B2F;H2B1H;H2B1N;H2B1M;H2B1L	0.31501	0.719295	-1.0799	974	H2B1K_HUMAN;H2BFS_HUMAN;H2B1D_HUMAN;H2B1C_HUMAN;H2B2F_HUMAN;H2B1H_HUMAN;H2B1N_HUMAN;H2B1M_HUMAN;H2B1L_HUMAN	0	O60814;P57053;P58876;P62807;Q5QNW6;Q93079;Q99877;Q99879;Q99880	O60814;P57053;P58876;P62807;Q5QNW6;Q93079;Q99877;Q99879;Q99880	H2BC12;H2BS1;H2BC5;H2BC4;H2BC18;H2BC9;H2BC15;H2BC14;H2BC13	HUMAN			26.39	3.24	-0.0717242	0.131776
APMAP	0.31647	0.719713	0.346526	929	APMAP_HUMAN	0	Q9HDC9	Q9HDC9	APMAP	HUMAN			27.3494	11.72	-0.0366248	0.00504605
CFAD	0.319935	0.721832	0.442431	349	CFAD_HUMAN	0	P00746	P00746	CFD	HUMAN			27.6323	9.32	-0.0318922	-0.0884259
H2A1B;H2A1;H2A1D;H2A3;H2A1C;H2A1H;H2A1J;H2AJ	0.319961	0.721832	-2.032	123	H2A1B_HUMAN;H2A1_HUMAN;H2A1D_HUMAN;H2A3_HUMAN;H2A1C_HUMAN;H2A1H_HUMAN;H2A1J_HUMAN;H2AJ_HUMAN	0	P04908;P0C0S8;P20671;Q7L7L0;Q93077;Q96KK5;Q99878;Q9BTM1	P04908;P0C0S8;P20671;Q7L7L0;Q93077;Q96KK5;Q99878;Q9BTM1	H2AC4;H2AC11;H2AC7;H2AW;H2AC6;H2AC12;H2AC14;H2AJ	HUMAN			25.3237	0.84	-0.0581809	0.0397647
VTNC	0.323715	0.72498	-0.283769	486	VTNC_HUMAN	0	P04004	P04004	VTN	HUMAN			32.6463	24.44	0.00962779	0.00213414
FRIL	0.32554	0.72498	1.03242	479	FRIL_HUMAN	0	P02792	P02792	FTL	HUMAN			26.9537	6.2	-0.123748	0.0927812
PRDX2	0.32592	0.72498	0.593656	709	PRDX2_HUMAN	0	P32119	P32119	PRDX2	HUMAN			26.303	4.4	-0.0466906	0.0180932
APOE	0.327569	0.72498	0.311156	456	APOE_HUMAN	0	P02649	P02649	APOE	HUMAN			33.212	34.88	-0.0353163	5.53294e-05
KV127	0.328746	0.72498	-0.738498	18	KV127_HUMAN	0	A0A075B6S5	A0A075B6S5	IGKV1-27	HUMAN			28.7618	2.88	0.048723	0.0781403
NID1	0.33312	0.72498	-0.374684	620	NID1_HUMAN	0	P14543	P14543	NID1	HUMAN			25.6217	11.68	-0.0373323	-0.00811742
UBB;UBC;RS27A;RL40	0.33346	0.72498	-0.34454	193	UBB_HUMAN;UBC_HUMAN;RS27A_HUMAN;RL40_HUMAN	0	P0CG47;P0CG48;P62979;P62987	P0CG47;P0CG48;P62979;P62987	UBB;UBC;RPS27A;UBA52	HUMAN			26.4355	2.4	-0.0228087	0.00070923
LV743	0.333807	0.72498	-0.455284	495	LV743_HUMAN	0	P04211	P04211	IGLV7-43	HUMAN			29.9672	2.96	0.0524683	0.0226087
PRG2	0.334615	0.72498	0.520925	614	PRG2_HUMAN	0	P13727	P13727	PRG2	HUMAN			25.0843	2.48	-0.0150908	-0.00320499
FBLN5	0.337268	0.72498	1.07866	308	FBLN5_HUMAN	0	Q9UBX5	Q9UBX5	FBLN5	HUMAN			24.7066	0.92	-0.00583611	-0.0150069
CRAC1	0.33996	0.72498	-0.461346	85	CRAC1_HUMAN	0	Q9NQ79	Q9NQ79	CRTAC1	HUMAN			25.0291	4.44	-0.0245055	-0.00816304
S10A9	0.340153	0.72498	-0.485911	524	S10A9_HUMAN	0	P06702	P06702	S100A9	HUMAN			29.6853	7.4	0.02573	0.0833501
AMBP	0.343013	0.72498	0.263548	470	AMBP_HUMAN	0	P02760	P02760	AMBP	HUMAN			32.7441	18.32	-0.0125541	-0.0546968
FIBG	0.343755	0.72498	0.433078	460	FIBG_HUMAN	0	P02679	P02679	FGG	HUMAN			29.0385	24.64	-0.0176423	-0.012908
HABP2	0.344251	0.72498	-0.288223	827	HABP2_HUMAN	0	Q14520	Q14520	HABP2	HUMAN			29.5418	22.64	-0.00751539	-0.00156124
SPRL1	0.34468	0.72498	0.532178	826	SPRL1_HUMAN	0	Q14515	Q14515	SPARCL1	HUMAN			26.5502	7.96	-0.0612077	-0.0409331
REG1A	0.346067	0.72498	-1.13367	514	REG1A_HUMAN	0	P05451	P05451	REG1A	HUMAN			26.7427	2.24	-0.042968	-0.00141783
HS90A	0.34743	0.72498	-0.504616	545	HS90A_HUMAN	0	P07900	P07900	HSP90AA1	HUMAN			25.5866	10.12	-0.0874171	0.0425691
ITIH3	0.347919	0.72498	0.249328	799	ITIH3_HUMAN	0	Q06033	Q06033	ITIH3	HUMAN			32.1484	35.52	-0.0265706	0.00753438
MASP1	0.34799	0.72498	0.292028	734	MASP1_HUMAN	0	P48740	P48740	MASP1	HUMAN			28.8378	18.76	-0.0203385	0.0152397
ASGR2	0.34835	0.72498	0.631337	535	ASGR2_HUMAN	0	P07307	P07307	ASGR2	HUMAN			25.226	2.52	-0.0111496	-0.0918736
LV310	0.350099	0.72594	0.382861	12	LV310_HUMAN	0	A0A075B6K4	A0A075B6K4	IGLV3-10	HUMAN			31.9535	6.8	0.068984	-0.0117198
A0A0D9SG88;Q5TFM2	0.351567	0.726313	-0.350751	105	A0A0D9SG88_HUMAN;Q5TFM2_HUMAN	0	A0A0D9SG88;Q5TFM2	A0A0D9SG88;Q5TFM2	CFH	HUMAN			28.8616	2.12	-0.0130813	0.0099368
HV321	0.354497	0.729695	-0.503859	74	HV321_HUMAN	0	A0A0B4J1V1	A0A0B4J1V1	IGHV3-21	HUMAN			24.8912	1.4	0.0443109	-0.00407196
HV70D	0.359453	0.737206	0.92206	99	HV70D_HUMAN	0	A0A0C4DH43	A0A0C4DH43	IGHV2-70D	HUMAN			29.7444	3.32	0.0718288	0.066256
SRCRL	0.363425	0.742652	-0.967909	176	SRCRL_HUMAN	0	A1L4H1	A1L4H1	SSC5D	HUMAN			23.7823	2.88	-0.0410656	0.0075315
MA1A1	0.365188	0.742807	-0.186386	712	MA1A1_HUMAN	0	P33908	P33908	MAN1A1	HUMAN			27.9699	12.92	-0.0163457	0.00445767
ANGL3	0.366184	0.742807	-0.432899	952	ANGL3_HUMAN	0	Q9Y5C1	Q9Y5C1	ANGPTL3	HUMAN			24.4404	3.04	-0.0147274	0.0276075
CSF1R	0.369435	0.742807	-0.316655	290	CSF1R_HUMAN	0	P07333	P07333	CSF1R	HUMAN			25.1927	3.36	-0.0168712	0.00893231
AACT	0.370136	0.742807	-0.266449	405	AACT_HUMAN	0	P01011	P01011	SERPINA3	HUMAN			34.0489	36.08	-0.0384898	0.0427436
HV374	0.370432	0.742807	-0.311783	77	HV374_HUMAN	0	A0A0B4J1X5	A0A0B4J1X5	IGHV3-74	HUMAN			30.8397	2.76	0.0191912	0.0265843
GANAB	0.371404	0.742807	-0.43647	829	GANAB_HUMAN	0	Q14697	Q14697	GANAB	HUMAN			24.7169	4.44	-0.0483797	-0.015775
ALDOC	0.375016	0.743055	0.982182	569	ALDOC_HUMAN	0	P09972	P09972	ALDOC	HUMAN			24.5184	1	-0.000953825	-0.0125583
APOL1	0.375588	0.743055	-0.287658	362	APOL1_HUMAN	0	O14791	O14791	APOL1	HUMAN			30.8028	22.6	-0.00615331	0.0213733
PKP1	0.375967	0.743055	2.10476	822	PKP1_HUMAN	0	Q13835	Q13835	PKP1	HUMAN			22.7617	1.56	-0.0127192	0.0227926
H32	0.376797	0.743055	0.565591	869	H32_HUMAN	0	Q71DI3	Q71DI3	H3C15	HUMAN			27.5273	2.2	-0.0439422	0.0293075
1433G	0.384325	0.752373	-0.651164	762	1433G_HUMAN	0	P61981	P61981	YWHAG	HUMAN			24.7137	3.04	-0.0789306	0.0690104
A0A140T913;A0A140T955;A0A1W2PPQ2;A0A1W2PRT9;Q53Z42	0.386178	0.752373	0.79153	126	A0A140T913_HUMAN;A0A140T955_HUMAN;A0A1W2PPQ2_HUMAN;A0A1W2PRT9_HUMAN;Q53Z42_HUMAN	0	A0A140T913;A0A140T955;A0A1W2PPQ2;A0A1W2PRT9;Q53Z42	A0A140T913;A0A140T955;A0A1W2PPQ2;A0A1W2PRT9;Q53Z42	HLA-A	HUMAN			25.2109	3.6	-0.0260467	-0.0264635
PLXB1	0.386601	0.752373	-0.347272	367	PLXB1_HUMAN	0	O43157	O43157	PLXNB1	HUMAN			24.3849	2.48	-0.0308649	-0.000158843
LIRA3	0.387149	0.752373	-0.392614	112	LIRA3_HUMAN	0	Q8N6C8	Q8N6C8	LILRA3	HUMAN			26.2598	5.2	-0.0332241	-0.0526563
KV621	0.388193	0.752373	-0.35983	88	KV621_HUMAN	0	A0A0C4DH24	A0A0C4DH24	IGKV6-21	HUMAN			27.5147	3	-0.0107242	-0.0105072
PSA2	0.391583	0.754842	-0.462419	1	PSA2_HUMAN	0	P25787	P25787	PSMA2	HUMAN			25.1481	2.32	-0.05132	0.0148049
PVR	0.395514	0.754842	0.458219	63	PVR_HUMAN	0	P15151	P15151	PVR	HUMAN			25.5052	2.44	-0.0187867	-0.022268
PGRP2	0.396585	0.754842	0.2523	903	PGRP2_HUMAN	0	Q96PD5	Q96PD5	PGLYRP2	HUMAN			29.2477	21.16	0.0156181	-0.0483675
CYTM	0.397286	0.754842	-0.619446	838	CYTM_HUMAN	0	Q15828	Q15828	CST6	HUMAN			25.0793	1.12	0.00386839	-0.0101427
HTRA1	0.397833	0.754842	-0.593679	893	HTRA1_HUMAN	0	Q92743	Q92743	HTRA1	HUMAN			23.6368	1.48	0.00334652	-0.0020999
HV124	0.397864	0.754842	0.64797	93	HV124_HUMAN	0	A0A0C4DH33	A0A0C4DH33	IGHV1-24	HUMAN			28.076	2.8	0.199752	0.0251936
DSG1	0.404479	0.754842	0.75908	792	DSG1_HUMAN	0	Q02413	Q02413	DSG1	HUMAN			24.5268	4.4	-0.0101625	-0.0335539
HV313	0.405741	0.754842	-0.53497	438	HV313_HUMAN	0	P01766	P01766	IGHV3-13	HUMAN			28.3238	2.08	0.044284	0.000831489
HLAC	0.408567	0.754842	-0.675567	127	HLAC_HUMAN	0	P10321	P10321	HLA-C	HUMAN			25.2813	0.6	-0.000884375	0.00232532
IGLC1	0.409659	0.754842	0.190392	81	IGLC1_HUMAN	0	P0CG04	P0CG04	IGLC1	HUMAN			32.527	3.68	0.0380723	-0.0150952
PSA1	0.410491	0.754842	0.772887	679	PSA1_HUMAN	0	P25786	P25786	PSMA1	HUMAN			24.5558	2.96	-0.06185	-0.020637
FABP4	0.411006	0.754842	-1.40469	627	FABP4_HUMAN	0	P15090	P15090	FABP4	HUMAN			25.1859	1.36	0.0119979	-0.0601241
CNDP1	0.412524	0.754842	-0.236412	902	CNDP1_HUMAN	0	Q96KN2	Q96KN2	CNDP1	HUMAN			27.9962	15.72	-0.0032712	0.01588
BLVRB	0.414271	0.754842	0.405898	146	BLVRB_HUMAN	0	P30043	P30043	BLVRB	HUMAN			25.9759	2.16	-0.0274698	0.00616254
SBP1	0.41489	0.754842	-0.469233	818	SBP1_HUMAN	0	Q13228	Q13228	SELENBP1	HUMAN			23.7457	0.92	-0.000256993	0.000857223
A0A075B7D0	0.415077	0.754842	0.441276	25	A0A075B7D0_HUMAN	0	A0A075B7D0	A0A075B7D0	IGHV1OR15-1	HUMAN			29.5177	2.28	0.015557	0.0161169
BTD	0.415365	0.754842	0.184472	731	BTD_HUMAN	0	P43251	P43251	BTD	HUMAN			28.4681	11.04	-0.0152124	-0.0134602
A2AP	0.41792	0.754842	-0.173973	559	A2AP_HUMAN	0	P08697	P08697	SERPINF2	HUMAN			31.2474	27.04	0.00380029	-0.0133824
CBPA1	0.418359	0.754842	-0.652213	625	CBPA1_HUMAN	0	P15085	P15085	CPA1	HUMAN			24.6475	1.56	-0.00137814	0.0153585
KVD33;KV133	0.418377	0.754842	-0.163588	138	KVD33_HUMAN;KV133_HUMAN	0	P01593;P01594	P01593;P01594	IGKV1D-33;IGKV1-33	HUMAN			32.4161	3.92	0.0220382	0.0021042
PRG4	0.419353	0.754842	0.233051	896	PRG4_HUMAN	0	Q92954	Q92954	PRG4	HUMAN			29.703	19.8	-0.0156702	-0.00738377
LV147	0.420128	0.754842	-0.325783	422	LV147_HUMAN	0	P01700	P01700	IGLV1-47	HUMAN			31.2981	5.08	0.0426628	-0.0126663
LG3BP	0.421371	0.754842	0.521222	804	LG3BP_HUMAN	0	Q08380	Q08380	LGALS3BP	HUMAN			30.885	21.48	-0.0357129	-0.0631899
KV106	0.421587	0.754842	0.208512	102	KV106_HUMAN	0	A0A0C4DH72	A0A0C4DH72	IGKV1-6	HUMAN			29.5599	1.04	0.0170697	0.00953949
LCAT	0.423812	0.756424	0.200223	493	LCAT_HUMAN	0	P04180	P04180	LCAT	HUMAN			27.6541	11.2	-0.0200246	-0.0362132
LV218	0.43378	0.771773	-0.398557	10	LV218_HUMAN	0	A0A075B6J9	A0A075B6J9	IGLV2-18	HUMAN			28.0416	2.28	0.0445732	-0.0238677
APOA1	0.436131	0.772477	-0.163119	455	APOA1_HUMAN	0	P02647	P02647	APOA1	HUMAN			34.5998	43.84	-0.0274775	-0.0148318
HV383	0.439358	0.772477	-0.344952	581	HV383_HUMAN	0	P0DTE1	P0DTE1	IGHV3-38-3	HUMAN			28.0212	1.12	0.0481589	-0.0157095
IGHD	0.439449	0.772477	-1.55637	60	IGHD_HUMAN	0	P01880	P01880	IGHD	HUMAN			25.1444	6.76	0.0506361	0.0620375
IBP4	0.440238	0.772477	-0.45523	661	IBP4_HUMAN	0	P22692	P22692	IGFBP4	HUMAN			26.2039	3.44	-0.0449937	-0.0494645
DSG2	0.441024	0.772477	0.243509	825	DSG2_HUMAN	0	Q14126	Q14126	DSG2	HUMAN			24.2775	2.96	-0.0409921	-0.0366221
LV657	0.444594	0.773592	-0.472534	432	LV657_HUMAN	0	P01721	P01721	IGLV6-57	HUMAN			27.6806	2	0.028313	0.00355317
1433Z	0.447476	0.773592	-0.532953	767	1433Z_HUMAN	0	P63104	P63104	YWHAZ	HUMAN			26.0429	4.76	-0.0885837	0.0698392
CO8A	0.448163	0.773592	-0.226603	536	CO8A_HUMAN	0	P07357	P07357	C8A	HUMAN			30.2507	22.84	0.0138092	0.0275032
HV270	0.448226	0.773592	0.599953	443	HV270_HUMAN	0	P01814	P01814	IGHV2-70	HUMAN			26.034	1	0.0127353	0.00958741
IGHA1	0.448996	0.773592	-0.178831	452	IGHA1_HUMAN	0	P01876	P01876	IGHA1	HUMAN			34.5799	24.04	0.0352449	-0.00993276
GELS	0.450685	0.773592	-0.186264	522	GELS_HUMAN	0	P06396	P06396	GSN	HUMAN			31.0937	43.8	-0.00781223	-0.0121165
HV601	0.45166	0.773592	-0.284579	72	HV601_HUMAN	0	A0A0B4J1U7	A0A0B4J1U7	IGHV6-1	HUMAN			31.593	4.56	0.0374326	-0.0172023
DSC2	0.4531	0.773592	-0.555546	154	DSC2_HUMAN	0	Q02487	Q02487	DSC2	HUMAN			23.9538	1.12	-0.00308883	0.00227649
B2MG	0.454297	0.773592	0.360954	760	B2MG_HUMAN	0	P61769	P61769	B2M	HUMAN			31.082	3.84	-0.0369517	-0.105421
CYTB	0.456162	0.773592	-0.365049	489	CYTB_HUMAN	0	P04080	P04080	CSTB	HUMAN			24.8771	0.96	-0.024038	0.0035369
ECM1	0.458985	0.773592	-0.286021	841	ECM1_HUMAN	0	Q16610	Q16610	ECM1	HUMAN			27.8752	18.6	0.0402342	-0.0326753
CAH2	0.459306	0.773592	-0.359756	402	CAH2_HUMAN	0	P00918	P00918	CA2	HUMAN			25.0556	2.76	-0.0346702	0.0176856
MDN1	0.459492	0.773592	-0.908782	934	MDN1_HUMAN	0	Q9NU22	Q9NU22	MDN1	HUMAN			26.787	1.48	0.0224497	0.00793215
C1QA	0.465069	0.775827	0.287912	463	C1QA_HUMAN	0	P02745	P02745	C1QA	HUMAN			31.7333	9.04	-0.0290719	-0.0224044
ERAP2	0.465754	0.775827	0.538252	861	ERAP2_HUMAN	0	Q6P179	Q6P179	ERAP2	HUMAN			23.6693	1.32	0.00894326	-0.0145712
HRG	0.466303	0.775827	-0.223475	494	HRG_HUMAN	0	P04196	P04196	HRG	HUMAN			30.9311	26.16	0.00841054	-0.0294798
CETP	0.468758	0.775827	0.378434	598	CETP_HUMAN	0	P11597	P11597	CETP	HUMAN			26.8497	8.12	0.0301591	-0.0754235
ANGT	0.468937	0.775827	0.140633	406	ANGT_HUMAN	0	P01019	P01019	AGT	HUMAN			31.8059	20.4	-0.031206	-0.00394882
ITIH4	0.469073	0.775827	0.371426	828	ITIH4_HUMAN	0	Q14624	Q14624	ITIH4	HUMAN			30.4662	2	-0.0231418	-0.00136928
CADH1	0.47375	0.777752	0.461739	42	CADH1_HUMAN	0	P12830	P12830	CDH1	HUMAN			24.9653	3.8	-0.0273608	-0.0887138
PTPRF	0.475645	0.777752	0.401355	584	PTPRF_HUMAN	0	P10586	P10586	PTPRF	HUMAN			24.6193	5.08	-0.0623092	-0.0128044
IC1	0.475745	0.777752	-0.137883	508	IC1_HUMAN	0	P05155	P05155	SERPING1	HUMAN			33.5273	24.68	-0.0247822	-0.00258913
LV140	0.476425	0.777752	-0.351247	424	LV140_HUMAN	0	P01703	P01703	IGLV1-40	HUMAN			29.9362	2.76	0.0861481	0.0131479
COMP	0.478279	0.777752	-0.402426	312	COMP_HUMAN	0	P49747	P49747	COMP	HUMAN			25.0337	4.36	-0.00904528	-0.0133146
RNAS1	0.478511	0.777752	0.37244	548	RNAS1_HUMAN	0	P07998	P07998	RNASE1	HUMAN			26.4543	3.12	-0.00469624	-0.0779266
RINI	0.484643	0.785456	-0.406419	611	RINI_HUMAN	0	P13489	P13489	RNH1	HUMAN			24.6019	1.36	-0.0117563	-0.00248247
TENA	0.48641	0.786062	0.758654	675	TENA_HUMAN	0	P24821	P24821	TNC	HUMAN			25.8921	23.72	-0.0967875	0.0226457
FBN1	0.488631	0.787394	-0.397897	717	FBN1_HUMAN	0	P35555	P35555	FBN1	HUMAN			24.1879	2.52	0.000431244	0.00803711
LYAM1	0.49165	0.78919	-0.223733	617	LYAM1_HUMAN	0	P14151	P14151	SELL	HUMAN			26.755	4.96	-0.0160134	0.00391515
ENOA	0.49374	0.78919	-0.367803	528	ENOA_HUMAN	0	P06733	P06733	ENO1	HUMAN			25.2118	4.84	-0.0319393	0.0227403
GP1BA	0.493944	0.78919	0.201492	87	GP1BA_HUMAN	0	P07359	P07359	GP1BA	HUMAN			27.5338	9.08	-0.0186603	-0.00328816
PGAM2;PGAM1	0.500301	0.793981	0.578267	646	PGAM2_HUMAN;PGAM1_HUMAN	0	P15259;P18669	P15259;P18669	PGAM2;PGAM1	HUMAN			24.8858	1.52	-0.00379826	-0.00732133
APOA2	0.500633	0.793981	-0.264598	457	APOA2_HUMAN	0	P02652	P02652	APOA2	HUMAN			33.5837	8.8	-0.00265528	-0.0535595
DCD	0.501165	0.793981	-0.333496	785	DCD_HUMAN	0	P81605	P81605	DCD	HUMAN			25.4374	1.92	-0.00879392	-0.0179262
CHLE	0.503019	0.794686	0.133223	518	CHLE_HUMAN	0	P06276	P06276	BCHE	HUMAN			27.2238	11.24	-0.00713802	-0.0189967
IBP6	0.506364	0.797735	0.573756	674	IBP6_HUMAN	0	P24592	P24592	IGFBP6	HUMAN			25.021	2.36	0.000724711	-0.103453
C1QC	0.510747	0.799783	0.1722	464	C1QC_HUMAN	0	P02747	P02747	C1QC	HUMAN			32.0382	7.36	-0.046172	-0.011005
CATB	0.513653	0.799783	0.58126	544	CATB_HUMAN	0	P07858	P07858	CTSB	HUMAN			25.1711	1.36	-0.0225971	0.000139966
KV117	0.514763	0.799783	-0.183129	416	KV117_HUMAN	0	P01599	P01599	IGKV1-17	HUMAN			29.8709	4.24	-0.00366293	0.0256044
CD5L	0.515655	0.799783	-0.315037	370	CD5L_HUMAN	0	O43866	O43866	CD5L	HUMAN			30.8941	21.84	0.073904	0.0153041
COL11	0.516981	0.799783	-0.304649	916	COL11_HUMAN	0	Q9BWP8	Q9BWP8	COLEC11	HUMAN			25.3228	3.32	-0.0056896	-0.0537608
DOPO	0.516988	0.799783	0.788278	560	DOPO_HUMAN	0	P09172	P09172	DBH	HUMAN			24.7212	8.08	-0.00619972	-0.115363
PROS	0.518396	0.799783	-0.12465	121	PROS_HUMAN	0	P07225	P07225	PROS1	HUMAN			31.486	30.72	-0.0248584	-0.0163023
DEF1;DEF3	0.519008	0.799783	-0.37286	754	DEF1_HUMAN;DEF3_HUMAN	0	P59665;P59666	P59665;P59666	DEFA1;DEFA3	HUMAN			30.6364	4.52	-0.0352862	-0.0293519
SAP	0.521627	0.801629	0.579834	542	SAP_HUMAN	0	P07602	P07602	PSAP	HUMAN			23.9312	0.96	-0.00431357	-0.00903282
GSHR	0.526279	0.806579	-0.285105	389	GSHR_HUMAN	0	P00390	P00390	GSR	HUMAN			25.2232	4.16	-0.0295041	0.0291554
TBB5;TBB3;TBB2A;TBB2B	0.538506	0.821169	0.541446	540	TBB5_HUMAN;TBB3_HUMAN;TBB2A_HUMAN;TBB2B_HUMAN	0	P07437;Q13509;Q13885;Q9BVA1	P07437;Q13509;Q13885;Q9BVA1	TUBB;TUBB3;TUBB2A;TUBB2B	HUMAN			23.8205	1.44	-0.0158444	-0.0107554
FIBA	0.539012	0.821169	0.167634	458	FIBA_HUMAN	0	P02671	P02671	FGA	HUMAN			31.2313	34.24	0.00101681	-0.0290912
KNG1	0.540166	0.821169	0.159514	412	KNG1_HUMAN	0	P01042	P01042	KNG1	HUMAN			32.3749	32.2	-0.00207249	-0.0342612
FA7	0.541942	0.821655	0.250436	301	FA7_HUMAN	0	P08709	P08709	F7	HUMAN			26.2332	4.8	-0.0309402	-0.00309197
C1S	0.547624	0.828043	0.145	566	C1S_HUMAN	0	P09871	P09871	C1S	HUMAN			32.0377	36	-0.0229922	-0.000678861
SODE	0.549211	0.828222	0.18705	553	SODE_HUMAN	0	P08294	P08294	SOD3	HUMAN			26.3517	3.2	-0.0280153	-0.032346
FCN3	0.552676	0.828264	-0.145697	377	FCN3_HUMAN	0	O75636	O75636	FCN3	HUMAN			31.3444	12.56	-0.0236043	-0.00441708
SEPP1	0.552712	0.828264	0.31183	130	SEPP1_HUMAN	0	P49908	P49908	SELENOP	HUMAN			27.8523	6.16	0.0117309	-0.0612789
TFR1	0.553645	0.828264	-0.265769	476	TFR1_HUMAN	0	P02786	P02786	TFRC	HUMAN			27.3658	17.48	-0.0651588	0.0757469
TYPH	0.555531	0.828887	0.553569	205	TYPH_HUMAN	0	P19971	P19971	TYMP	HUMAN			24.2692	1.84	-0.0199794	0.00241702
HBG1	0.55858	0.831224	0.616288	142	HBG1_HUMAN	0	P69891	P69891	HBG1	HUMAN			24.8754	0.84	0.000598111	-0.00410628
HGFA	0.561207	0.831224	-0.197211	797	HGFA_HUMAN	0	Q04756	Q04756	HGFAC	HUMAN			27.9447	15.96	-0.0302095	-0.0310164
LYVE1	0.565564	0.831224	-0.279164	953	LYVE1_HUMAN	0	Q9Y5Y7	Q9Y5Y7	LYVE1	HUMAN			25.5714	2.04	-0.0316006	-0.00333711
HEP2	0.56591	0.831224	0.147762	516	HEP2_HUMAN	0	P05546	P05546	SERPIND1	HUMAN			32.2782	29.16	0.00674089	-0.0395138
BGH3	0.569197	0.831224	-0.18592	835	BGH3_HUMAN	0	Q15582	Q15582	TGFBI	HUMAN			27.4842	20.8	-0.0282122	0.0323369
HV343	0.569207	0.831224	-0.345664	78	HV343_HUMAN	0	A0A0B4J1X8	A0A0B4J1X8	IGHV3-43	HUMAN			27.5917	2	0.0687098	0.0701155
VIME	0.569224	0.831224	-0.486614	187	VIME_HUMAN	0	P08670	P08670	VIM	HUMAN			24.4367	1.88	0.0168751	0.00546648
B4GT1	0.569307	0.831224	-0.454435	630	B4GT1_HUMAN	0	P15291	P15291	B4GALT1	HUMAN			25.1735	2.36	0.00242462	-0.0486662
PROF1	0.570992	0.831224	-0.347849	543	PROF1_HUMAN	0	P07737	P07737	PFN1	HUMAN			26.3863	5.16	-0.00209702	0.0169216
GSTO1	0.57232	0.831224	0.689065	779	GSTO1_HUMAN	0	P78417	P78417	GSTO1	HUMAN			24.9887	2.28	-0.023606	0.00126783
WHAMM	0.573308	0.831224	-0.835591	886	WHAMM_HUMAN	0	Q8TF30	Q8TF30	WHAMM	HUMAN			31.6479	1.08	-0.00182043	0.0705278
IBP3	0.575121	0.831437	-0.249779	181	IBP3_HUMAN	0	P17936	P17936	IGFBP3	HUMAN			26.6496	4.56	0.0341208	0.000819081
LMAN2	0.578507	0.831437	0.38148	813	LMAN2_HUMAN	0	Q12907	Q12907	LMAN2	HUMAN			25.8703	3.2	-0.027914	-0.0762262
HGFL	0.579949	0.831437	0.158333	311	HGFL_HUMAN	0	P26927	P26927	MST1	HUMAN			27.8076	24	-0.00509063	-0.0252906
J3KRP0	0.579991	0.831437	0.435221	340	J3KRP0_HUMAN	0	J3KRP0	J3KRP0	CNDP1	HUMAN			25.5519	0.76	-0.000741314	-0.00197653
LV208	0.580827	0.831437	-0.487663	427	LV208_HUMAN	0	P01709	P01709	IGLV2-8	HUMAN			29.6377	1	0.0369277	0.0386193
FCGBP	0.582827	0.832189	0.124925	955	FCGBP_HUMAN	0	Q9Y6R7	Q9Y6R7	FCGBP	HUMAN			27.9014	57.4	-0.10388	-0.0018157
MYG	0.586181	0.834864	1.35833	185	MYG_HUMAN	0	P02144	P02144	MB	HUMAN			25.0519	4.24	0.0349285	-0.159315
CO4A	0.590441	0.838812	-0.137726	570	CO4A_HUMAN	0	P0C0L4	P0C0L4	C4A	HUMAN			33.4419	123.72	-0.0442719	-0.0115956
B7ZKJ8	0.59454	0.839505	-0.105465	199	B7ZKJ8_HUMAN	0	B7ZKJ8	B7ZKJ8	ITIH4	HUMAN			33.6756	57.72	-0.0156268	-0.00871404
FHR2	0.595617	0.839505	-0.244903	151	FHR2_HUMAN	0	P36980	P36980	CFHR2	HUMAN			29.4672	4.48	-0.0425869	0.0226179
HV364	0.596577	0.839505	-0.376665	15	HV364_HUMAN	0	A0A075B6Q5	A0A075B6Q5	IGHV3-64	HUMAN			26.3841	1.68	0.0505606	0.0177018
A4	0.597286	0.839505	-0.169446	293	A4_HUMAN	0	P05067	P05067	APP	HUMAN			25.6838	5.56	0.0085994	0.00454384
KV401	0.600495	0.839505	0.162675	520	KV401_HUMAN	0	P06312	P06312	IGKV4-1	HUMAN			31.8983	5.12	0.0342748	0.0150848
C163A	0.601024	0.839505	-0.216354	300	C163A_HUMAN	0	Q86VB7	Q86VB7	CD163	HUMAN			26.3144	11.08	-0.0446293	-0.0114374
LDHA	0.604264	0.839505	-0.230724	386	LDHA_HUMAN	0	P00338	P00338	LDHA	HUMAN			26.9981	6.68	-0.0321263	0.0588299
H2AX;H2A2B;H2A1A	0.605766	0.839505	-0.258541	635	H2AX_HUMAN;H2A2B_HUMAN;H2A1A_HUMAN	0	P16104;Q8IUE6;Q96QV6	P16104;Q8IUE6;Q96QV6	H2AX;H2AC21;H2AC1	HUMAN			28.671	2.56	0.0206539	-0.0178636
HV103	0.606884	0.839505	-0.193095	90	HV103_HUMAN	0	A0A0C4DH29	A0A0C4DH29	IGHV1-3	HUMAN			27.4918	2.28	0.07411	0.0128862
GAPR1	0.608629	0.839505	-0.28373	924	GAPR1_HUMAN	0	Q9H4G4	Q9H4G4	GLIPR2	HUMAN			25.6623	2.28	-0.0282951	0.0146648
ACTB	0.609	0.839505	-0.216358	756	ACTB_HUMAN	0	P60709	P60709	ACTB	HUMAN			30.3845	22.56	-0.0447841	0.0383396
HEMO	0.609252	0.839505	-0.126879	478	HEMO_HUMAN	0	P02790	P02790	HPX	HUMAN			34.2097	35.88	-0.0219435	0.00829393
PLF4	0.610278	0.839505	-0.16037	475	PLF4_HUMAN	0	P02776	P02776	PF4	HUMAN			31.042	5.84	0.00847475	0.00194049
PEPD	0.613947	0.842496	0.167126	609	PEPD_HUMAN	0	P12955	P12955	PEPD	HUMAN			25.0527	5.4	-0.0720052	-0.0133409
ITIH2	0.619342	0.845319	-0.113879	651	ITIH2_HUMAN	0	P19823	P19823	ITIH2	HUMAN			33.4118	42.04	-0.0195358	-0.0238844
HV434	0.620925	0.845319	-0.281817	521	HV434_HUMAN	0	P06331	P06331	IGHV4-34	HUMAN			28.7118	1	0.0560175	0.0106955
KVD07	0.622108	0.845319	0.558075	100	KVD07_HUMAN	0	A0A0C4DH55	A0A0C4DH55	IGKV3D-7	HUMAN			25.7665	1.24	0.00675597	-0.0388575
FHR4	0.623155	0.845319	0.231781	892	FHR4_HUMAN	0	Q92496	Q92496	CFHR4	HUMAN			26.2945	3.24	-0.0816848	-0.066086
GOLM1	0.623498	0.845319	-0.209606	884	GOLM1_HUMAN	0	Q8NBJ4	Q8NBJ4	GOLM1	HUMAN			25.5	4.52	-0.0214537	0.0137365
KVD40	0.625647	0.845524	-0.128824	50	KVD40_HUMAN	0	P01614	P01614	IGKV2D-40	HUMAN			33.2551	7.96	0.0114542	0.0149157
A1AT	0.626647	0.845524	-0.0998333	404	A1AT_HUMAN	0	P01009	P01009	SERPINA1	HUMAN			35.0942	51.84	-0.0173113	0.00426695
MMP2	0.630106	0.848162	0.174237	552	MMP2_HUMAN	0	P08253	P08253	MMP2	HUMAN			23.7758	2.04	0.00344735	-0.00262775
PPGB	0.631983	0.848663	-0.335822	586	PPGB_HUMAN	0	P10619	P10619	CTSA	HUMAN			23.8386	1.6	-0.000135256	0.00968311
COL10	0.640977	0.858688	0.27201	956	COL10_HUMAN	0	Q9Y6Z7	Q9Y6Z7	COLEC10	HUMAN			25.7047	1.6	0.00656491	-0.0260542
HSP7C	0.642494	0.858688	-0.279185	297	HSP7C_HUMAN	0	P11142	P11142	HSPA8	HUMAN			25.0052	4.12	-0.049181	0.0207738
TM198	0.647081	0.862775	-0.214017	208	TM198_HUMAN	0	Q66K66	Q66K66	TMEM198	HUMAN			31.0498	1	-0.00935333	-0.0273561
HV320	0.654206	0.866218	-0.483828	92	HV320_HUMAN	0	A0A0C4DH32	A0A0C4DH32	IGHV3-20	HUMAN			27.3344	1.44	0.0590669	0.0309959
CFAI	0.655172	0.866218	-0.131958	284	CFAI_HUMAN	0	P05156	P05156	CFI	HUMAN			31.5217	31.56	-0.00480665	0.0166259
CFAH	0.657193	0.866218	0.0878706	558	CFAH_HUMAN	0	P08603	P08603	CFH	HUMAN			33.3808	82.64	-0.0221337	-0.0249256
D6RE86	0.659232	0.866218	-0.30078	275	D6RE86_HUMAN	0	D6RE86	D6RE86	CP	HUMAN			25.2046	1.4	-0.0191651	-0.00393924
PEDF	0.660499	0.866218	0.115334	721	PEDF_HUMAN	0	P36955	P36955	SERPINF1	HUMAN			30.8541	20.32	-0.0181048	-0.0263066
APOA	0.661171	0.866218	0.610313	555	APOA_HUMAN	0	P08519	P08519	LPA	HUMAN			29.4537	24.68	0.092924	-0.0858793
HV64D	0.661416	0.866218	-0.166204	116	HV64D_HUMAN	0	A0A0J9YX35	A0A0J9YX35	IGHV3-64D	HUMAN			29.2768	2.8	0.014487	0.0185436
CNTFR	0.66505	0.866218	-0.307586	686	CNTFR_HUMAN	0	P26992	P26992	CNTFR	HUMAN			24.7483	0.24	0.000735692	-0.00279215
ADIPO	0.666167	0.866218	0.212457	839	ADIPO_HUMAN	0	Q15848	Q15848	ADIPOQ	HUMAN			29.3886	2.96	-0.061064	-0.0257946
GPV	0.667219	0.866218	-0.214086	725	GPV_HUMAN	0	P40197	P40197	GP5	HUMAN			26.3163	8.48	0.0115313	0.0417515
TGM3	0.667895	0.866218	0.444262	159	TGM3_HUMAN	0	Q08188	Q08188	TGM3	HUMAN			24.5216	1.12	-0.0100478	-0.00390691
PROZ	0.668094	0.866218	0.152864	664	PROZ_HUMAN	0	P22891	P22891	PROZ	HUMAN			27.3431	8.32	-0.0361629	-0.00529238
TETN	0.671562	0.868718	-0.128516	295	TETN_HUMAN	0	P05452	P05452	CLEC3B	HUMAN			28.3417	7.64	-0.0264763	0.00615265
GLU2B	0.677935	0.871572	0.264111	345	GLU2B_HUMAN	0	P14314	P14314	PRKCSH	HUMAN			25.0974	3.88	-0.020351	-0.0626476
AMPB	0.678389	0.871572	-0.504146	180	AMPB_HUMAN	0	Q9H4A4	Q9H4A4	RNPEP	HUMAN			27.776	1.24	-0.0103835	0.0341383
HV69D	0.678499	0.871572	0.32075	84	HV69D_HUMAN	0	A0A0B4J2H0	A0A0B4J2H0	IGHV1-69D	HUMAN			26.0929	0.8	0.0431215	-0.00229845
KV320	0.67995	0.871572	0.103891	419	KV320_HUMAN	0	P01619	P01619	IGKV3-20	HUMAN			33.2723	5.96	0.0402442	-0.0227707
CLUS	0.685367	0.876417	0.0990075	591	CLUS_HUMAN	0	P10909	P10909	CLU	HUMAN			32.9327	26.92	-0.001445	-0.0292881
LV861	0.686838	0.876417	-0.319003	5	LV861_HUMAN	0	A0A075B6I0	A0A075B6I0	IGLV8-61	HUMAN			29.5587	1.56	0.0130099	-0.0395342
E9PFZ2	0.690275	0.878815	-0.225548	292	E9PFZ2_HUMAN	0	E9PFZ2	E9PFZ2	CP	HUMAN			31.9293	0.48	-0.000712809	0.00299661
KV139	0.699094	0.885906	-0.162821	415	KV139_HUMAN	0	P01597	P01597	IGKV1-39	HUMAN			30.1133	2	0.1046	0.012242
HV145	0.700472	0.885906	0.179931	61	HV145_HUMAN	0	A0A0A0MS14	A0A0A0MS14	IGHV1-45	HUMAN			28.5406	1.52	0.0449821	-0.0140594
FCG3B	0.700557	0.885906	-0.925546	46	FCG3B_HUMAN	0	O75015	O75015	FCGR3B	HUMAN			27.1243	1.48	-0.0319576	-0.0183155
CO5	0.702977	0.886978	0.0871028	409	CO5_HUMAN	0	P01031	P01031	C5	HUMAN			32.0306	102.16	-0.00637829	-0.02414
HV348	0.711389	0.893936	-0.348916	436	HV348_HUMAN	0	P01763	P01763	IGHV3-48	HUMAN			24.7392	1.28	0.0258475	0.027604
HV315	0.711662	0.893936	0.209853	73	HV315_HUMAN	0	A0A0B4J1V0	A0A0B4J1V0	IGHV3-15	HUMAN			29.3633	4.72	0.0903827	0.0159611
CAMP	0.714953	0.894133	0.143661	337	CAMP_HUMAN	0	P49913	P49913	CAMP	HUMAN			27.1423	5.2	0.0131272	-0.0422349
ARP3	0.714989	0.894133	0.257903	194	ARP3_HUMAN	0	P61158	P61158	ACTR3	HUMAN			24.0171	0.56	-0.000292959	-0.0020873
FA5	0.71788	0.895761	0.0790241	57	FA5_HUMAN	0	P12259	P12259	F5	HUMAN			30.2817	60.6	-0.0284507	-0.0238898
LV537	0.719947	0.896136	0.358898	9	LV537_HUMAN	0	A0A075B6J1	A0A075B6J1	IGLV5-37	HUMAN			25.3322	0.96	-0.00333476	-0.00592038
KVD13;KV113	0.721357	0.896136	-0.492882	83	KVD13_HUMAN;KV113_HUMAN	0	A0A0B4J2D9;P0DP09	A0A0B4J2D9;P0DP09	IGKV1D-13;IGKV1-13	HUMAN			26.6501	2.24	0.0673193	0.00115017
VTDB	0.727099	0.897883	-0.0650156	276	VTDB_HUMAN	0	P02774	P02774	GC	HUMAN			33.7772	39.76	-0.0165771	-0.0106766
FETUA	0.727342	0.897883	-0.0998541	472	FETUA_HUMAN	0	P02765	P02765	AHSG	HUMAN			32.6336	12.32	0.0233693	-0.0358293
IGF2	0.72894	0.897883	0.203394	413	IGF2_HUMAN	0	P01344	P01344	IGF2	HUMAN			26.7187	1.48	-0.00434346	-0.00824543
THIO	0.729132	0.897883	0.168751	585	THIO_HUMAN	0	P10599	P10599	TXN	HUMAN			27.8747	1.84	0.0281984	-0.018753
CMGA	0.7338	0.901662	0.390053	588	CMGA_HUMAN	0	P10645	P10645	CHGA	HUMAN			24.1524	1.28	0.012757	-0.0390836
PTPRG	0.736738	0.902943	-0.255451	672	PTPRG_HUMAN	0	P23470	P23470	PTPRG	HUMAN			24.9484	1.8	-0.019624	0.00215809
FA12	0.738565	0.902943	-0.136406	400	FA12_HUMAN	0	P00748	P00748	F12	HUMAN			30.4696	23.24	-0.00641681	-0.0276044
GGH	0.739645	0.902943	-0.137299	894	GGH_HUMAN	0	Q92820	Q92820	GGH	HUMAN			27.794	9.48	0.0221986	0.0174048
LV301	0.742882	0.904477	-0.350916	429	LV301_HUMAN	0	P01715	P01715	IGLV3-1	HUMAN			28.0737	2.88	0.233895	-0.0113913
HV428	0.745626	0.904477	-0.125388	94	HV428_HUMAN	0	A0A0C4DH34	A0A0C4DH34	IGHV4-28	HUMAN			30.9037	3.12	0.0489348	-0.052702
KV105	0.746101	0.904477	0.141518	418	KV105_HUMAN	0	P01602	P01602	IGKV1-5	HUMAN			31.6141	3.08	0.0339371	0.00785938
ANGI	0.747316	0.904477	0.182144	482	ANGI_HUMAN	0	P03950	P03950	ANG	HUMAN			26.9975	5.36	-0.00812231	-0.0607183
A1BG	0.751059	0.907061	0.0608564	496	A1BG_HUMAN	0	P04217	P04217	A1BG	HUMAN			33.1231	22.56	-0.0224892	-0.011276
KCRM	0.753214	0.90772	1.04511	527	KCRM_HUMAN	0	P06732	P06732	CKM	HUMAN			23.076	3.64	-0.0285332	-0.0936047
CO3	0.755252	0.908235	-0.0553777	408	CO3_HUMAN	0	P01024	P01024	C3	HUMAN			34.5585	177.92	-0.0156282	0.00396157
LV327	0.759162	0.910994	-0.460712	431	LV327_HUMAN	0	P01718	P01718	IGLV3-27	HUMAN			26.8085	1.76	0.18121	-0.0598842
UGPA	0.763137	0.911152	0.300462	45	UGPA_HUMAN	0	Q16851	Q16851	UGP2	HUMAN			25.4591	3.08	-0.0374397	-0.014033
HV323	0.763469	0.911152	0.174075	437	HV323_HUMAN	0	P01764	P01764	IGHV3-23	HUMAN			25.6719	1.6	0.00953449	-0.00822201
B1AHL2	0.76414	0.911152	-0.113106	188	B1AHL2_HUMAN	0	B1AHL2	B1AHL2	FBLN1	HUMAN			28.1961	6.48	-0.0447873	-0.028788
AL1A1	0.770553	0.916861	0.418774	387	AL1A1_HUMAN	0	P00352	P00352	ALDH1A1	HUMAN			24.1513	2.88	-0.0201258	-0.0570303
FABP5	0.773025	0.916895	-0.299615	336	FABP5_HUMAN	0	Q01469	Q01469	FABP5	HUMAN			24.9737	1	-0.00247808	0.00761064
KVD20	0.783012	0.916895	-0.314916	89	KVD20_HUMAN	0	A0A0C4DH25	A0A0C4DH25	IGKV3D-20	HUMAN			30.7676	1.6	0.000476139	0.00439973
HV5X1	0.783048	0.916895	-0.314351	117	HV5X1_HUMAN	0	A0A0J9YXX1	A0A0J9YXX1	IGHV5-10-1	HUMAN			30.1203	2.12	0.0231973	0.0630545
KLKB1	0.783052	0.916895	0.0762313	484	KLKB1_HUMAN	0	P03952	P03952	KLKB1	HUMAN			30.168	37.92	0.0200084	-0.0121044
FHR5	0.783138	0.916895	-0.0956925	917	FHR5_HUMAN	0	Q9BXR6	Q9BXR6	CFHR5	HUMAN			30.6923	13.92	-0.0136825	0.0232064
C4BPB	0.783621	0.916895	-0.0729886	657	C4BPB_HUMAN	0	P20851	P20851	C4BPB	HUMAN			30.3146	7.88	-0.0341671	-0.0114307
PON3	0.7857	0.916895	0.273274	832	PON3_HUMAN	0	Q15166	Q15166	PON3	HUMAN			26.593	2	-0.0221802	-0.0124412
S1PR1	0.787489	0.916895	0.27578	660	S1PR1_HUMAN	0	P21453	P21453	S1PR1	HUMAN			27.0292	0.52	-0.00105386	-0.000674808
SPP24	0.788196	0.916895	-0.205239	816	SPP24_HUMAN	0	Q13103	Q13103	SPP2	HUMAN			26.3443	1.8	0.0113128	-0.00967353
F13A	0.788919	0.916895	-0.214829	392	F13A_HUMAN	0	P00488	P00488	F13A1	HUMAN			24.832	4.8	-0.00545426	-0.000464765
HV349	0.789412	0.916895	-0.0774991	62	HV349_HUMAN	0	A0A0A0MS15	A0A0A0MS15	IGHV3-49	HUMAN			29.565	3.48	0.0939	0.000470992
ENPL	0.79009	0.916895	0.11761	622	ENPL_HUMAN	0	P14625	P14625	HSP90B1	HUMAN			26.0363	12.92	-0.0614687	-0.00754993
CBG	0.791783	0.916973	0.054041	549	CBG_HUMAN	0	P08185	P08185	SERPINA6	HUMAN			31.0391	13.92	-0.0143007	-0.0032786
PTGDS	0.80072	0.923443	0.17118	727	PTGDS_HUMAN	0	P41222	P41222	PTGDS	HUMAN			27.068	2.64	-0.0285073	-0.113421
FBLN1	0.801865	0.923443	-0.0775175	669	FBLN1_HUMAN	0	P23142	P23142	FBLN1	HUMAN			29.3827	24.28	-0.0327389	-0.0198591
AMYP	0.802282	0.923443	-0.19495	503	AMYP_HUMAN	0	P04746	P04746	AMY2A	HUMAN			25.0066	2.52	-0.00456456	-0.0303645
C1QB	0.806525	0.926436	0.0951869	270	C1QB_HUMAN	0	P02746	P02746	C1QB	HUMAN			31.9146	9.84	-0.0263992	-0.0355158
PSA6	0.813665	0.930704	0.0977645	309	PSA6_HUMAN	0	P60900	P60900	PSMA6	HUMAN			25.7278	3.64	-0.0580729	0.0303053
PLMN	0.814878	0.930704	0.068489	399	PLMN_HUMAN	0	P00747	P00747	PLG	HUMAN			32.4487	69.72	0.0123803	-0.0199378
IGKC	0.817872	0.930704	-0.0482819	448	IGKC_HUMAN	0	P01834	P01834	IGKC	HUMAN			34.9328	13.72	-0.00839855	-0.0179897
AATC	0.818311	0.930704	0.375634	639	AATC_HUMAN	0	P17174	P17174	GOT1	HUMAN			24.3218	1.76	-0.0302061	-0.0196258
THRB	0.818491	0.930704	-0.0570458	394	THRB_HUMAN	0	P00734	P00734	F2	HUMAN			31.9164	44.64	0.00134703	-0.0113643
ADA2	0.825077	0.933928	0.174905	196	ADA2_HUMAN	0	Q9NZK5	Q9NZK5	ADA2	HUMAN			25.1867	1.64	-0.0182263	0.00530624
UTP20	0.825832	0.933928	0.194137	378	UTP20_HUMAN	0	O75691	O75691	UTP20	HUMAN			30.1806	1.44	-0.00262563	0.0158011
IGHM	0.827203	0.933928	-0.0809798	451	IGHM_HUMAN	0	P01871	P01871	IGHM	HUMAN			33.4288	27.76	0.0707118	0.00903143
PCSK9	0.82795	0.933928	-0.0743141	885	PCSK9_HUMAN	0	Q8NBP7	Q8NBP7	PCSK9	HUMAN			26.0372	7.92	-0.0497063	-0.0189504
DIAC	0.833472	0.93828	0.105183	788	DIAC_HUMAN	0	Q01459	Q01459	CTBS	HUMAN			24.5755	2.36	-0.0126672	-0.027696
HV309	0.841184	0.942595	-0.323848	442	HV309_HUMAN	0	P01782	P01782	IGHV3-9	HUMAN			25.8197	0.32	0.00361161	0.0186577
PSA7	0.841841	0.942595	-0.136363	363	PSA7_HUMAN	0	O14818	O14818	PSMA7	HUMAN			26.1803	2.96	-0.0638508	0.0476919
CRIS3	0.842319	0.942595	-0.0740476	338	CRIS3_HUMAN	0	P54108	P54108	CRISP3	HUMAN			26.3228	2.32	-0.014528	0.0151585
ATL2	0.845875	0.944069	0.101862	191	ATL2_HUMAN	0	Q86TH1	Q86TH1	ADAMTSL2	HUMAN			23.9844	1.56	-0.0157195	-0.0102296
IGLC7	0.846984	0.944069	-0.131148	168	IGLC7_HUMAN	0	A0M8Q6	A0M8Q6	IGLC7	HUMAN			28.7138	2.2	0.0076231	-0.0725699
PGK1	0.849136	0.944601	0.141674	393	PGK1_HUMAN	0	P00558	P00558	PGK1	HUMAN			24.7326	1.52	-0.00478503	-0.00511168
VNN1	0.858202	0.952807	-0.114495	384	VNN1_HUMAN	0	O95497	O95497	VNN1	HUMAN			25.375	6.16	0.0247435	-0.0705287
ALDOA	0.861344	0.954416	0.0697734	488	ALDOA_HUMAN	0	P04075	P04075	ALDOA	HUMAN			27.4718	12.76	-0.0298785	0.000817032
G6PE	0.866067	0.957768	0.0437043	383	G6PE_HUMAN	0	O95479	O95479	H6PD	HUMAN			24.762	4.16	-0.018586	-0.0245185
A0A0G2JRQ6	0.874268	0.963131	0.0862951	114	A0A0G2JRQ6_HUMAN	0	A0A0G2JRQ6	A0A0G2JRQ6	NA	HUMAN			29.1969	3.64	0.00929824	-0.0638728
LV460	0.875421	0.963131	0.131381	6	LV460_HUMAN	0	A0A075B6I1	A0A075B6I1	IGLV4-60	HUMAN			27.6182	2	0.0241856	-0.00721243
CPN2	0.876039	0.963131	0.0391127	663	CPN2_HUMAN	0	P22792	P22792	CPN2	HUMAN			30.28	17.84	-0.0199257	0.00476194
FA9	0.881149	0.965684	0.0428635	397	FA9_HUMAN	0	P00740	P00740	F9	HUMAN			29.0674	14.04	-0.0325557	-0.024986
PTPRJ	0.882916	0.965684	0.0741234	32	PTPRJ_HUMAN	0	Q12913	Q12913	PTPRJ	HUMAN			24.9028	2.76	-0.0161257	-0.00564995
KVD24	0.883498	0.965684	0.0467832	17	KVD24_HUMAN	0	A0A075B6R9	A0A075B6R9	IGKV2D-24	HUMAN			31.2862	3.72	-0.0145689	-0.00490529
H2A2C;H2A2A	0.885315	0.965799	-0.0885262	844	H2A2C_HUMAN;H2A2A_HUMAN	0	Q16777;Q6FI13	Q16777;Q6FI13	H2AC20;H2AC18	HUMAN			27.2492	1	0.0304313	-0.0405165
TPIS	0.89278	0.972062	-0.139618	755	TPIS_HUMAN	0	P60174	P60174	TPI1	HUMAN			24.084	2	-0.0165237	-0.00301522
KV116	0.8986	0.974731	-0.0463301	501	KV116_HUMAN	0	P04430	P04430	IGKV1-16	HUMAN			28.3312	2.6	0.0370568	0.0333071
MENT	0.898688	0.974731	-0.0713143	914	MENT_HUMAN	0	Q9BUN1	Q9BUN1	MENT	HUMAN			25.883	1.28	-0.00558016	-0.000317309
SAA4	0.9017	0.976121	0.037797	56	SAA4_HUMAN	0	P35542	P35542	SAA4	HUMAN			32.6464	6.8	0.00100341	-0.0333368
SAMP	0.910043	0.979485	0.0386336	462	SAMP_HUMAN	0	P02743	P02743	APCS	HUMAN			32.7118	10.68	-0.0509908	0.0330251
HV169	0.910911	0.979485	-0.0351878	433	HV169_HUMAN	0	P01742	P01742	IGHV1-69	HUMAN			31.8405	4.56	0.0469478	0.00193422
CO8G	0.911039	0.979485	-0.0381755	538	CO8G_HUMAN	0	P07360	P07360	C8G	HUMAN			30.3137	12.96	0.00848425	0.0244912
HV158	0.911754	0.979485	-0.100497	98	HV158_HUMAN	0	A0A0C4DH39	A0A0C4DH39	IGHV1-58	HUMAN			26.2713	1.12	0.00322669	0.00572426
TBA3C;TBA3D;TBA1B;TBA3E;TBA1A;TBA8	0.914703	0.980057	0.074656	775	TBA3C_HUMAN;TBA3D_HUMAN;TBA1B_HUMAN;TBA3E_HUMAN;TBA1A_HUMAN;TBA8_HUMAN	0	P0DPH7;P0DPH8;P68363;Q6PEY2;Q71U36;Q9NY65	P0DPH7;P0DPH8;P68363;Q6PEY2;Q71U36;Q9NY65	TUBA3C;TUBA3D;TUBA1B;TUBA3E;TUBA1A;TUBA8	HUMAN			24.8483	1.56	-0.00354308	-0.000480488
ZPI	0.915763	0.980057	0.0459269	306	ZPI_HUMAN	0	Q9UK55	Q9UK55	SERPINA10	HUMAN			29.0426	19.64	-0.0412106	-0.0400497
APOF	0.938658	0.995324	-0.0296706	821	APOF_HUMAN	0	Q13790	Q13790	APOF	HUMAN			28.9608	4.84	-0.0496972	0.0129742
LYSC	0.940254	0.995324	-0.0265628	759	LYSC_HUMAN	0	P61626	P61626	LYZ	HUMAN			28.5838	8.2	0.00606731	-0.0428448
HV439	0.941823	0.995324	-0.0208542	445	HV439_HUMAN	0	P01824	P01824	IGHV4-39	HUMAN			31.9077	4.28	0.0430699	-0.0188397
ICAM1	0.94271	0.995324	0.0293678	512	ICAM1_HUMAN	0	P05362	P05362	ICAM1	HUMAN			25.5147	8.28	-0.0447243	-0.0111674
SPRC	0.943834	0.995324	0.0244299	564	SPRC_HUMAN	0	P09486	P09486	SPARC	HUMAN			27.1128	8.12	0.0191901	-0.00983575
VGFR3	0.943845	0.995324	-0.0599805	289	VGFR3_HUMAN	0	P35916	P35916	FLT4	HUMAN			24.3321	0.92	-1.65208e-05	0.00135387
APOM	0.94473	0.995324	0.0243221	382	APOM_HUMAN	0	O95445	O95445	APOM	HUMAN			30.3717	9.72	-0.0367971	-0.0101237
TSP1	0.946348	0.995324	-0.0381458	547	TSP1_HUMAN	0	P07996	P07996	THBS1	HUMAN			29.6326	42.76	-0.00714228	0.0136572
IGJ	0.947313	0.995324	-0.0328106	414	IGJ_HUMAN	0	P01591	P01591	JCHAIN	HUMAN			31.9244	8.88	0.0641252	0.00778041
TRFE	0.949276	0.995324	0.0127758	477	TRFE_HUMAN	0	P02787	P02787	TF	HUMAN			34.4416	90.92	-0.0116903	-0.0201526
VINC	0.94944	0.995324	0.0236179	644	VINC_HUMAN	0	P18206	P18206	VCL	HUMAN			26.176	17.12	-0.0437883	0.00543537
LV321	0.951825	0.995644	-0.0205185	784	LV321_HUMAN	0	P80748	P80748	IGLV3-21	HUMAN			31.5327	4.92	0.0418707	-0.00945055
H2AZ;H2AV	0.960008	0.995644	0.0455563	160	H2AZ_HUMAN;H2AV_HUMAN	0	P0C0S5;Q71UI9	P0C0S5;Q71UI9	H2AZ1;H2AZ2	HUMAN			24.7449	1.04	0.00759147	-0.0310532
A0A087WU08;A0A0C4DGL8;H0Y300	0.960106	0.995644	0.0266483	315	A0A087WU08_HUMAN;A0A0C4DGL8_HUMAN;H0Y300_HUMAN	0	A0A087WU08;A0A0C4DGL8;H0Y300	A0A087WU08;A0A0C4DGL8;H0Y300	HP	HUMAN			27.0817	2	-0.0184368	0.00218754
CADH2	0.960112	0.995644	-0.0393382	175	CADH2_HUMAN	0	P19022	P19022	CDH2	HUMAN			24.9098	1.2	0.00121987	-0.00428446
C1RL	0.962133	0.995644	0.0142521	936	C1RL_HUMAN	0	Q9NZP8	Q9NZP8	C1RL	HUMAN			29.0528	12.44	-0.014242	0.00384945
PON1	0.962903	0.995644	-0.0125169	688	PON1_HUMAN	0	P27169	P27169	PON1	HUMAN			31.4613	14.56	-0.0281325	-0.0012787
ITIH1	0.963614	0.995644	0.00875435	652	ITIH1_HUMAN	0	P19827	P19827	ITIH1	HUMAN			32.9166	42.56	-0.0170085	-0.0166084
LYAM3	0.964318	0.995644	0.0243816	636	LYAM3_HUMAN	0	P16109	P16109	SELP	HUMAN			24.3982	1.12	-0.0115466	0.00175892
LV469	0.967252	0.995644	0.0300344	4	LV469_HUMAN	0	A0A075B6H9	A0A075B6H9	IGLV4-69	HUMAN			29.4984	3.32	0.0647074	0.0257417
COF1	0.968539	0.995644	0.0294358	296	COF1_HUMAN	0	P23528	P23528	CFL1	HUMAN			26.8961	2.84	-0.0114087	0.040992
CO8B	0.969164	0.995644	0.0104941	537	CO8B_HUMAN	0	P07358	P07358	C8B	HUMAN			29.6721	30.64	0.0167152	0.0103079
KV229	0.97101	0.995727	-0.0368927	178	KV229_HUMAN	0	A2NJV5	A2NJV5	IGKV2-29	HUMAN			25.4949	0.24	-0.00204568	-0.00257675
OAF	0.972824	0.995776	-0.012055	876	OAF_HUMAN	0	Q86UD1	Q86UD1	OAF	HUMAN			25.8786	3.96	-0.0393902	-0.0236738
CD109	0.977471	0.996256	0.0286668	867	CD109_HUMAN	0	Q6YHK3	Q6YHK3	CD109	HUMAN			24.1742	1.4	-0.000494826	-0.00372381
TLN1	0.978474	0.996256	0.0370929	951	TLN1_HUMAN	0	Q9Y490	Q9Y490	TLN1	HUMAN			24.3163	6.04	-0.0328245	-0.002131
HV102	0.979278	0.996256	0.0118562	667	HV102_HUMAN	0	P23083	P23083	IGHV1-2	HUMAN			30.7652	5.68	0.0583702	-0.00514016
FLNA	0.980358	0.996256	-0.0275201	659	FLNA_HUMAN	0	P21333	P21333	FLNA	HUMAN			25.1715	6.52	-0.0223856	0.0619851
ALS	0.982975	0.996886	-0.00853305	719	ALS_HUMAN	0	P35858	P35858	IGFALS	HUMAN			28.0519	21.52	0.056808	-0.0114084
ARLY	0.985589	0.996886	0.0164119	500	ARLY_HUMAN	0	P04424	P04424	ASL	HUMAN			24.254	1.64	-0.00477277	-0.000729052
CXCL7	0.987054	0.996886	0.00745286	474	CXCL7_HUMAN	0	P02775	P02775	PPBP	HUMAN			30.9253	6.92	0.0266188	-0.0331747
ACTA;ACTH;ACTC;ACTS	0.990441	0.996886	0.00768961	773	ACTA_HUMAN;ACTH_HUMAN;ACTC_HUMAN;ACTS_HUMAN	0	P62736;P63267;P68032;P68133	P62736;P63267;P68032;P68133	ACTA2;ACTG2;ACTC1;ACTA1	HUMAN			28.3603	1.32	-0.0419349	-0.0132289
NOE1	0.990836	0.996886	-0.00527079	910	NOE1_HUMAN	0	Q99784	Q99784	OLFM1	HUMAN			24.529	1.68	-0.0075759	-0.00467121
KVD12	0.992511	0.996886	0.00563115	103	KVD12_HUMAN	0	P01611	P01611	IGKV1D-12	HUMAN			28.2104	1.64	0.0349476	0.0421431
LV949	0.993351	0.996886	0.00404719	79	LV949_HUMAN	0	A0A0B4J1Y8	A0A0B4J1Y8	IGLV9-49	HUMAN			28.9515	3.8	0.0627802	-0.0200778
ATRN	0.996981	0.998752	-0.00108378	380	ATRN_HUMAN	0	O75882	O75882	ATRN	HUMAN			29.8138	32.24	-0.0244073	-0.0386852
HV118	0.999601	0.999601	0.000265205	91	HV118_HUMAN	0	A0A0C4DH31	A0A0C4DH31	IGHV1-18	HUMAN			29.2969	3.04	0.0629877	-0.0133204
A0A024R6I7;A0A0G2JRN3				0	A0A024R6I7_HUMAN;A0A0G2JRN3_HUMAN	0	A0A024R6I7;A0A0G2JRN3	A0A024R6I7;A0A0G2JRN3	SERPINA1	HUMAN			30.0595	0.84	0.049476	0.109507
LV312				11	LV312_HUMAN	0	A0A075B6K2	A0A075B6K2	IGLV3-12	HUMAN			25.9788	0.76	-0.0143613	-0.0132449
LV403				14	LV403_HUMAN	0	A0A075B6K6	A0A075B6K6	IGLV4-3	HUMAN			27.9365	0.76	0.000169687	-0.000666937
KVD30				19	KVD30_HUMAN	0	A0A075B6S6	A0A075B6S6	IGKV2D-30	HUMAN			28.1278	0.64	-0.0134258	2.49529e-05
MYOME				22	MYOME_HUMAN	0	Q5VU43	Q5VU43	PDE4DIP	HUMAN			30.1479	1.4	-0.0138904	0.000708277
OSCAR				35	OSCAR_HUMAN	0	Q8IYS5	Q8IYS5	OSCAR	HUMAN			22.8722	0.36	-0.000342785	-0.00451958
CLH1				36	CLH1_HUMAN	0	Q00610	Q00610	CLTC	HUMAN			24.6277	0.32	-0.00198435	-0.0202012
A0A087WYE8				44	A0A087WYE8_HUMAN	0	A0A087WYE8	A0A087WYE8	IGHV1OR21-1	HUMAN			24.9076	0.4	0.00102183	-0.00319062
HYOU1				47	HYOU1_HUMAN	0	Q9Y4L1	Q9Y4L1	HYOU1	HUMAN			24.3214	1.36	-0.00521529	0.000252923
CATH				48	CATH_HUMAN	0	P09668	P09668	CTSH	HUMAN			25.1155	0.52	-0.00211135	-0.00249644
LV552				59	LV552_HUMAN	0	A0A0A0MRZ9	A0A0A0MRZ9	IGLV5-52	HUMAN			25.242	0.52	7.5724e-05	-0.00297248
KVD43				80	KVD43_HUMAN	0	A0A0B4J1Z2	A0A0B4J1Z2	IGKV1D-43	HUMAN			25.1118	0.16	-0.000126772	-0.00142769
HS71A;HS71B				106	HS71A_HUMAN;HS71B_HUMAN	0	P0DMV8;P0DMV9	P0DMV8;P0DMV9	HSPA1A;HSPA1B	HUMAN			23.8989	0.72	0.000545737	-0.000808997
FAS				122	FAS_HUMAN	0	P49327	P49327	FASN	HUMAN			22.7003	0.72	-0.0301221	-0.0365136
A0A140T941;A0A140T975;A0A140T9Z6;A0A1W2PQS8;A0A1W2PS39;B0UXQ0;Q5RJ27;Q9GJ45				128	A0A140T941_HUMAN;A0A140T975_HUMAN;A0A140T9Z6_HUMAN;A0A1W2PQS8_HUMAN;A0A1W2PS39_HUMAN;B0UXQ0_HUMAN;Q5RJ27_HUMAN;Q9GJ45_HUMAN	0	A0A140T941;A0A140T975;A0A140T9Z6;A0A1W2PQS8;A0A1W2PS39;B0UXQ0;Q5RJ27;Q9GJ45	A0A140T941;A0A140T975;A0A140T9Z6;A0A1W2PQS8;A0A1W2PS39;B0UXQ0;Q5RJ27;Q9GJ45	HLA-A	HUMAN			25.6647	0.32	-0.0013257	-0.00254093
ACY1				131	ACY1_HUMAN	0	Q03154	Q03154	ACY1	HUMAN			24.6827	0.8	-0.0037068	-0.00446083
HNRPU				133	HNRPU_HUMAN	0	Q00839	Q00839	HNRNPU	HUMAN			26.2056	0.48	-0.00356709	0.00621484
SC6A1				139	SC6A1_HUMAN	0	P30531	P30531	SLC6A1	HUMAN			30.479	0.44	-0.000690685	-0.00225042
GSHB				140	GSHB_HUMAN	0	P48637	P48637	GSS	HUMAN			24.8714	1.4	-0.0104712	-0.00287205
CTRB1;CTRB2				145	CTRB1_HUMAN;CTRB2_HUMAN	0	P17538;Q6GPI1	P17538;Q6GPI1	CTRB1;CTRB2	HUMAN			25.5487	1	-0.00245785	-0.000522292
C1TC				150	C1TC_HUMAN	0	P11586	P11586	MTHFD1	HUMAN			24.0771	0.88	-0.0219951	-0.000728614
ITA2B				156	ITA2B_HUMAN	0	P08514	P08514	ITGA2B	HUMAN			23.7125	0.68	0.0132151	-0.000125893
BST1				179	BST1_HUMAN	0	Q10588	Q10588	BST1	HUMAN			24.9581	1.36	0.0005893	-0.0098819
NHRF3				182	NHRF3_HUMAN	0	Q5T2W1	Q5T2W1	PDZK1	HUMAN			27.7475	0.92	0.0272886	0.0261473
FHAD1				189	FHAD1_HUMAN	0	B1AJZ9	B1AJZ9	FHAD1	HUMAN			29.2362	0.52	-0.00337607	-0.000838338
C9JB55				201	C9JB55_HUMAN	0	C9JB55	C9JB55	TF	HUMAN			27.7923	1	-0.00571582	-0.0314796
H2AY				274	H2AY_HUMAN	0	O75367	O75367	MACROH2A1	HUMAN			25.2178	0.24	-0.00176791	0.00167725
RL30				277	RL30_HUMAN	0	P62888	P62888	RPL30	HUMAN			24.9733	0.24	0.00124905	-0.00386444
TCPA				280	TCPA_HUMAN	0	P17987	P17987	TCP1	HUMAN			22.946	0.12	-0.0130048	0.0238338
NAR3				281	NAR3_HUMAN	0	Q13508	Q13508	ART3	HUMAN			24.4242	0.36	-0.000491964	0.000255799
TSP4				283	TSP4_HUMAN	0	P35443	P35443	THBS4	HUMAN			25.1565	1	0.00919188	0.000989338
PTPRK				294	PTPRK_HUMAN	0	Q15262	Q15262	PTPRK	HUMAN			31.1193	1.04	-0.0039919	-0.00482666
4F2				299	4F2_HUMAN	0	P08195	P08195	SLC3A2	HUMAN			23.3325	0.88	-0.000672786	-0.00124697
G3V3A0				307	G3V3A0_HUMAN	0	G3V3A0	G3V3A0	SERPINA3	HUMAN			24.0976	1	-0.00831837	0.00050007
LAMB1				310	LAMB1_HUMAN	0	P07942	P07942	LAMB1	HUMAN			23.9978	2	-0.0168361	-0.00219599
PSA4				324	PSA4_HUMAN	0	P25789	P25789	PSMA4	HUMAN			25.467	1.64	-0.0173725	0.0255293
ANXA2				325	ANXA2_HUMAN	0	P07355	P07355	ANXA2	HUMAN			23.3269	0.56	-0.00436982	0.00035416
LDLR				326	LDLR_HUMAN	0	P01130	P01130	LDLR	HUMAN			24.0202	1.56	-0.0222569	-0.00605849
H33;H31T;H3C				344	H33_HUMAN;H31T_HUMAN;H3C_HUMAN	0	P84243;Q16695;Q6NXT2	P84243;Q16695;Q6NXT2	H3-3A;H3-4;H3-5	HUMAN			23.2622	0.24	-0.0027189	0.000892976
RS16				354	RS16_HUMAN	0	P62249	P62249	RPS16	HUMAN			24.3475	0.24	0.00881466	-0.036444
PDLI1				355	PDLI1_HUMAN	0	O00151	O00151	PDLIM1	HUMAN			25.2127	0.36	5.79662e-05	-0.00172384
FCN1				359	FCN1_HUMAN	0	O00602	O00602	FCN1	HUMAN			25.1067	0.92	-0.00286248	-0.00182859
ISLR				360	ISLR_HUMAN	0	O14498	O14498	ISLR	HUMAN			24.8726	0.96	0.00025078	-0.00193789
AT2A1				364	AT2A1_HUMAN	0	O14983	O14983	ATP2A1	HUMAN			23.1912	0.76	0.0321108	-0.0268746
PLXB2				365	PLXB2_HUMAN	0	O15031	O15031	PLXNB2	HUMAN			24.0356	0.72	-0.00906209	-0.000864217
B4GA1				368	B4GA1_HUMAN	0	O43505	O43505	B4GAT1	HUMAN			24.1215	0.56	-0.000667365	0.00110589
XPP2				371	XPP2_HUMAN	0	O43895	O43895	XPNPEP2	HUMAN			24.7901	0.64	-0.000944542	-0.00421019
NRP2				372	NRP2_HUMAN	0	O60462	O60462	NRP2	HUMAN			23.8683	1.32	-0.0126411	0.00076818
IDHC				379	IDHC_HUMAN	0	O75874	O75874	IDH1	HUMAN			25.5868	0.6	-0.000146621	0.000233553
ADH1B				385	ADH1B_HUMAN	0	P00325	P00325	ADH1B	HUMAN			23.9288	1	0.000360042	-0.00490845
DHE3				388	DHE3_HUMAN	0	P00367	P00367	GLUD1	HUMAN			26.9908	1.08	-0.00972167	-0.00690343
FA8				391	FA8_HUMAN	0	P00451	P00451	F8	HUMAN			24.068	2.04	-0.0075312	-0.00160204
HV311				435	HV311_HUMAN	0	P01762	P01762	IGHV3-11	HUMAN			24.9168	0.72	-0.000577358	-0.0010898
HV459				446	HV459_HUMAN	0	P01825	P01825	IGHV4-59	HUMAN			22.733	0.68	0.00379298	-0.00223342
ANXA1				490	ANXA1_HUMAN	0	P04083	P04083	ANXA1	HUMAN			23.6771	0.64	-0.000119425	-4.0137e-05
S10A6				525	S10A6_HUMAN	0	P06703	P06703	S100A6	HUMAN			25.9639	0.64	-0.0030653	0.00118349
PDIA1				534	PDIA1_HUMAN	0	P07237	P07237	P4HB	HUMAN			24.4458	1.32	-0.00669642	-0.00586844
CAN1				539	CAN1_HUMAN	0	P07384	P07384	CAPN1	HUMAN			24.0351	0.96	-0.00214125	0.000509238
CAH3				541	CAH3_HUMAN	0	P07451	P07451	CA3	HUMAN			23.5302	1.92	0.0270618	-0.0845727
HS90B				550	HS90B_HUMAN	0	P08238	P08238	HSP90AB1	HUMAN			24.5828	0.92	-0.00669346	0.00191759
PLEK				556	PLEK_HUMAN	0	P08567	P08567	PLEK	HUMAN			24.5681	0.92	-0.00360041	-0.000705943
PGFRB				565	PGFRB_HUMAN	0	P09619	P09619	PDGFRB	HUMAN			24.2223	0.64	-0.00613218	-0.000893349
IGLC3				575	IGLC3_HUMAN	0	P0DOY3	P0DOY3	IGLC3	HUMAN			24.4429	0.72	-0.00342646	-0.00755848
PYGM				594	PYGM_HUMAN	0	P11217	P11217	PYGM	HUMAN			24.9288	2.72	-0.0289526	-0.0121063
LAMP1				596	LAMP1_HUMAN	0	P11279	P11279	LAMP1	HUMAN			24.6257	1	0.00796661	0.0133556
CO6A2				602	CO6A2_HUMAN	0	P12110	P12110	COL6A2	HUMAN			24.3111	0.56	-0.00641351	-0.00188147
PIP				604	PIP_HUMAN	0	P12273	P12273	PIP	HUMAN			25.5636	0.44	-0.00780611	-0.00783649
FCG2A				605	FCG2A_HUMAN	0	P12318	P12318	FCGR2A	HUMAN			25.6797	0.4	0.00130075	0.000520387
MIF				618	MIF_HUMAN	0	P14174	P14174	MIF	HUMAN			23.6426	0.4	0.0144154	-0.0491937
CD99				619	CD99_HUMAN	0	P14209	P14209	CD99	HUMAN			24.2408	0.56	-0.00968909	0.00170977
NDKA				631	NDKA_HUMAN	0	P15531	P15531	NME1	HUMAN			25.5763	0.64	0.0213534	-0.0331496
SAP3				641	SAP3_HUMAN	0	P17900	P17900	GM2A	HUMAN			24.0878	0.72	-0.00410867	-0.00398028
LEG3				642	LEG3_HUMAN	0	P17931	P17931	LGALS3	HUMAN			24.8274	0.88	-0.0289637	0.00216355
CAP7				653	CAP7_HUMAN	0	P20160	P20160	AZU1	HUMAN			25.2074	1.36	-0.00877667	-0.00115524
MIME				656	MIME_HUMAN	0	P20774	P20774	OGN	HUMAN			24.6588	0.52	-0.00141019	-0.00267501
CO5A1				658	CO5A1_HUMAN	0	P20908	P20908	COL5A1	HUMAN			23.7298	0.24	0.00148083	-0.00403889
CATS				678	CATS_HUMAN	0	P25774	P25774	CTSS	HUMAN			24.2005	0.72	0.00879382	-0.025143
MGAT1				684	MGAT1_HUMAN	0	P26572	P26572	MGAT1	HUMAN			24.4126	0.8	-0.00522539	0.00112326
PSB4				693	PSB4_HUMAN	0	P28070	P28070	PSMB4	HUMAN			25.8676	1.28	-0.019251	-0.0104894
AMPL				695	AMPL_HUMAN	0	P28838	P28838	LAP3	HUMAN			25.1122	2.64	-0.0130141	-0.00173492
PDIA3				700	PDIA3_HUMAN	0	P30101	P30101	PDIA3	HUMAN			24.0998	0.84	-0.00699054	-0.00454187
CPSM				706	CPSM_HUMAN	0	P31327	P31327	CPS1	HUMAN			24.6519	1.28	-0.0248049	0.00042941
1433B				708	1433B_HUMAN	0	P31946	P31946	YWHAB	HUMAN			25.1879	0.84	-0.00338972	0.00107045
SFTPD				715	SFTPD_HUMAN	0	P35247	P35247	SFTPD	HUMAN			26.6126	0.48	0.00147613	0.00224328
PSB10				726	PSB10_HUMAN	0	P40306	P40306	PSMB10	HUMAN			23.9726	0.6	-0.00104236	-0.00074502
PSB2				736	PSB2_HUMAN	0	P49721	P49721	PSMB2	HUMAN			25.3758	0.88	-0.00154435	-0.00256211
VASP				738	VASP_HUMAN	0	P50552	P50552	VASP	HUMAN			24.8144	0.84	0.000652816	-0.000589268
INHBC				749	INHBC_HUMAN	0	P55103	P55103	INHBC	HUMAN			25.2509	1.36	-0.0547378	-0.0126002
CAD15				751	CAD15_HUMAN	0	P55291	P55291	CDH15	HUMAN			23.6745	0.28	0.00136891	-0.00623394
CCL18				752	CCL18_HUMAN	0	P55774	P55774	CCL18	HUMAN			24.4826	0.84	0.00338881	-0.000144676
RS20				757	RS20_HUMAN	0	P60866	P60866	RPS20	HUMAN			26.2559	0.28	0.0085102	-0.0351793
TNNC1				771	TNNC1_HUMAN	0	P63316	P63316	TNNC1	HUMAN			23.3497	0.4	0.00228429	-0.00984914
TPM4				772	TPM4_HUMAN	0	P67936	P67936	TPM4	HUMAN			25.1527	1.96	-0.00591067	0.0155129
EF1A1				774	EF1A1_HUMAN	0	P68104	P68104	EEF1A1	HUMAN			25.0034	1.16	-0.010097	-0.00176844
SHPS1;SIRBL;SIRPG				778	SHPS1_HUMAN;SIRBL_HUMAN;SIRPG_HUMAN	0	P78324;Q5TFQ8;Q9P1W8	P78324;Q5TFQ8;Q9P1W8	SIRPA;SIRPB1;SIRPG	HUMAN			30.5457	1.24	0.0014219	-0.00406184
BASP1				783	BASP1_HUMAN	0	P80723	P80723	BASP1	HUMAN			24.5881	0.68	-0.00137031	0.000122039
ARF3;ARF1;ARF5				786	ARF3_HUMAN;ARF1_HUMAN;ARF5_HUMAN	0	P61204;P84077;P84085	P61204;P84077;P84085	ARF3;ARF1;ARF5	HUMAN			24.671	0.6	-0.0048979	-0.00094388
CAP1				789	CAP1_HUMAN	0	Q01518	Q01518	CAP1	HUMAN			25.4662	0.88	0.000198328	-0.00151358
NUCB1				793	NUCB1_HUMAN	0	Q02818	Q02818	NUCB1	HUMAN			24.3972	1.92	-0.0111228	-0.00273856
1433F				798	1433F_HUMAN	0	Q04917	Q04917	YWHAH	HUMAN			24.8277	0.64	-0.00477597	-0.000152381
SIGL5;SIG14				807	SIGL5_HUMAN;SIG14_HUMAN	0	O15389;Q08ET2	O15389;Q08ET2	SIGLEC5;SIGLEC14	HUMAN			24.819	0.84	-0.00101072	-0.000300741
FSTL1				810	FSTL1_HUMAN	0	Q12841	Q12841	FSTL1	HUMAN			23.2696	0.76	-0.00956002	0.000978497
CD166				820	CD166_HUMAN	0	Q13740	Q13740	ALCAM	HUMAN			24.2106	0.96	-0.00403658	-6.65935e-05
BLMH				823	BLMH_HUMAN	0	Q13867	Q13867	BLMH	HUMAN			24.5949	1.32	-0.00725656	-0.00581159
IBP7				840	IBP7_HUMAN	0	Q16270	Q16270	IGFBP7	HUMAN			24.457	1.28	-0.00219577	-0.0271703
CCL14				842	CCL14_HUMAN	0	Q16627	Q16627	CCL14	HUMAN			25.0634	1.04	-0.00528269	-0.00276502
AOC3				845	AOC3_HUMAN	0	Q16853	Q16853	AOC3	HUMAN			24.82	2.68	-0.0135178	-0.0132313
LEGL				848	LEGL_HUMAN	0	Q3ZCW2	Q3ZCW2	LGALSL	HUMAN			25.0454	0.64	-0.000107877	-0.00163055
TGO1				851	TGO1_HUMAN	0	Q5JRA6	Q5JRA6	MIA3	HUMAN			23.6618	0.92	0.00634863	0.00716135
A0A140TA21;Q5SS57				854	A0A140TA21_HUMAN;Q5SS57_HUMAN	0	A0A140TA21;Q5SS57	A0A140TA21;Q5SS57	HLA-B	HUMAN			25.3517	1.88	-0.0212068	0.00144853
SH3L3				856	SH3L3_HUMAN	0	Q9H299	Q9H299	SH3BGRL3	HUMAN			26.3436	1.28	0.00472782	0.00467847
OLFM4				863	OLFM4_HUMAN	0	Q6UX06	Q6UX06	OLFM4	HUMAN			23.6348	0.24	-0.000198398	-0.00118165
VMO1				872	VMO1_HUMAN	0	Q7Z5L0	Q7Z5L0	VMO1	HUMAN			27.205	0.68	-0.00958477	-0.00712959
AGRG6				874	AGRG6_HUMAN	0	Q86SQ4	Q86SQ4	ADGRG6	HUMAN			24.2398	1.76	-0.0315333	-0.0147227
URP2				877	URP2_HUMAN	0	Q86UX7	Q86UX7	FERMT3	HUMAN			24.1164	1.12	-0.00164651	-0.000110084
TRML1				878	TRML1_HUMAN	0	Q86YW5	Q86YW5	TREML1	HUMAN			23.9551	1.04	0.000438023	0.00241035
SFPA2;SFTA1				879	SFPA2_HUMAN;SFTA1_HUMAN	0	Q8IWL1;Q8IWL2	Q8IWL1;Q8IWL2	SFTPA2;SFTPA1	HUMAN			25.5272	0.44	-0.00104427	-0.000274432
FA20C				880	FA20C_HUMAN	0	Q8IXL6	Q8IXL6	FAM20C	HUMAN			25.0495	1.12	0.00294129	-0.00279959
AGRF5				882	AGRF5_HUMAN	0	Q8IZF2	Q8IZF2	ADGRF5	HUMAN			23.9193	0.96	-0.00998958	-0.00140275
ITLN1				889	ITLN1_HUMAN	0	Q8WWA0	Q8WWA0	ITLN1	HUMAN			23.714	0.88	-0.00617282	-0.0140115
OIT3				890	OIT3_HUMAN	0	Q8WWZ8	Q8WWZ8	OIT3	HUMAN			25.3211	1.44	0.000670463	0.00648933
NEO1				895	NEO1_HUMAN	0	Q92859	Q92859	NEO1	HUMAN			23.7987	1.24	-0.00422716	-0.00666727
EXT2				897	EXT2_HUMAN	0	Q93063	Q93063	EXT2	HUMAN			28.5297	0.8	0.00110717	-0.000164909
BHMT1				898	BHMT1_HUMAN	0	Q93088	Q93088	BHMT	HUMAN			25.0082	1.12	-0.0204768	0.0124117
PSB7				908	PSB7_HUMAN	0	Q99436	Q99436	PSMB7	HUMAN			25.0345	0.48	-0.00268136	-0.00630643
FUCO2				913	FUCO2_HUMAN	0	Q9BTY2	Q9BTY2	FUCA2	HUMAN			23.3178	0.76	-0.000138425	-0.00105144
NIF3L				919	NIF3L_HUMAN	0	Q9GZT8	Q9GZT8	NIF3L1	HUMAN			23.6162	0.64	-0.00187716	0.000236941
DPEP2				922	DPEP2_HUMAN	0	Q9H4A9	Q9H4A9	DPEP2	HUMAN			24.6761	1.12	-0.00096294	-0.00303086
MMRN2				925	MMRN2_HUMAN	0	Q9H8L6	Q9H8L6	MMRN2	HUMAN			25.6262	1.04	-0.00250357	0.000441713
AT131				927	AT131_HUMAN	0	Q9HD20	Q9HD20	ATP13A1	HUMAN			30.1597	0.84	-0.00865953	-0.00080353
RETN				928	RETN_HUMAN	0	Q9HD89	Q9HD89	RETN	HUMAN			25.9073	0.6	-1.77061e-05	0.00585642
SEM4B				931	SEM4B_HUMAN	0	Q9NPR2	Q9NPR2	SEMA4B	HUMAN			24.5746	2.36	-0.0332749	0.00118645
ERAP1				935	ERAP1_HUMAN	0	Q9NZ08	Q9NZ08	ERAP1	HUMAN			24.5107	0.72	0.0030077	-0.00640327
CATZ				938	CATZ_HUMAN	0	Q9UBR2	Q9UBR2	CTSZ	HUMAN			24.7177	1.24	-0.00913782	-0.0175723
NOTC3				944	NOTC3_HUMAN	0	Q9UM47	Q9UM47	NOTCH3	HUMAN			23.5465	0.92	-0.0142819	-0.00444724
EMIL1				954	EMIL1_HUMAN	0	Q9Y6C2	Q9Y6C2	EMILIN1	HUMAN			28.4747	0.36	-0.00162754	-0.00393891

## Sheet: S5 Overlap VennDetail
Detail	D01_p_up	D01_p_dn	D06_p_up	D06_p_dn	D10_p_up	D10_p_dn	D01_FDR_up	D01_FDR_dn	D06_FDR_up	D06_FDR_dn	D10_FDR_up	D10_FDR_dn	SharedSets
IGLV10-54	1	0	1	0	1	0	1	0	1	0	1	0	6
PSMB1	1	0	1	0	1	0	0	0	1	0	1	0	5
WARS1	0	1	0	1	0	1	0	1	0	0	0	1	5
PGLYRP1	0	1	0	1	0	1	0	0	0	1	0	1	5
APOA5	0	1	0	1	0	1	0	0	0	1	0	1	5
GNPTG	1	0	1	0	0	0	1	0	1	0	0	0	4
AFM	0	0	1	0	1	0	0	0	1	0	1	0	4
CTSG	0	0	0	1	0	1	0	0	0	1	0	1	4
ELANE	0	0	0	1	0	1	0	0	0	1	0	1	4
LTF	0	0	0	1	0	1	0	0	0	1	0	1	4
ITIH4	1	0	0	0	1	0	1	0	0	0	0	0	3
KPRP	1	0	1	0	0	0	1	0	0	0	0	0	3
PCYOX1	0	1	0	0	1	0	0	0	0	0	1	0	3
MMP8	0	1	0	0	0	1	0	0	0	0	0	1	3
APOC3	0	0	1	0	1	0	0	0	0	0	1	0	3
SRGN	0	0	0	1	0	1	0	0	0	1	0	0	3
IGHV3OR16-12	0	0	0	1	0	1	0	0	0	1	0	0	3
MMP9	0	0	0	1	0	1	0	0	0	0	0	1	3
APOD	0	0	0	1	0	1	0	0	0	0	0	1	3
IGKV1-37;IGKV1D-37	0	0	0	1	0	1	0	0	0	0	0	1	3
IGKV1-8;IGKV1-9	0	0	0	1	0	1	0	0	0	0	0	1	3
INHBE	1	0	1	0	0	0	0	0	0	0	0	0	2
IL6ST	1	0	0	0	1	0	0	0	0	0	0	0	2
VSIG4	1	0	0	0	1	0	0	0	0	0	0	0	2
HSP90AA1	0	1	0	1	0	0	0	0	0	0	0	0	2
IGKV2D-29;IGKV2D-26	0	1	0	1	0	0	0	0	0	0	0	0	2
VPS13A	0	1	0	1	0	0	0	0	0	0	0	0	2
CFHR3	0	0	1	0	1	0	0	0	0	0	0	0	2
CDHR2	0	0	1	0	1	0	0	0	0	0	0	0	2
PCOLCE	0	0	1	0	1	0	0	0	0	0	0	0	2
ANPEP	0	0	1	0	1	0	0	0	0	0	0	0	2
DDT	0	0	1	0	1	0	0	0	0	0	0	0	2
APOC1	0	0	1	0	1	0	0	0	0	0	0	0	2
SERPINA1	0	0	0	1	0	0	0	0	0	1	0	0	2
CFP	0	0	0	1	0	0	0	0	0	1	0	0	2
IGHV3-35	0	0	0	1	0	0	0	0	0	1	0	0	2
PI16	0	0	0	1	0	1	0	0	0	0	0	0	2
C4BPA	0	0	0	1	0	1	0	0	0	0	0	0	2
IGHA2	0	0	0	1	0	1	0	0	0	0	0	0	2
IGHG1	0	0	0	1	0	1	0	0	0	0	0	0	2
S100A12	0	0	0	1	0	1	0	0	0	0	0	0	2
IGHV3-38	0	0	0	1	0	1	0	0	0	0	0	0	2
IGKV2D-28	0	0	0	1	0	1	0	0	0	0	0	0	2
IGHV3-72	0	0	0	1	0	1	0	0	0	0	0	0	2
ALDOB	0	0	0	0	1	0	0	0	0	0	1	0	2
COL6A1	0	0	0	0	1	0	0	0	0	0	1	0	2
DSP	0	0	0	0	1	0	0	0	0	0	1	0	2
CPB2	0	0	0	0	1	0	0	0	0	0	1	0	2
CELSR1	0	0	0	0	1	0	0	0	0	0	1	0	2
JUP	0	0	0	0	1	0	0	0	0	0	1	0	2
TSKU	0	0	0	0	1	0	0	0	0	0	1	0	2
MPO	0	0	0	0	0	1	0	0	0	0	0	1	2
LUM	0	0	0	0	0	1	0	0	0	0	0	1	2
LBP	0	0	0	0	0	1	0	0	0	0	0	1	2
NRP1	0	0	0	0	0	1	0	0	0	0	0	1	2
CD44	0	0	0	0	0	1	0	0	0	0	0	1	2
PRTN3	0	0	0	0	0	1	0	0	0	0	0	1	2
SFTPB	0	0	0	0	0	1	0	0	0	0	0	1	2
IGFBP2	1	0	0	0	0	0	0	0	0	0	0	0	1
F7	1	0	0	0	0	0	0	0	0	0	0	0	1
CES1	0	1	0	0	0	0	0	0	0	0	0	0	1
PLA2G7	0	1	0	0	0	0	0	0	0	0	0	0	1
IGHV4-4	0	1	0	0	0	0	0	0	0	0	0	0	1
HNRNPU	0	1	0	0	0	0	0	0	0	0	0	0	1
SLC6A1	0	1	0	0	0	0	0	0	0	0	0	0	1
IGLV2-18	0	1	0	0	0	0	0	0	0	0	0	0	1
IDH1	0	1	0	0	0	0	0	0	0	0	0	0	1
PGD	0	1	0	0	0	0	0	0	0	0	0	0	1
MSN	0	1	0	0	0	0	0	0	0	0	0	0	1
RPS16	0	0	1	0	0	0	0	0	0	0	0	0	1
RPS20	0	0	1	0	0	0	0	0	0	0	0	0	1
NME1	0	0	1	0	0	0	0	0	0	0	0	0	1
CTSZ	0	0	1	0	0	0	0	0	0	0	0	0	1
RBP4	0	0	1	0	0	0	0	0	0	0	0	0	1
FETUB	0	0	1	0	0	0	0	0	0	0	0	0	1
SHBG	0	0	1	0	0	0	0	0	0	0	0	0	1
PZP	0	0	1	0	0	0	0	0	0	0	0	0	1
CFHR1	0	0	1	0	0	0	0	0	0	0	0	0	1
APP	0	0	0	1	0	0	0	0	0	0	0	0	1
GP5	0	0	0	1	0	0	0	0	0	0	0	0	1
HSPA1L	0	0	0	1	0	0	0	0	0	0	0	0	1
GPX3	0	0	0	1	0	0	0	0	0	0	0	0	1
TCP1	0	0	0	1	0	0	0	0	0	0	0	0	1
GAPDH	0	0	0	1	0	0	0	0	0	0	0	0	1
IGHG2	0	0	0	1	0	0	0	0	0	0	0	0	1
PF4	0	0	0	1	0	0	0	0	0	0	0	0	1
PPBP	0	0	0	1	0	0	0	0	0	0	0	0	1
HSPA5	0	0	0	1	0	0	0	0	0	0	0	0	1
IGHV2-26	0	0	0	1	0	0	0	0	0	0	0	0	1
RNPEP	0	0	0	1	0	0	0	0	0	0	0	0	1
IGHV2-70	0	0	0	1	0	0	0	0	0	0	0	0	1
IGHV3-73	0	0	0	1	0	0	0	0	0	0	0	0	1
TKT	0	0	0	1	0	0	0	0	0	0	0	0	1
ADH1B	0	0	0	1	0	0	0	0	0	0	0	0	1
PSMA4	0	0	0	1	0	0	0	0	0	0	0	0	1
TIMP1	0	0	0	1	0	0	0	0	0	0	0	0	1
GGT1	0	0	0	1	0	0	0	0	0	0	0	0	1
F13A1	0	0	0	1	0	0	0	0	0	0	0	0	1
VCAM1	0	0	0	1	0	0	0	0	0	0	0	0	1
SERPINA5	0	0	0	0	1	0	0	0	0	0	0	0	1
FN1	0	0	0	0	1	0	0	0	0	0	0	0	1
PTX3	0	0	0	0	1	0	0	0	0	0	0	0	1
SOD1	0	0	0	0	1	0	0	0	0	0	0	0	1
SVEP1	0	0	0	0	1	0	0	0	0	0	0	0	1
SERPINA4	0	0	0	0	1	0	0	0	0	0	0	0	1
APOC2	0	0	0	0	1	0	0	0	0	0	0	0	1
F11	0	0	0	0	1	0	0	0	0	0	0	0	1
TTR	0	0	0	0	1	0	0	0	0	0	0	0	1
SERPINE2	0	0	0	0	1	0	0	0	0	0	0	0	1
LRP1	0	0	0	0	1	0	0	0	0	0	0	0	1
TNXB	0	0	0	0	0	1	0	0	0	0	0	0	1
LTA4H	0	0	0	0	0	1	0	0	0	0	0	0	1
VCAN	0	0	0	0	0	1	0	0	0	0	0	0	1
IGKV2-30	0	0	0	0	0	1	0	0	0	0	0	0	1
TAGLN2	0	0	0	0	0	1	0	0	0	0	0	0	1
SBSN	0	0	0	0	0	1	0	0	0	0	0	0	1
H4C1	0	0	0	0	0	1	0	0	0	0	0	0	1
IGLV1-44	0	0	0	0	0	1	0	0	0	0	0	0	1
IGLL1	0	0	0	0	0	1	0	0	0	0	0	0	1
IGLV3-9	0	0	0	0	0	1	0	0	0	0	0	0	1
ORM1	0	0	0	0	0	1	0	0	0	0	0	0	1
LCN2	0	0	0	0	0	1	0	0	0	0	0	0	1

## Sheet: S6 Ruxo d01 enrichGO genes >3
ONTOLOGY	ID	Description	GeneRatio	BgRatio	pvalue	p.adjust	qvalue	geneID	Count
BP	GO:0043627	response to estrogen	3/26	70/18903	0.000118947	0.0663651	0.0448132	HSP90AA1/IGFBP2/F7	3
BP	GO:0042098	T cell proliferation	4/26	212/18903	0.000189426	0.0663651	0.0448132	IL6ST/IGFBP2/VSIG4/MSN	4
BP	GO:0032103	positive regulation of response to external stimulus	5/26	464/18903	0.000374489	0.0663651	0.0448132	PLA2G7/IL6ST/MMP8/HSP90AA1/F7	5
BP	GO:0032355	response to estradiol	3/26	121/18903	0.000597341	0.0663651	0.0448132	SLC6A1/IGFBP2/F7	3
BP	GO:0044262	cellular carbohydrate metabolic process	4/26	296/18903	0.000671063	0.0663651	0.0448132	GNPTG/IL6ST/IDH1/PGD	4
BP	GO:0046651	lymphocyte proliferation	4/26	305/18903	0.000750607	0.0663651	0.0448132	IL6ST/IGFBP2/VSIG4/MSN	4
BP	GO:0031349	positive regulation of defense response	4/26	307/18903	0.000769153	0.0663651	0.0448132	PLA2G7/IL6ST/MMP8/HSP90AA1	4
BP	GO:0032943	mononuclear cell proliferation	4/26	312/18903	0.000816939	0.0663651	0.0448132	IL6ST/IGFBP2/VSIG4/MSN	4
BP	GO:0016042	lipid catabolic process	4/26	336/18903	0.00107599	0.0675837	0.0456361	CES1/PLA2G7/APOA5/IDH1	4
BP	GO:1902652	secondary alcohol metabolic process	3/26	149/18903	0.00109245	0.0675837	0.0456361	CES1/APOA5/IDH1	3
BP	GO:0050729	positive regulation of inflammatory response	3/26	154/18903	0.00120147	0.0675837	0.0456361	PLA2G7/IL6ST/MMP8	3
BP	GO:0070661	leukocyte proliferation	4/26	348/18903	0.00122511	0.0675837	0.0456361	IL6ST/IGFBP2/VSIG4/MSN	4
BP	GO:0016482	cytosolic transport	3/26	171/18903	0.00162282	0.0675837	0.0456361	CES1/MSN/VPS13A	3
BP	GO:0042129	regulation of T cell proliferation	3/26	182/18903	0.00193916	0.0675837	0.0456361	IL6ST/IGFBP2/VSIG4	3
BP	GO:0046890	regulation of lipid biosynthetic process	3/26	182/18903	0.00193916	0.0675837	0.0456361	CES1/APOA5/IDH1	3
BP	GO:0031334	positive regulation of protein-containing complex assembly	3/26	192/18903	0.00225803	0.0718006	0.0484836	WARS1/HSP90AA1/MSN	3
BP	GO:0007159	leukocyte cell-cell adhesion	4/26	414/18903	0.00231382	0.0718006	0.0484836	IL6ST/IGFBP2/VSIG4/MSN	4
BP	GO:0050727	regulation of inflammatory response	4/26	414/18903	0.00231382	0.0718006	0.0484836	PGLYRP1/PLA2G7/IL6ST/MMP8	4
CC	GO:0034774	secretory granule lumen	7/27	322/19869	1.84911e-07	8.89477e-06	5.4737e-06	ITIH4/PGLYRP1/PSMB1/MMP8/HSP90AA1/IDH1/VPS13A	7
CC	GO:0060205	cytoplasmic vesicle lumen	7/27	325/19869	1.96907e-07	8.89477e-06	5.4737e-06	ITIH4/PGLYRP1/PSMB1/MMP8/HSP90AA1/IDH1/VPS13A	7
CC	GO:0031983	vesicle lumen	7/27	327/19869	2.05264e-07	8.89477e-06	5.4737e-06	ITIH4/PGLYRP1/PSMB1/MMP8/HSP90AA1/IDH1/VPS13A	7
CC	GO:0034358	plasma lipoprotein particle	3/27	36/19869	1.55069e-05	0.00040318	0.000248111	PLA2G7/PCYOX1/APOA5	3
CC	GO:1990777	lipoprotein particle	3/27	36/19869	1.55069e-05	0.00040318	0.000248111	PLA2G7/PCYOX1/APOA5	3
CC	GO:0032994	protein-lipid complex	3/27	39/19869	1.97946e-05	0.000428882	0.000263928	PLA2G7/PCYOX1/APOA5	3
CC	GO:1904724	tertiary granule lumen	3/27	55/19869	5.60061e-05	0.00104011	0.000640069	PGLYRP1/MMP8/IDH1	3
CC	GO:0019814	immunoglobulin complex	4/27	166/19869	7.09768e-05	0.00115337	0.000709768	IGLV10-54/IGHV4-4/IGLV2-18/IGKV2D-29	4
CC	GO:0062023	collagen-containing extracellular matrix	5/27	433/19869	0.000260939	0.00376912	0.00231946	ITIH4/INHBE/MMP8/HSP90AA1/F7	5
CC	GO:1904813	ficolin-1-rich granule lumen	3/27	124/19869	0.000621978	0.00577551	0.00355416	PSMB1/HSP90AA1/IDH1	3
CC	GO:0070820	tertiary granule	3/27	164/19869	0.00139616	0.0121001	0.00744619	PGLYRP1/MMP8/IDH1	3
CC	GO:0101002	ficolin-1-rich granule	3/27	185/19869	0.00197058	0.0160018	0.00984729	PSMB1/HSP90AA1/IDH1	3
CC	GO:0005788	endoplasmic reticulum lumen	3/27	312/19869	0.00848619	0.0551602	0.0339448	CES1/APOA5/F7	3
CC	GO:0016324	apical plasma membrane	3/27	368/19869	0.0132606	0.0681185	0.0419191	HSP90AA1/IGFBP2/MSN	3
CC	GO:0045177	apical part of cell	3/27	435/19869	0.0206498	0.070001	0.0430775	HSP90AA1/IGFBP2/MSN	3

## Sheet: S7 Ruxo d06 enrichGO genes >3
ONTOLOGY	ID	Description	GeneRatio	BgRatio	pvalue	p.adjust	qvalue	geneID	Count
BP	GO:0006959	humoral immune response	21/66	320/18903	1.46715e-21	2.29756e-18	1.79919e-18	PGLYRP1/CTSG/CFP/ELANE/IGHV3-35/LTF/CFHR3/C4BPA/IGHA2/IGHG1/GAPDH/S100A12/IGHG2/IGHV3-38/PF4/PPBP/IGHV2-26/IGHV2-70/IGHV3-73/CFHR1/IGHV3-72	21
BP	GO:0006956	complement activation	13/66	132/18903	7.66976e-16	6.00542e-13	4.70277e-13	CFP/IGHV3-35/CFHR3/C4BPA/IGHA2/IGHG1/IGHG2/IGHV3-38/IGHV2-26/IGHV2-70/IGHV3-73/CFHR1/IGHV3-72	13
BP	GO:0008037	cell recognition	15/66	230/18903	1.8572e-15	9.6946e-13	7.59173e-13	CFP/IGHV3-35/APP/HSPA1L/C4BPA/TCP1/IGHA2/IGHG1/IGHG2/IGHV3-38/IGHV2-26/IGHV2-70/FETUB/IGHV3-73/IGHV3-72	15
BP	GO:0006910	phagocytosis, recognition	11/66	103/18903	6.08899e-14	2.38384e-11	1.86676e-11	CFP/IGHV3-35/C4BPA/IGHA2/IGHG1/IGHG2/IGHV3-38/IGHV2-26/IGHV2-70/IGHV3-73/IGHV3-72	11
BP	GO:0042742	defense response to bacterium	16/66	382/18903	1.93025e-13	6.04554e-11	4.73419e-11	PGLYRP1/CTSG/CFP/ELANE/IGHV3-35/LTF/IGHA2/IGHG1/S100A12/IGHG2/IGHV3-38/PPBP/IGHV2-26/IGHV2-70/IGHV3-73/IGHV3-72	16
BP	GO:0006958	complement activation, classical pathway	10/66	106/18903	3.23785e-12	8.45078e-10	6.6177e-10	IGHV3-35/C4BPA/IGHA2/IGHG1/IGHG2/IGHV3-38/IGHV2-26/IGHV2-70/IGHV3-73/IGHV3-72	10
BP	GO:0002455	humoral immune response mediated by circulating immunoglobulin	10/66	119/18903	1.04412e-11	2.33584e-09	1.82917e-09	IGHV3-35/C4BPA/IGHA2/IGHG1/IGHG2/IGHV3-38/IGHV2-26/IGHV2-70/IGHV3-73/IGHV3-72	10
BP	GO:0002253	activation of immune response	14/66	397/18903	7.42707e-11	1.45385e-08	1.13849e-08	CFP/IGHV3-35/CFHR3/C4BPA/IGHA2/IGHG1/IGHG2/IGHV3-38/HSP90AA1/IGHV2-26/IGHV2-70/IGHV3-73/CFHR1/IGHV3-72	14
BP	GO:0019730	antimicrobial humoral response	9/66	125/18903	4.86931e-10	8.47261e-08	6.6348e-08	PGLYRP1/CTSG/ELANE/LTF/IGHA2/GAPDH/S100A12/PF4/PPBP	9
BP	GO:0006911	phagocytosis, engulfment	9/66	127/18903	5.61316e-10	8.7902e-08	6.8835e-08	IGHV3-35/IGHA2/IGHG1/IGHG2/IGHV3-38/IGHV2-26/IGHV2-70/IGHV3-73/IGHV3-72	9
BP	GO:0050853	B cell receptor signaling pathway	9/66	130/18903	6.91649e-10	9.84657e-08	7.71073e-08	IGHV3-35/IGHA2/IGHG1/IGHG2/IGHV3-38/IGHV2-26/IGHV2-70/IGHV3-73/IGHV3-72	9
BP	GO:0006909	phagocytosis	12/66	314/18903	7.90413e-10	1.03149e-07	8.07747e-08	CFP/ELANE/IGHV3-35/C4BPA/IGHA2/IGHG1/IGHG2/IGHV3-38/IGHV2-26/IGHV2-70/IGHV3-73/IGHV3-72	12
BP	GO:0099024	plasma membrane invagination	9/66	136/18903	1.0344e-09	1.24605e-07	9.75768e-08	IGHV3-35/IGHA2/IGHG1/IGHG2/IGHV3-38/IGHV2-26/IGHV2-70/IGHV3-73/IGHV3-72	9
BP	GO:0010324	membrane invagination	9/66	143/18903	1.616e-09	1.80761e-07	1.41552e-07	IGHV3-35/IGHA2/IGHG1/IGHG2/IGHV3-38/IGHV2-26/IGHV2-70/IGHV3-73/IGHV3-72	9
BP	GO:0050871	positive regulation of B cell activation	9/66	155/18903	3.29607e-09	3.4411e-07	2.69468e-07	IGHV3-35/IGHA2/IGHG1/IGHG2/IGHV3-38/IGHV2-26/IGHV2-70/IGHV3-73/IGHV3-72	9
BP	GO:0016064	immunoglobulin mediated immune response	10/66	215/18903	3.55828e-09	3.48266e-07	2.72723e-07	IGHV3-35/C4BPA/IGHA2/IGHG1/IGHG2/IGHV3-38/IGHV2-26/IGHV2-70/IGHV3-73/IGHV3-72	10
BP	GO:0019724	B cell mediated immunity	10/66	218/18903	4.06607e-09	3.74557e-07	2.93311e-07	IGHV3-35/C4BPA/IGHA2/IGHG1/IGHG2/IGHV3-38/IGHV2-26/IGHV2-70/IGHV3-73/IGHV3-72	10
BP	GO:0061844	antimicrobial humoral immune response mediated by antimicrobial peptide	7/66	81/18903	1.29395e-08	1.12574e-06	8.81552e-07	PGLYRP1/ELANE/LTF/GAPDH/S100A12/PF4/PPBP	7
BP	GO:0050864	regulation of B cell activation	9/66	204/18903	3.61968e-08	2.98338e-06	2.33625e-06	IGHV3-35/IGHA2/IGHG1/IGHG2/IGHV3-38/IGHV2-26/IGHV2-70/IGHV3-73/IGHV3-72	9
BP	GO:0051873	killing by host of symbiont cells	5/66	29/18903	4.94918e-08	3.87521e-06	3.03463e-06	CTSG/ELANE/GAPDH/PF4/CFHR1	5
BP	GO:0002443	leukocyte mediated immunity	12/66	463/18903	6.00631e-08	4.4121e-06	3.45506e-06	CTSG/ELANE/IGHV3-35/C4BPA/IGHA2/IGHG1/IGHG2/IGHV3-38/IGHV2-26/IGHV2-70/IGHV3-73/IGHV3-72	12
BP	GO:0051346	negative regulation of hydrolase activity	11/66	373/18903	6.19835e-08	4.4121e-06	3.45506e-06	SERPINA1/LTF/APP/MMP9/PI16/GAPDH/APOC1/FETUB/PZP/APOC3/TIMP1	11
BP	GO:0050851	antigen receptor-mediated signaling pathway	9/66	252/18903	2.20124e-07	1.49875e-05	1.17366e-05	IGHV3-35/IGHA2/IGHG1/IGHG2/IGHV3-38/IGHV2-26/IGHV2-70/IGHV3-73/IGHV3-72	9
BP	GO:0010466	negative regulation of peptidase activity	9/66	263/18903	3.15695e-07	2.05991e-05	1.61309e-05	SERPINA1/LTF/APP/MMP9/PI16/GAPDH/FETUB/PZP/TIMP1	9
BP	GO:0042113	B cell activation	10/66	350/18903	3.50106e-07	2.19307e-05	1.71736e-05	IGHV3-35/IGHA2/IGHG1/IGHG2/IGHV3-38/IGHV2-26/IGHV2-70/IGHV3-73/IGHV3-72/VCAM1	10
BP	GO:0045861	negative regulation of proteolysis	10/66	352/18903	3.68898e-07	2.2219e-05	1.73994e-05	SERPINA1/LTF/APP/MMP9/PI16/GAPDH/CTSZ/FETUB/PZP/TIMP1	10
BP	GO:0002449	lymphocyte mediated immunity	10/66	367/18903	5.40412e-07	3.13439e-05	2.4545e-05	IGHV3-35/C4BPA/IGHA2/IGHG1/IGHG2/IGHV3-38/IGHV2-26/IGHV2-70/IGHV3-73/IGHV3-72	10
BP	GO:0050867	positive regulation of cell activation	11/66	467/18903	5.871e-07	3.28357e-05	2.57132e-05	IGHV3-35/GP5/IGHA2/IGHG1/IGHG2/IGHV3-38/IGHV2-26/IGHV2-70/IGHV3-73/IGHV3-72/VCAM1	11
BP	GO:0002460	adaptive immune response based on somatic recombination of immune receptors built from immunoglobulin superfamily domains	10/66	375/18903	6.57774e-07	3.55198e-05	2.78151e-05	IGHV3-35/C4BPA/IGHA2/IGHG1/IGHG2/IGHV3-38/IGHV2-26/IGHV2-70/IGHV3-73/IGHV3-72	10
BP	GO:0050900	leukocyte migration	10/66	398/18903	1.1284e-06	5.77772e-05	4.52447e-05	CTSG/ELANE/APP/MMP9/APOD/S100A12/PF4/PPBP/DDT/VCAM1	10
BP	GO:0044403	biological process involved in symbiotic interaction	9/66	307/18903	1.14917e-06	5.77772e-05	4.52447e-05	PGLYRP1/CTSG/ELANE/LTF/TCP1/GAPDH/ANPEP/PF4/CFHR1	9
BP	GO:0051251	positive regulation of lymphocyte activation	10/66	400/18903	1.18063e-06	5.77772e-05	4.52447e-05	IGHV3-35/IGHA2/IGHG1/IGHG2/IGHV3-38/IGHV2-26/IGHV2-70/IGHV3-73/IGHV3-72/VCAM1	10
BP	GO:0002429	immune response-activating cell surface receptor signaling pathway	9/66	312/18903	1.31349e-06	6.04978e-05	4.73751e-05	IGHV3-35/IGHA2/IGHG1/IGHG2/IGHV3-38/IGHV2-26/IGHV2-70/IGHV3-73/IGHV3-72	9
BP	GO:0002757	immune response-activating signal transduction	9/66	312/18903	1.31349e-06	6.04978e-05	4.73751e-05	IGHV3-35/IGHA2/IGHG1/IGHG2/IGHV3-38/IGHV2-26/IGHV2-70/IGHV3-73/IGHV3-72	9
BP	GO:0050832	defense response to fungus	5/66	56/18903	1.4804e-06	6.62372e-05	5.18696e-05	CTSG/ELANE/LTF/GAPDH/S100A12	5
BP	GO:0010951	negative regulation of endopeptidase activity	8/66	252/18903	2.63085e-06	0.000114442	8.96182e-05	SERPINA1/LTF/APP/MMP9/GAPDH/FETUB/PZP/TIMP1	8
BP	GO:0002768	immune response-regulating cell surface receptor signaling pathway	9/66	341/18903	2.72723e-06	0.000115428	9.03903e-05	IGHV3-35/IGHA2/IGHG1/IGHG2/IGHV3-38/IGHV2-26/IGHV2-70/IGHV3-73/IGHV3-72	9
BP	GO:0051702	biological process involved in interaction with symbiont	6/66	116/18903	3.15574e-06	0.00013005	0.00010184	CTSG/ELANE/LTF/GAPDH/PF4/CFHR1	6
BP	GO:0002696	positive regulation of leukocyte activation	10/66	450/18903	3.38831e-06	0.000136054	0.000106542	IGHV3-35/IGHA2/IGHG1/IGHG2/IGHV3-38/IGHV2-26/IGHV2-70/IGHV3-73/IGHV3-72/VCAM1	10
BP	GO:0009620	response to fungus	5/66	67/18903	3.63382e-06	0.000142264	0.000111405	CTSG/ELANE/LTF/GAPDH/S100A12	5
BP	GO:0052547	regulation of peptidase activity	10/66	459/18903	4.03824e-06	0.000154241	0.000120784	SERPINA1/LTF/APP/MMP9/PI16/PCOLCE/GAPDH/FETUB/PZP/TIMP1	10
BP	GO:0001906	cell killing	7/66	189/18903	4.22984e-06	0.000157713	0.000123503	PGLYRP1/CTSG/ELANE/LTF/IGHG1/GAPDH/S100A12	7
BP	GO:0033700	phospholipid efflux	3/66	13/18903	1.13401e-05	0.000412989	0.000323407	APOA5/APOC1/APOC3	3
BP	GO:0031640	killing of cells of another organism	4/66	46/18903	1.98063e-05	0.000704926	0.000552019	PGLYRP1/LTF/GAPDH/S100A12	4
BP	GO:0051004	regulation of lipoprotein lipase activity	3/66	20/18903	4.44178e-05	0.00154574	0.00121045	APOA5/APOC1/APOC3	3
BP	GO:0019731	antibacterial humoral response	4/66	63/18903	6.91496e-05	0.00235409	0.00184346	CTSG/ELANE/LTF/IGHA2	4
BP	GO:0034377	plasma lipoprotein particle assembly	3/66	26/18903	9.97973e-05	0.00332516	0.00260389	APOA5/APOC1/APOC3	3
BP	GO:0042026	protein refolding	3/66	27/18903	0.000111992	0.00365374	0.0028612	HSPA1L/HSPA5/HSP90AA1	3
BP	GO:0002377	immunoglobulin production	6/66	219/18903	0.000114936	0.00367325	0.00287648	IGLV10-54/IGKV2D-29/RBP4/IGKV2D-28/IGKV1-37/IGKV1-8	6
BP	GO:0052548	regulation of endopeptidase activity	8/66	428/18903	0.000117782	0.00368893	0.00288876	SERPINA1/LTF/APP/MMP9/GAPDH/FETUB/PZP/TIMP1	8
BP	GO:0065005	protein-lipid complex assembly	3/66	29/18903	0.000139207	0.00427449	0.0033473	APOA5/APOC1/APOC3	3
BP	GO:0034368	protein-lipid complex remodeling	3/66	30/18903	0.00015429	0.00455882	0.00356996	APOA5/APOC1/APOC3	3
BP	GO:0034369	plasma lipoprotein particle remodeling	3/66	30/18903	0.00015429	0.00455882	0.00356996	APOA5/APOC1/APOC3	3
BP	GO:0002440	production of molecular mediator of immune response	7/66	333/18903	0.000157895	0.00457895	0.00358572	IGLV10-54/ELANE/IGKV2D-29/RBP4/IGKV2D-28/IGKV1-37/IGKV1-8	7
BP	GO:0034367	protein-containing complex remodeling	3/66	32/18903	0.000187554	0.00534016	0.00418182	APOA5/APOC1/APOC3	3
BP	GO:0007339	binding of sperm to zona pellucida	3/66	41/18903	0.000394147	0.011022	0.00863123	HSPA1L/TCP1/FETUB	3
BP	GO:0071827	plasma lipoprotein particle organization	3/66	45/18903	0.000519466	0.014084	0.011029	APOA5/APOC1/APOC3	3
BP	GO:0050727	regulation of inflammatory response	7/66	414/18903	0.000588181	0.0153515	0.0120216	PGLYRP1/ELANE/APP/MMP9/S100A12/DDT/GGT1	7
BP	GO:0071825	protein-lipid complex subunit organization	3/66	48/18903	0.000628459	0.0158332	0.0123988	APOA5/APOC1/APOC3	3
BP	GO:0002526	acute inflammatory response	4/66	114/18903	0.000678006	0.0163347	0.0127915	SERPINA1/ELANE/IGHG1/VCAM1	4
BP	GO:0035036	sperm-egg recognition	3/66	50/18903	0.00070864	0.0165631	0.0129704	HSPA1L/TCP1/FETUB	3
BP	GO:0042304	regulation of fatty acid biosynthetic process	3/66	50/18903	0.00070864	0.0165631	0.0129704	APOA5/APOC1/APOC3	3
BP	GO:0030225	macrophage differentiation	3/66	51/18903	0.000751059	0.017088	0.0133814	APP/MMP9/PF4	3
BP	GO:0060326	cell chemotaxis	6/66	319/18903	0.000855334	0.0186035	0.0145682	CTSG/S100A12/PF4/PPBP/DDT/VCAM1	6
BP	GO:1904645	response to amyloid-beta	3/66	55/18903	0.000936805	0.0197772	0.0154873	APP/MMP9/VCAM1	3
BP	GO:0072594	establishment of protein localization to organelle	7/66	449/18903	0.000947182	0.0197772	0.0154873	GNPTG/APOD/HSPA1L/TCP1/HSPA5/HSP90AA1/VPS13A	7
BP	GO:0051604	protein maturation	6/66	336/18903	0.00111806	0.0221621	0.0173549	SRGN/CTSG/GP5/CTSZ/GGT1/F13A1	6
BP	GO:0007596	blood coagulation	5/66	225/18903	0.00113216	0.0221621	0.0173549	SERPINA1/CTSG/GP5/PF4/F13A1	5
BP	GO:0032496	response to lipopolysaccharide	6/66	339/18903	0.00117022	0.0226243	0.0177169	CTSG/ELANE/LTF/PF4/PPBP/VCAM1	6
BP	GO:0050817	coagulation	5/66	230/18903	0.00124813	0.0238363	0.0186659	SERPINA1/CTSG/GP5/PF4/F13A1	5
BP	GO:0007599	hemostasis	5/66	231/18903	0.00127235	0.024006	0.0187988	SERPINA1/CTSG/GP5/PF4/F13A1	5
BP	GO:0022617	extracellular matrix disassembly	3/66	62/18903	0.00132719	0.0247426	0.0193757	CTSG/ELANE/MMP9	3
BP	GO:0050994	regulation of lipid catabolic process	3/66	63/18903	0.00139009	0.0254199	0.019906	APOA5/APOC1/APOC3	3
BP	GO:0042157	lipoprotein metabolic process	4/66	140/18903	0.00145558	0.0262004	0.0205172	APOA5/APOD/APOC1/APOC3	4
BP	GO:0030595	leukocyte chemotaxis	5/66	240/18903	0.00150619	0.026205	0.0205208	CTSG/S100A12/PF4/PPBP/DDT	5
BP	GO:0032507	maintenance of protein location in cell	3/66	65/18903	0.00152145	0.026205	0.0205208	SRGN/HSPA5/VPS13A	3
BP	GO:0097529	myeloid leukocyte migration	5/66	242/18903	0.00156219	0.026205	0.0205208	CTSG/S100A12/PF4/PPBP/DDT	5
BP	GO:0002237	response to molecule of bacterial origin	6/66	360/18903	0.0015897	0.026205	0.0205208	CTSG/ELANE/LTF/PF4/PPBP/VCAM1	6
BP	GO:0046503	glycerolipid catabolic process	3/66	68/18903	0.00173268	0.0282643	0.0221334	APOA5/APOC1/APOC3	3
BP	GO:0009988	cell-cell recognition	3/66	71/18903	0.00196138	0.0309424	0.0242306	HSPA1L/TCP1/FETUB	3
BP	GO:0033344	cholesterol efflux	3/66	71/18903	0.00196138	0.0309424	0.0242306	APOA5/APOC1/APOC3	3
BP	GO:0061077	chaperone-mediated protein folding	3/66	71/18903	0.00196138	0.0309424	0.0242306	HSPA1L/TCP1/HSPA5	3
BP	GO:0071216	cellular response to biotic stimulus	5/66	261/18903	0.00217355	0.0336306	0.0263357	CTSG/LTF/PF4/PPBP/HSPA5	5
BP	GO:0050878	regulation of body fluid levels	6/66	390/18903	0.00237699	0.0361395	0.0283004	SERPINA1/CTSG/GP5/PF4/NME1/F13A1	6
BP	GO:0032371	regulation of sterol transport	3/66	81/18903	0.00285621	0.0418021	0.0327347	APOA5/APOC1/APOC3	3
BP	GO:0032374	regulation of cholesterol transport	3/66	81/18903	0.00285621	0.0418021	0.0327347	APOA5/APOC1/APOC3	3
BP	GO:0061515	myeloid cell development	3/66	83/18903	0.00306064	0.0443793	0.0347529	LTF/APP/GP5	3
BP	GO:0097006	regulation of plasma lipoprotein particle levels	3/66	84/18903	0.00316615	0.0454879	0.0356211	APOA5/APOC1/APOC3	3
BP	GO:0050829	defense response to Gram-negative bacterium	3/66	89/18903	0.00372713	0.0516521	0.0404482	CTSG/ELANE/LTF	3
BP	GO:0060191	regulation of lipase activity	3/66	90/18903	0.00384612	0.0528336	0.0413733	APOA5/APOC1/APOC3	3
BP	GO:0032640	tumor necrosis factor production	4/66	184/18903	0.00391442	0.0528447	0.041382	LTF/APP/PF4/DDT	4
BP	GO:0032680	regulation of tumor necrosis factor production	4/66	184/18903	0.00391442	0.0528447	0.041382	LTF/APP/PF4/DDT	4
BP	GO:0006869	lipid transport	6/66	433/18903	0.00397873	0.0528653	0.0413982	APOA5/APOD/APOC1/RBP4/VPS13A/APOC3	6
BP	GO:0045185	maintenance of protein location	3/66	93/18903	0.00421693	0.0554934	0.0434562	SRGN/HSPA5/VPS13A	3
BP	GO:0071706	tumor necrosis factor superfamily cytokine production	4/66	189/18903	0.00430519	0.0557184	0.0436324	LTF/APP/PF4/DDT	4
BP	GO:1903555	regulation of tumor necrosis factor superfamily cytokine production	4/66	189/18903	0.00430519	0.0557184	0.0436324	LTF/APP/PF4/DDT	4
BP	GO:0042060	wound healing	6/66	442/18903	0.00439642	0.0564327	0.0441918	SERPINA1/CTSG/GP5/PF4/TIMP1/F13A1	6
BP	GO:0019217	regulation of fatty acid metabolic process	3/66	96/18903	0.00460876	0.0586774	0.0459496	APOA5/APOC1/APOC3	3
BP	GO:0002683	negative regulation of immune system process	6/66	449/18903	0.00474311	0.0595278	0.0466155	PGLYRP1/CTSG/LTF/APOD/C4BPA/DDT	6
BP	GO:0032642	regulation of chemokine production	3/66	98/18903	0.00488183	0.0595278	0.0466155	ELANE/APP/APOD	3
BP	GO:0009314	response to radiation	6/66	452/18903	0.00489771	0.0595278	0.0466155	ELANE/APP/MMP9/HSPA5/TIMP1/VCAM1	6
BP	GO:0032602	chemokine production	3/66	99/18903	0.00502196	0.0604953	0.0473732	ELANE/APP/APOD	3
BP	GO:0006165	nucleoside diphosphate phosphorylation	3/66	100/18903	0.0051645	0.0609695	0.0477445	APP/GAPDH/NME1	3
BP	GO:0043393	regulation of protein binding	4/66	200/18903	0.00525599	0.0609695	0.0477445	APP/MMP9/CTSZ/CFHR1	4
BP	GO:0046939	nucleotide phosphorylation	3/66	102/18903	0.00545685	0.0627102	0.0491076	APP/GAPDH/NME1	3
BP	GO:0006605	protein targeting	5/66	325/18903	0.00552967	0.0627102	0.0491076	GNPTG/HSPA1L/HSPA5/HSP90AA1/VPS13A	5
BP	GO:0051701	biological process involved in interaction with host	4/66	203/18903	0.00553783	0.0627102	0.0491076	PGLYRP1/LTF/TCP1/ANPEP	4
CC	GO:0019814	immunoglobulin complex	14/68	166/19869	3.86127e-16	2.63358e-14	1.76095e-14	IGLV10-54/IGHV3-35/IGKV2D-29/IGHA2/IGHG1/IGHG2/IGHV3-38/IGHV2-26/IGHV2-70/IGKV2D-28/IGKV1-37/IGHV3-73/IGKV1-8/IGHV3-72	14
CC	GO:0034774	secretory granule lumen	17/68	322/19869	5.12724e-16	2.63358e-14	1.76095e-14	SERPINA1/PGLYRP1/SRGN/PSMB1/CTSG/CFP/ELANE/LTF/APP/S100A12/PF4/PPBP/HSP90AA1/CTSZ/VPS13A/TIMP1/F13A1	17
CC	GO:0060205	cytoplasmic vesicle lumen	17/68	325/19869	5.98273e-16	2.63358e-14	1.76095e-14	SERPINA1/PGLYRP1/SRGN/PSMB1/CTSG/CFP/ELANE/LTF/APP/S100A12/PF4/PPBP/HSP90AA1/CTSZ/VPS13A/TIMP1/F13A1	17
CC	GO:0031983	vesicle lumen	17/68	327/19869	6.62535e-16	2.63358e-14	1.76095e-14	SERPINA1/PGLYRP1/SRGN/PSMB1/CTSG/CFP/ELANE/LTF/APP/S100A12/PF4/PPBP/HSP90AA1/CTSZ/VPS13A/TIMP1/F13A1	17
CC	GO:0072562	blood microparticle	11/68	145/19869	2.28774e-12	7.27501e-11	4.86445e-11	AFM/CFHR3/HSPA1L/C4BPA/IGHA2/IGHG1/IGHG2/IGKV2D-28/PZP/CFHR1/F13A1	11
CC	GO:0042571	immunoglobulin complex, circulating	9/68	76/19869	4.41977e-12	1.17124e-10	7.83153e-11	IGHV3-35/IGHA2/IGHG1/IGHG2/IGHV3-38/IGHV2-26/IGHV2-70/IGHV3-73/IGHV3-72	9
CC	GO:0062023	collagen-containing extracellular matrix	14/68	433/19869	1.86599e-10	4.23847e-09	2.83407e-09	SERPINA1/CTSG/CFP/ELANE/INHBE/MMP9/PCOLCE/PF4/HSP90AA1/CTSZ/PZP/APOC3/TIMP1/F13A1	14
CC	GO:0031093	platelet alpha granule lumen	7/68	67/19869	2.96075e-09	5.88449e-08	3.93468e-08	SERPINA1/SRGN/APP/PF4/PPBP/TIMP1/F13A1	7
CC	GO:0031091	platelet alpha granule	7/68	91/19869	2.58328e-08	4.56379e-07	3.05159e-07	SERPINA1/SRGN/APP/PF4/PPBP/TIMP1/F13A1	7
CC	GO:0009897	external side of plasma membrane	11/68	462/19869	4.43221e-07	7.04722e-06	4.71214e-06	IGHV3-35/IGHA2/IGHG1/IGHG2/ANPEP/IGHV3-38/IGHV2-26/IGHV2-70/IGHV3-73/IGHV3-72/VCAM1	11
CC	GO:1904724	tertiary granule lumen	5/68	55/19869	1.23187e-06	1.78061e-05	1.19061e-05	PGLYRP1/CFP/LTF/MMP9/PPBP	5
CC	GO:0035580	specific granule lumen	5/68	62/19869	2.24947e-06	2.98055e-05	1.99295e-05	PGLYRP1/CFP/ELANE/LTF/CTSZ	5
CC	GO:0042627	chylomicron	3/68	13/19869	1.06996e-05	0.000130864	8.75026e-05	APOA5/APOC1/APOC3	3
CC	GO:0034361	very-low-density lipoprotein particle	3/68	20/19869	4.19226e-05	0.00044438	0.000297136	APOA5/APOC1/APOC3	3
CC	GO:0034385	triglyceride-rich plasma lipoprotein particle	3/68	20/19869	4.19226e-05	0.00044438	0.000297136	APOA5/APOC1/APOC3	3
CC	GO:0071682	endocytic vesicle lumen	3/68	23/19869	6.46499e-05	0.000621567	0.000415612	PGLYRP1/LTF/HSP90AA1	3
CC	GO:1904813	ficolin-1-rich granule lumen	5/68	124/19869	6.64568e-05	0.000621567	0.000415612	SERPINA1/PSMB1/MMP9/HSP90AA1/CTSZ	5
CC	GO:0005788	endoplasmic reticulum lumen	7/68	312/19869	9.39729e-05	0.000830094	0.000555045	APOA5/SERPINA1/CFP/APP/HSPA5/CTSZ/TIMP1	7
CC	GO:0034364	high-density lipoprotein particle	3/68	27/19869	0.000105735	0.000884835	0.000591647	APOA5/APOC1/APOC3	3
CC	GO:0042581	specific granule	5/68	160/19869	0.000220249	0.00174538	0.00116706	PGLYRP1/CFP/ELANE/LTF/CTSZ	5
CC	GO:0070820	tertiary granule	5/68	164/19869	0.000246966	0.00174538	0.00116706	PGLYRP1/CFP/LTF/MMP9/PPBP	5
CC	GO:0034358	plasma lipoprotein particle	3/68	36/19869	0.000252477	0.00174538	0.00116706	APOA5/APOC1/APOC3	3
CC	GO:1990777	lipoprotein particle	3/68	36/19869	0.000252477	0.00174538	0.00116706	APOA5/APOC1/APOC3	3
CC	GO:0032994	protein-lipid complex	3/68	39/19869	0.0003208	0.0021253	0.00142109	APOA5/APOC1/APOC3	3
CC	GO:0101002	ficolin-1-rich granule	5/68	185/19869	0.000429884	0.00273406	0.00182814	SERPINA1/PSMB1/MMP9/HSP90AA1/CTSZ	5
CC	GO:0005793	endoplasmic reticulum-Golgi intermediate compartment	4/68	133/19869	0.0011219	0.00660676	0.00441763	SERPINA1/ANPEP/HSPA5/CTSZ	4
CC	GO:0030134	COPII-coated ER to Golgi transport vesicle	3/68	95/19869	0.00423887	0.0232407	0.01554	SERPINA1/APP/CTSZ	3
CC	GO:0022626	cytosolic ribosome	3/68	105/19869	0.00560323	0.0287392	0.0192165	APOD/RPS16/RPS20	3
CC	GO:0045335	phagocytic vesicle	3/68	139/19869	0.012058	0.0580979	0.0388473	PGLYRP1/ELANE/LTF	3
CC	GO:0005769	early endosome	5/68	414/19869	0.0136661	0.062083	0.041512	APOA5/LTF/APP/APOC3/VCAM1	5
MF	GO:0034987	immunoglobulin receptor binding	9/64	79/18432	6.95102e-12	1.17472e-09	7.82904e-10	IGHV3-35/IGHA2/IGHG1/IGHG2/IGHV3-38/IGHV2-26/IGHV2-70/IGHV3-73/IGHV3-72	9
MF	GO:0003823	antigen binding	10/64	171/18432	3.56607e-10	3.01333e-08	2.00826e-08	IGHV3-35/IGHA2/IGHG1/IGHG2/IGHV3-38/IGHV2-26/IGHV2-70/IGKV2D-28/IGHV3-73/IGHV3-72	10
MF	GO:0004857	enzyme inhibitor activity	12/64	395/18432	9.55319e-09	5.38163e-07	3.58663e-07	SERPINA1/LTF/APP/PI16/RPS20/GAPDH/APOC1/FETUB/WARS1/PZP/APOC3/TIMP1	12
MF	GO:0061134	peptidase regulator activity	9/64	232/18432	1.02484e-07	4.32994e-06	2.88573e-06	SERPINA1/LTF/APP/PI16/PCOLCE/GAPDH/FETUB/PZP/TIMP1	9
MF	GO:0030414	peptidase inhibitor activity	8/64	187/18432	2.63238e-07	8.89744e-06	5.92978e-06	SERPINA1/LTF/APP/PI16/GAPDH/FETUB/PZP/TIMP1	8
MF	GO:0005539	glycosaminoglycan binding	8/64	237/18432	1.58036e-06	4.45134e-05	2.96664e-05	APOA5/PGLYRP1/CTSG/ELANE/LTF/APP/PCOLCE/PF4	8
MF	GO:0008201	heparin binding	7/64	171/18432	2.08239e-06	5.02749e-05	3.35061e-05	APOA5/CTSG/ELANE/LTF/APP/PCOLCE/PF4	7
MF	GO:0004866	endopeptidase inhibitor activity	7/64	180/18432	2.92841e-06	6.18627e-05	4.12289e-05	SERPINA1/LTF/APP/GAPDH/FETUB/PZP/TIMP1	7
MF	GO:1901681	sulfur compound binding	8/64	270/18432	4.16087e-06	7.81319e-05	5.20717e-05	APOA5/CTSG/ELANE/LTF/APP/PCOLCE/PF4/TKT	8
MF	GO:0061135	endopeptidase regulator activity	7/64	194/18432	4.80387e-06	8.11854e-05	5.41068e-05	SERPINA1/LTF/APP/GAPDH/FETUB/PZP/TIMP1	7
MF	GO:0140662	ATP-dependent protein folding chaperone	4/64	41/18432	1.21538e-05	0.000186727	0.000124446	HSPA1L/TCP1/HSPA5/HSP90AA1	4
MF	GO:0044183	protein folding chaperone	4/64	68/18432	9.1113e-05	0.00128317	0.000855183	HSPA1L/TCP1/HSPA5/HSP90AA1	4
MF	GO:0002020	protease binding	5/64	139/18432	0.000121039	0.0015735	0.00104868	SERPINA1/CTSG/ELANE/PZP/TIMP1	5
MF	GO:0043178	alcohol binding	4/64	90/18432	0.000270009	0.00325939	0.00217225	APOA5/APOD/RBP4/APOC3	4
MF	GO:0050997	quaternary ammonium group binding	3/64	41/18432	0.000387344	0.00436408	0.00290848	APOA5/APOC1/TKT	3
MF	GO:0005496	steroid binding	4/64	101/18432	0.000419318	0.00442904	0.00295178	APOA5/APOD/SHBG/APOC3	4
MF	GO:0015485	cholesterol binding	3/64	51/18432	0.000738223	0.00693109	0.00461929	APOA5/APOD/APOC3	3
MF	GO:0051082	unfolded protein binding	4/64	124/18432	0.000907763	0.00807431	0.0053812	HSPA1L/TCP1/HSPA5/HSP90AA1	4
MF	GO:0032934	sterol binding	3/64	61/18432	0.00124469	0.0105176	0.00700956	APOA5/APOD/APOC3	3
MF	GO:0004252	serine-type endopeptidase activity	4/64	174/18432	0.00313731	0.0203925	0.0135908	CTSG/ELANE/LTF/MMP9	4
MF	GO:0008236	serine-type peptidase activity	4/64	192/18432	0.0044551	0.0238699	0.0159083	CTSG/ELANE/LTF/MMP9	4
MF	GO:0017171	serine hydrolase activity	4/64	196/18432	0.00479169	0.0238699	0.0159083	CTSG/ELANE/LTF/MMP9	4
MF	GO:0004867	serine-type endopeptidase inhibitor activity	3/64	98/18432	0.00480223	0.0238699	0.0159083	SERPINA1/APP/PZP	3
MF	GO:0008238	exopeptidase activity	3/64	98/18432	0.00480223	0.0238699	0.0159083	ANPEP/RNPEP/CTSZ	3
MF	GO:0030546	signaling receptor activator activity	6/64	498/18432	0.00753404	0.0344122	0.0229343	CTSG/APP/INHBE/PF4/PPBP/TIMP1	6
MF	GO:0005125	cytokine activity	4/64	237/18432	0.00926955	0.040168	0.0267704	INHBE/PF4/PPBP/TIMP1	4
MF	GO:0019842	vitamin binding	3/64	149/18432	0.0150573	0.0591786	0.0394401	AFM/RBP4/TKT	3
MF	GO:0004175	endopeptidase activity	5/64	426/18432	0.0161003	0.0608526	0.0405557	CTSG/ELANE/LTF/MMP9/CTSZ	5
MF	GO:0008083	growth factor activity	3/64	162/18432	0.0187798	0.0689953	0.0459826	INHBE/PPBP/TIMP1	3
MF	GO:0031625	ubiquitin protein ligase binding	4/64	299/18432	0.0201471	0.0724438	0.0482808	HSPA1L/TCP1/HSPA5/HSP90AA1	4

## Sheet: S8 Ruxo d10 enrichGO genes >3
ONTOLOGY	ID	Description	GeneRatio	BgRatio	pvalue	p.adjust	qvalue	geneID	Count
BP	GO:0006959	humoral immune response	14/71	320/18903	1.20802e-11	2.04035e-08	1.4776e-08	PGLYRP1/LTF/CTSG/ELANE/PRTN3/IGHG1/IGHV3-72/IGLL1/CFHR3/C4BPA/IGHV3-38/IGHA2/S100A12/VSIG4	14
BP	GO:0042742	defense response to bacterium	13/71	382/18903	1.5411e-09	1.0746e-06	7.78214e-07	PGLYRP1/LTF/CTSG/MPO/ELANE/LBP/IGHG1/IGHV3-72/IGLL1/IGHV3-38/IGHA2/LCN2/S100A12	13
BP	GO:0006909	phagocytosis	12/71	314/18903	1.9087e-09	1.0746e-06	7.78214e-07	ELANE/LBP/PRTN3/IGHG1/PTX3/SOD1/IGHV3-72/IGLL1/C4BPA/IGHV3-38/LRP1/IGHA2	12
BP	GO:0006910	phagocytosis, recognition	8/71	103/18903	4.72553e-09	1.99536e-06	1.44502e-06	LBP/IGHG1/PTX3/IGHV3-72/IGLL1/C4BPA/IGHV3-38/IGHA2	8
BP	GO:0051346	negative regulation of hydrolase activity	12/71	373/18903	1.31258e-08	3.97328e-06	2.87741e-06	LTF/APOC3/MMP9/CD44/SERPINA5/PTX3/SERPINA4/PI16/SERPINE2/ITIH4/APOC1/LRP1	12
BP	GO:0008037	cell recognition	10/71	230/18903	1.41147e-08	3.97328e-06	2.87741e-06	LBP/NRP1/VCAN/IGHG1/PTX3/IGHV3-72/IGLL1/C4BPA/IGHV3-38/IGHA2	10
BP	GO:0006956	complement activation	8/71	132/18903	3.35769e-08	8.10162e-06	5.86711e-06	IGHG1/IGHV3-72/IGLL1/CFHR3/C4BPA/IGHV3-38/IGHA2/VSIG4	8
BP	GO:0034109	homotypic cell-cell adhesion	7/71	95/18903	6.62147e-08	1.39796e-05	1.01239e-05	CTSG/DSP/JUP/FN1/CDHR2/SERPINE2/IL6ST	7
BP	GO:0034368	protein-lipid complex remodeling	5/71	30/18903	8.5816e-08	1.44943e-05	1.04966e-05	APOA5/MPO/APOC3/APOC2/APOC1	5
BP	GO:0034369	plasma lipoprotein particle remodeling	5/71	30/18903	8.5816e-08	1.44943e-05	1.04966e-05	APOA5/MPO/APOC3/APOC2/APOC1	5
BP	GO:0034367	protein-containing complex remodeling	5/71	32/18903	1.20563e-07	1.66528e-05	1.20598e-05	APOA5/MPO/APOC3/APOC2/APOC1	5
BP	GO:0033700	phospholipid efflux	4/71	13/18903	1.27332e-07	1.66528e-05	1.20598e-05	APOA5/APOC3/APOC2/APOC1	4
BP	GO:0001818	negative regulation of cytokine production	11/71	371/18903	1.28175e-07	1.66528e-05	1.20598e-05	PGLYRP1/LTF/MMP8/ELANE/LBP/APOD/TSKU/FN1/SRGN/ORM1/VSIG4	11
BP	GO:0009620	response to fungus	6/71	67/18903	1.88548e-07	2.27469e-05	1.64731e-05	LTF/CTSG/MPO/ELANE/PTX3/S100A12	6
BP	GO:0002526	acute inflammatory response	7/71	114/18903	2.33045e-07	2.62408e-05	1.90034e-05	ELANE/LBP/FN1/IGHG1/ITIH4/ORM1/IL6ST	7
BP	GO:0033344	cholesterol efflux	6/71	71/18903	2.67415e-07	2.8229e-05	2.04432e-05	APOA5/APOC3/TSKU/APOC2/APOC1/LRP1	6
BP	GO:0019730	antimicrobial humoral response	7/71	125/18903	4.37126e-07	4.34297e-05	3.14514e-05	PGLYRP1/LTF/CTSG/ELANE/PRTN3/IGHA2/S100A12	7
BP	GO:0010466	negative regulation of peptidase activity	9/71	263/18903	5.97863e-07	5.60995e-05	4.06267e-05	LTF/MMP9/CD44/SERPINA5/SERPINA4/PI16/SERPINE2/ITIH4/LRP1	9
BP	GO:0071827	plasma lipoprotein particle organization	5/71	45/18903	7.043e-07	6.26085e-05	4.53405e-05	APOA5/MPO/APOC3/APOC2/APOC1	5
BP	GO:0045861	negative regulation of proteolysis	10/71	352/18903	7.43434e-07	6.2783e-05	4.54668e-05	LTF/MMP9/CPB2/CD44/SERPINA5/SERPINA4/PI16/SERPINE2/ITIH4/LRP1	10
BP	GO:0051004	regulation of lipoprotein lipase activity	4/71	20/18903	8.45861e-07	6.80314e-05	4.92677e-05	APOA5/APOC3/APOC2/APOC1	4
BP	GO:0071825	protein-lipid complex subunit organization	5/71	48/18903	9.78501e-07	7.51222e-05	5.44028e-05	APOA5/MPO/APOC3/APOC2/APOC1	5
BP	GO:0052547	regulation of peptidase activity	11/71	459/18903	1.0582e-06	7.7709e-05	5.62761e-05	LTF/MMP9/CD44/SERPINA5/FN1/SERPINA4/PI16/SERPINE2/ITIH4/LRP1/PCOLCE	11
BP	GO:0050832	defense response to fungus	5/71	56/18903	2.13263e-06	0.000150084	0.000108689	LTF/CTSG/MPO/ELANE/S100A12	5
BP	GO:0006958	complement activation, classical pathway	6/71	106/18903	2.87291e-06	0.000184407	0.000133546	IGHG1/IGHV3-72/IGLL1/C4BPA/IGHV3-38/IGHA2	6
BP	GO:0030198	extracellular matrix organization	9/71	318/18903	2.87325e-06	0.000184407	0.000133546	CTSG/MMP8/ELANE/MMP9/LUM/CPB2/TNXB/PTX3/LRP1	9
BP	GO:0043062	extracellular structure organization	9/71	319/18903	2.94789e-06	0.000184407	0.000133546	CTSG/MMP8/ELANE/MMP9/LUM/CPB2/TNXB/PTX3/LRP1	9
BP	GO:0045229	external encapsulating structure organization	9/71	321/18903	3.1022e-06	0.000187129	0.000135517	CTSG/MMP8/ELANE/MMP9/LUM/CPB2/TNXB/PTX3/LRP1	9
BP	GO:0022617	extracellular matrix disassembly	5/71	62/18903	3.55031e-06	0.000206775	0.000149744	CTSG/MMP8/ELANE/MMP9/LRP1	5
BP	GO:0032102	negative regulation of response to external stimulus	10/71	436/18903	5.0517e-06	0.00028441	0.000205967	PGLYRP1/LTF/ELANE/NRP1/CPB2/SOD1/DDT/F11/SERPINE2/VSIG4	10
BP	GO:0002455	humoral immune response mediated by circulating immunoglobulin	6/71	119/18903	5.62434e-06	0.000306436	0.000221918	IGHG1/IGHV3-72/IGLL1/C4BPA/IGHV3-38/IGHA2	6
BP	GO:0030301	cholesterol transport	6/71	121/18903	6.19264e-06	0.000326855	0.000236706	APOA5/APOC3/TSKU/APOC2/APOC1/LRP1	6
BP	GO:0034370	triglyceride-rich lipoprotein particle remodeling	3/71	12/18903	1.09031e-05	0.000541627	0.000392241	APOA5/APOC3/APOC2	3
BP	GO:0034372	very-low-density lipoprotein particle remodeling	3/71	12/18903	1.09031e-05	0.000541627	0.000392241	APOA5/APOC3/APOC2	3
BP	GO:0015918	sterol transport	6/71	135/18903	1.16145e-05	0.000560485	0.000405898	APOA5/APOC3/TSKU/APOC2/APOC1/LRP1	6
BP	GO:0032371	regulation of sterol transport	5/71	81/18903	1.33019e-05	0.000607215	0.000439739	APOA5/APOC3/APOC2/APOC1/LRP1	5
BP	GO:0032374	regulation of cholesterol transport	5/71	81/18903	1.33019e-05	0.000607215	0.000439739	APOA5/APOC3/APOC2/APOC1/LRP1	5
BP	GO:0097006	regulation of plasma lipoprotein particle levels	5/71	84/18903	1.58887e-05	0.00070621	0.00051143	APOA5/MPO/APOC3/APOC2/APOC1	5
BP	GO:0010896	regulation of triglyceride catabolic process	3/71	14/18903	1.79425e-05	0.000762089	0.000551898	APOA5/APOC3/APOC2	3
BP	GO:0002377	immunoglobulin production	7/71	219/18903	1.80483e-05	0.000762089	0.000551898	IGLV10-54/IGKV1-37/IGKV1-8/IGKV2-30/IGKV2D-28/IGLV1-44/IGLV3-9	7
BP	GO:0044403	biological process involved in symbiotic interaction	8/71	307/18903	1.93457e-05	0.000796948	0.000577142	PGLYRP1/LTF/CTSG/ELANE/NRP1/FN1/ANPEP/PTX3	8
BP	GO:0060191	regulation of lipase activity	5/71	90/18903	2.22282e-05	0.000893892	0.000647348	APOA5/APOC3/APOC2/APOC1/LRP1	5
BP	GO:0050727	regulation of inflammatory response	9/71	414/18903	2.38312e-05	0.000936068	0.000677892	PGLYRP1/MMP8/ELANE/MMP9/LBP/SOD1/DDT/IL6ST/S100A12	9
BP	GO:0006953	acute-phase response	4/71	48/18903	3.13793e-05	0.00120454	0.000872315	LBP/FN1/ITIH4/ORM1	4
BP	GO:0008228	opsonization	3/71	17/18903	3.32489e-05	0.00121612	0.000880703	LBP/PTX3/C4BPA	3
BP	GO:0006869	lipid transport	9/71	433/18903	3.38581e-05	0.00121612	0.000880703	APOA5/APOC3/LBP/APOD/TSKU/SERPINA5/APOC2/APOC1/LRP1	9
BP	GO:0035987	endodermal cell differentiation	4/71	49/18903	3.4072e-05	0.00121612	0.000880703	MMP8/MMP9/COL6A1/FN1	4
BP	GO:0002440	production of molecular mediator of immune response	8/71	333/18903	3.45612e-05	0.00121612	0.000880703	IGLV10-54/ELANE/IGKV1-37/IGKV1-8/IGKV2-30/IGKV2D-28/IGLV1-44/IGLV3-9	8
BP	GO:0042304	regulation of fatty acid biosynthetic process	4/71	50/18903	3.69301e-05	0.00127296	0.000921865	APOA5/APOC3/APOC2/APOC1	4
BP	GO:0042060	wound healing	9/71	442/18903	3.97362e-05	0.00134229	0.000972073	CTSG/DSP/CPB2/CD44/TSKU/FN1/F11/SERPINE2/IL6ST	9
BP	GO:0010951	negative regulation of endopeptidase activity	7/71	252/18903	4.42782e-05	0.00145056	0.00105048	LTF/MMP9/CD44/SERPINA5/SERPINA4/SERPINE2/ITIH4	7
BP	GO:0006641	triglyceride metabolic process	5/71	104/18903	4.4659e-05	0.00145056	0.00105048	APOA5/APOC3/TNXB/APOC2/APOC1	5
BP	GO:0010985	negative regulation of lipoprotein particle clearance	3/71	19/18903	4.71248e-05	0.00150177	0.00108757	APOC3/APOC2/APOC1	3
BP	GO:0032963	collagen metabolic process	5/71	107/18903	5.11782e-05	0.00160074	0.00115924	MMP8/MMP9/PRTN3/TNXB/PCOLCE	5
BP	GO:0045833	negative regulation of lipid metabolic process	5/71	110/18903	5.841e-05	0.00179372	0.00129899	APOC3/APOD/SOD1/APOC2/APOC1	5
BP	GO:0001706	endoderm formation	4/71	58/18903	6.65119e-05	0.00200604	0.00145276	MMP8/MMP9/COL6A1/FN1	4
BP	GO:0051702	biological process involved in interaction with symbiont	5/71	116/18903	7.5223e-05	0.00222898	0.0016142	LTF/CTSG/ELANE/FN1/PTX3	5
BP	GO:0001906	cell killing	6/71	189/18903	7.7063e-05	0.00224413	0.00162518	PGLYRP1/LTF/CTSG/ELANE/IGHG1/S100A12	6
BP	GO:0010876	lipid localization	9/71	483/18903	7.8696e-05	0.00225284	0.00163148	APOA5/APOC3/LBP/APOD/TSKU/SERPINA5/APOC2/APOC1/LRP1	9
BP	GO:0019731	antibacterial humoral response	4/71	63/18903	9.207e-05	0.00254928	0.00184617	LTF/CTSG/ELANE/IGHA2	4
BP	GO:0050994	regulation of lipid catabolic process	4/71	63/18903	9.207e-05	0.00254928	0.00184617	APOA5/APOC3/APOC2/APOC1	4
BP	GO:0006911	phagocytosis, engulfment	5/71	127/18903	0.000115491	0.0031462	0.00227845	IGHG1/IGHV3-72/IGLL1/IGHV3-38/IGHA2	5
BP	GO:0002253	activation of immune response	8/71	397/18903	0.00011821	0.00316914	0.00229506	IGHG1/IGHV3-72/IGLL1/CFHR3/C4BPA/IGHV3-38/IGHA2/VSIG4	8
BP	GO:0050900	leukocyte migration	8/71	398/18903	0.000120276	0.00317416	0.0022987	CTSG/ELANE/MMP9/LBP/PRTN3/APOD/DDT/S100A12	8
BP	GO:0034377	plasma lipoprotein particle assembly	3/71	26/18903	0.000124081	0.00317609	0.0023001	APOA5/APOC3/APOC1	3
BP	GO:0046503	glycerolipid catabolic process	4/71	68/18903	0.00012411	0.00317609	0.0023001	APOA5/APOC3/APOC2/APOC1	4
BP	GO:0050853	B cell receptor signaling pathway	5/71	130/18903	0.000128907	0.00324962	0.00235334	IGHG1/IGHV3-72/IGLL1/IGHV3-38/IGHA2	5
BP	GO:0006639	acylglycerol metabolic process	5/71	132/18903	0.000138494	0.00340777	0.00246787	APOA5/APOC3/TNXB/APOC2/APOC1	5
BP	GO:0031639	plasminogen activation	3/71	27/18903	0.000139216	0.00340777	0.00246787	CPB2/F11/SERPINE2	3
BP	GO:0006638	neutral lipid metabolic process	5/71	133/18903	0.000143487	0.00346214	0.00250725	APOA5/APOC3/TNXB/APOC2/APOC1	5
BP	GO:0070527	platelet aggregation	4/71	71/18903	0.000146825	0.00349277	0.00252943	CTSG/FN1/SERPINE2/IL6ST	4
BP	GO:0016064	immunoglobulin mediated immune response	6/71	215/18903	0.000156222	0.0036647	0.00265394	IGHG1/IGHV3-72/IGLL1/C4BPA/IGHV3-38/IGHA2	6
BP	GO:0099024	plasma membrane invagination	5/71	136/18903	0.000159298	0.00368567	0.00266912	IGHG1/IGHV3-72/IGLL1/IGHV3-38/IGHA2	5
BP	GO:0019724	B cell mediated immunity	6/71	218/18903	0.000168439	0.00384451	0.00278416	IGHG1/IGHV3-72/IGLL1/C4BPA/IGHV3-38/IGHA2	6
BP	GO:0065005	protein-lipid complex assembly	3/71	29/18903	0.000172979	0.00389549	0.00282107	APOA5/APOC3/APOC1	3
BP	GO:0032372	negative regulation of sterol transport	3/71	30/18903	0.000191682	0.00415065	0.00300586	APOC3/APOC2/APOC1	3
BP	GO:0032375	negative regulation of cholesterol transport	3/71	30/18903	0.000191682	0.00415065	0.00300586	APOC3/APOC2/APOC1	3
BP	GO:0090330	regulation of platelet aggregation	3/71	30/18903	0.000191682	0.00415065	0.00300586	CTSG/SERPINE2/IL6ST	3
BP	GO:0007596	blood coagulation	6/71	225/18903	0.000199898	0.0042513	0.00307875	CTSG/CPB2/FN1/F11/SERPINE2/IL6ST	6
BP	GO:0010324	membrane invagination	5/71	143/18903	0.000201364	0.0042513	0.00307875	IGHG1/IGHV3-72/IGLL1/IGHV3-38/IGHA2	5
BP	GO:0019433	triglyceride catabolic process	3/71	31/18903	0.000211649	0.00441327	0.00319605	APOA5/APOC3/APOC2	3
BP	GO:0050817	coagulation	6/71	230/18903	0.00022508	0.0046361	0.00335742	CTSG/CPB2/FN1/F11/SERPINE2/IL6ST	6
BP	GO:0007599	hemostasis	6/71	231/18903	0.000230404	0.00468858	0.00339542	CTSG/CPB2/FN1/F11/SERPINE2/IL6ST	6
BP	GO:0061844	antimicrobial humoral immune response mediated by antimicrobial peptide	4/71	81/18903	0.000244408	0.00491435	0.00355893	PGLYRP1/LTF/ELANE/S100A12	4
BP	GO:0002274	myeloid leukocyte activation	6/71	237/18903	0.000264469	0.00525169	0.00380322	CTSG/MMP8/LBP/FN1/S100A12/VSIG4	6
BP	GO:0007492	endoderm development	4/71	83/18903	0.000268432	0.00525169	0.00380322	MMP8/MMP9/COL6A1/FN1	4
BP	GO:0007160	cell-matrix adhesion	6/71	238/18903	0.000270513	0.00525169	0.00380322	NRP1/CD44/JUP/APOD/TNXB/FN1	6
BP	GO:0002696	positive regulation of leukocyte activation	8/71	450/18903	0.000277468	0.0053041	0.00384118	MMP8/LBP/IGHG1/IGHV3-72/IGLL1/IGHV3-38/IGHA2/IL6ST	8
BP	GO:0010984	regulation of lipoprotein particle clearance	3/71	34/18903	0.000279494	0.0053041	0.00384118	APOC3/APOC2/APOC1	3
BP	GO:0050729	positive regulation of inflammatory response	5/71	154/18903	0.000283976	0.00532928	0.00385942	MMP8/LBP/DDT/IL6ST/S100A12	5
BP	GO:0032368	regulation of lipid transport	5/71	155/18903	0.000292593	0.00537163	0.00389008	APOA5/APOC3/APOC2/APOC1/LRP1	5
BP	GO:0050871	positive regulation of B cell activation	5/71	155/18903	0.000292593	0.00537163	0.00389008	IGHG1/IGHV3-72/IGLL1/IGHV3-38/IGHA2	5
BP	GO:0048261	negative regulation of receptor-mediated endocytosis	3/71	36/18903	0.000331697	0.00602405	0.00436256	APOC3/APOC2/APOC1	3
BP	GO:0002443	leukocyte mediated immunity	8/71	463/18903	0.000335842	0.00603444	0.00437009	CTSG/ELANE/IGHG1/IGHV3-72/IGLL1/C4BPA/IGHV3-38/IGHA2	8
BP	GO:0050829	defense response to Gram-negative bacterium	4/71	89/18903	0.000350674	0.00623462	0.00451505	LTF/CTSG/ELANE/LBP	4
BP	GO:0050867	positive regulation of cell activation	8/71	467/18903	0.000355699	0.00625808	0.00453205	MMP8/LBP/IGHG1/IGHV3-72/IGLL1/IGHV3-38/IGHA2/IL6ST	8
BP	GO:0034110	regulation of homotypic cell-cell adhesion	3/71	37/18903	0.000359995	0.00626837	0.00453949	CTSG/SERPINE2/IL6ST	3
BP	GO:0009595	detection of biotic stimulus	3/71	39/18903	0.000421152	0.00711325	0.00515135	PGLYRP1/LBP/CDHR2	3
BP	GO:0045730	respiratory burst	3/71	39/18903	0.000421152	0.00711325	0.00515135	MPO/LBP/IGHA2	3
BP	GO:0071634	regulation of transforming growth factor beta production	3/71	39/18903	0.000421152	0.00711325	0.00515135	LUM/TSKU/FN1	3
BP	GO:0001819	positive regulation of cytokine production	8/71	486/18903	0.00046358	0.00774594	0.00560954	MMP8/ELANE/LUM/LBP/SOD1/DDT/ORM1/IL6ST	8
BP	GO:0019217	regulation of fatty acid metabolic process	4/71	96/18903	0.000467783	0.00774594	0.00560954	APOA5/APOC3/APOC2/APOC1	4
BP	GO:0046461	neutral lipid catabolic process	3/71	41/18903	0.00048861	0.00793521	0.00574661	APOA5/APOC3/APOC2	3
BP	GO:0046464	acylglycerol catabolic process	3/71	41/18903	0.00048861	0.00793521	0.00574661	APOA5/APOC3/APOC2	3
BP	GO:0055090	acylglycerol homeostasis	3/71	42/18903	0.000524783	0.00828372	0.005999	APOA5/APOC3/APOC2	3
BP	GO:0070328	triglyceride homeostasis	3/71	42/18903	0.000524783	0.00828372	0.005999	APOA5/APOC3/APOC2	3
BP	GO:0071604	transforming growth factor beta production	3/71	42/18903	0.000524783	0.00828372	0.005999	LUM/TSKU/FN1	3
BP	GO:0042632	cholesterol homeostasis	4/71	100/18903	0.000545978	0.00853848	0.00618349	APOA5/APOC3/TSKU/APOC2	4
BP	GO:0090207	regulation of triglyceride metabolic process	3/71	43/18903	0.000562628	0.00870437	0.00630362	APOA5/APOC3/APOC2	3
BP	GO:0055092	sterol homeostasis	4/71	101/18903	0.000566892	0.00870437	0.00630362	APOA5/APOC3/TSKU/APOC2	4
BP	GO:0046890	regulation of lipid biosynthetic process	5/71	182/18903	0.000609904	0.00909488	0.00658643	APOA5/APOC3/SOD1/APOC2/APOC1	5
BP	GO:0015914	phospholipid transport	4/71	104/18903	0.00063305	0.00921016	0.00666991	APOA5/APOC3/APOC2/APOC1	4
BP	GO:0032640	tumor necrosis factor production	5/71	184/18903	0.000640834	0.00921016	0.00666991	LTF/MMP8/LBP/DDT/ORM1	5
BP	GO:0032680	regulation of tumor necrosis factor production	5/71	184/18903	0.000640834	0.00921016	0.00666991	LTF/MMP8/LBP/DDT/ORM1	5
BP	GO:0030574	collagen catabolic process	3/71	45/18903	0.000643457	0.00921016	0.00666991	MMP8/MMP9/PRTN3	3
BP	GO:0032760	positive regulation of tumor necrosis factor production	4/71	105/18903	0.00065627	0.00924352	0.00669407	MMP8/LBP/DDT/ORM1	4
BP	GO:1905952	regulation of lipid localization	5/71	185/18903	0.000656734	0.00924352	0.00669407	APOA5/APOC3/APOC2/APOC1/LRP1	5
BP	GO:0031640	killing of cells of another organism	3/71	46/18903	0.000686503	0.00958268	0.00693968	PGLYRP1/LTF/S100A12	3
BP	GO:0071706	tumor necrosis factor superfamily cytokine production	5/71	189/18903	0.000723306	0.00993222	0.00719282	LTF/MMP8/LBP/DDT/ORM1	5
BP	GO:1903555	regulation of tumor necrosis factor superfamily cytokine production	5/71	189/18903	0.000723306	0.00993222	0.00719282	LTF/MMP8/LBP/DDT/ORM1	5
BP	GO:0032369	negative regulation of lipid transport	3/71	47/18903	0.000731343	0.00995388	0.00720851	APOC3/APOC2/APOC1	3
BP	GO:1903557	positive regulation of tumor necrosis factor superfamily cytokine production	4/71	109/18903	0.000755211	0.00996525	0.00721674	MMP8/LBP/DDT/ORM1	4
BP	GO:0015850	organic hydroxy compound transport	6/71	292/18903	0.000796704	0.0104313	0.00755423	APOA5/APOC3/TSKU/APOC2/APOC1/LRP1	6
BP	GO:0048259	regulation of receptor-mediated endocytosis	4/71	112/18903	0.000836026	0.0108619	0.00786609	APOA5/APOC3/APOC2/APOC1	4
BP	GO:0030195	negative regulation of blood coagulation	3/71	50/18903	0.000876925	0.0111271	0.00805816	CPB2/F11/SERPINE2	3
BP	GO:1900047	negative regulation of hemostasis	3/71	51/18903	0.000929235	0.011456	0.00829636	CPB2/F11/SERPINE2	3
BP	GO:0010543	regulation of platelet activation	3/71	52/18903	0.000983484	0.012037	0.00871708	CTSG/SERPINE2/IL6ST	3
BP	GO:0051701	biological process involved in interaction with host	5/71	203/18903	0.000996625	0.0121101	0.00877	PGLYRP1/LTF/NRP1/ANPEP/PTX3	5
BP	GO:0050864	regulation of B cell activation	5/71	204/18903	0.00101872	0.0122901	0.00890038	IGHG1/IGHV3-72/IGLL1/IGHV3-38/IGHA2	5
BP	GO:0034381	plasma lipoprotein particle clearance	3/71	53/18903	0.0010397	0.0124543	0.00901927	APOC3/APOC2/APOC1	3
BP	GO:0050819	negative regulation of coagulation	3/71	54/18903	0.00109791	0.0128776	0.00932581	CPB2/F11/SERPINE2	3
BP	GO:0052548	regulation of endopeptidase activity	7/71	428/18903	0.00110963	0.0129253	0.00936037	LTF/MMP9/CD44/SERPINA5/SERPINA4/SERPINE2/ITIH4	7
BP	GO:0030100	regulation of endocytosis	5/71	209/18903	0.0011347	0.0131267	0.00950625	APOA5/APOC3/APOC2/APOC1/LRP1	5
BP	GO:0045806	negative regulation of endocytosis	3/71	56/18903	0.00122042	0.0138426	0.0100247	APOC3/APOC2/APOC1	3
BP	GO:1903053	regulation of extracellular matrix organization	3/71	57/18903	0.00128477	0.0143707	0.0104071	CPB2/TNXB/LRP1	3
BP	GO:0001704	formation of primary germ layer	4/71	127/18903	0.00133363	0.014819	0.0107318	MMP8/MMP9/COL6A1/FN1	4
BP	GO:0048008	platelet-derived growth factor receptor signaling pathway	3/71	58/18903	0.00135122	0.0149164	0.0108023	NRP1/APOD/LRP1	3
BP	GO:0002683	negative regulation of immune system process	7/71	449/18903	0.00146159	0.0155259	0.0112437	PGLYRP1/LTF/CTSG/APOD/DDT/C4BPA/VSIG4	7
BP	GO:0034113	heterotypic cell-cell adhesion	3/71	61/18903	0.00156342	0.0165038	0.0119519	DSP/CD44/JUP	3
BP	GO:0030168	platelet activation	4/71	133/18903	0.00158067	0.0165824	0.0120088	CTSG/FN1/SERPINE2/IL6ST	4
BP	GO:0051604	protein maturation	6/71	336/18903	0.00163668	0.0166714	0.0120733	CTSG/CPB2/FN1/F11/SRGN/SERPINE2	6
BP	GO:0043030	regulation of macrophage activation	3/71	62/18903	0.00163852	0.0166714	0.0120733	MMP8/LBP/VSIG4	3
BP	GO:1903409	reactive oxygen species biosynthetic process	3/71	62/18903	0.00163852	0.0166714	0.0120733	MMP8/MPO/SOD1	3
BP	GO:0010565	regulation of cellular ketone metabolic process	4/71	136/18903	0.00171542	0.0172503	0.0124925	APOA5/APOC3/APOC2/APOC1	4
BP	GO:0051055	negative regulation of lipid biosynthetic process	3/71	63/18903	0.00171584	0.0172503	0.0124925	APOC3/SOD1/APOC1	3
BP	GO:0032103	positive regulation of response to external stimulus	7/71	464/18903	0.00176249	0.0176145	0.0127562	MMP8/LBP/NRP1/CPB2/DDT/IL6ST/S100A12	7
BP	GO:0008203	cholesterol metabolic process	4/71	139/18903	0.00185795	0.0181392	0.0131362	APOA5/TSKU/SOD1/APOC1	4
BP	GO:1905953	negative regulation of lipid localization	3/71	65/18903	0.00187725	0.0182223	0.0131964	APOC3/APOC2/APOC1	3
BP	GO:0042157	lipoprotein metabolic process	4/71	140/18903	0.00190723	0.0184075	0.0133305	APOA5/APOC3/APOD/APOC1	4
BP	GO:0019216	regulation of lipid metabolic process	6/71	347/18903	0.00192545	0.0184778	0.0133814	APOA5/APOC3/APOD/SOD1/APOC2/APOC1	6
BP	GO:0031638	zymogen activation	3/71	67/18903	0.00204783	0.0192155	0.0139157	CPB2/F11/SERPINE2	3
BP	GO:0051051	negative regulation of transport	7/71	479/18903	0.00210966	0.0196862	0.0142566	APOC3/MMP9/PRTN3/APOD/APOC2/SERPINE2/APOC1	7
BP	GO:0097529	myeloid leukocyte migration	5/71	242/18903	0.00216145	0.0200587	0.0145263	CTSG/LBP/PRTN3/DDT/S100A12	5
BP	GO:0050922	negative regulation of chemotaxis	3/71	69/18903	0.00222776	0.0205292	0.0148671	ELANE/NRP1/DDT	3
BP	GO:0045785	positive regulation of cell adhesion	7/71	484/18903	0.00223646	0.0205292	0.0148671	CTSG/ELANE/NRP1/CD44/JUP/FN1/IL6ST	7
BP	GO:0030193	regulation of blood coagulation	3/71	70/18903	0.00232129	0.0210788	0.0152651	CPB2/F11/SERPINE2	3
BP	GO:0015748	organophosphate ester transport	4/71	148/18903	0.00233456	0.0210859	0.0152702	APOA5/APOC3/APOC2/APOC1	4
BP	GO:1902652	secondary alcohol metabolic process	4/71	149/18903	0.00239223	0.0214919	0.0155643	APOA5/TSKU/SOD1/APOC1	4
BP	GO:0016485	protein processing	5/71	250/18903	0.00248849	0.0222384	0.0161048	CTSG/CPB2/F11/SRGN/SERPINE2	5
BP	GO:1900046	regulation of hemostasis	3/71	72/18903	0.00251558	0.0223622	0.0161945	CPB2/F11/SERPINE2	3
BP	GO:0002449	lymphocyte mediated immunity	6/71	367/18903	0.00254774	0.0224121	0.0162306	IGHG1/IGHV3-72/IGLL1/C4BPA/IGHV3-38/IGHA2	6
BP	GO:0043410	positive regulation of MAPK cascade	7/71	496/18903	0.00256492	0.0224235	0.0162389	MMP8/ELANE/NRP1/CD44/SOD1/DDT/S100A12	7
BP	GO:0050851	antigen receptor-mediated signaling pathway	5/71	252/18903	0.00257558	0.0224235	0.0162389	IGHG1/IGHV3-72/IGLL1/IGHV3-38/IGHA2	5
BP	GO:0150076	neuroinflammatory response	3/71	73/18903	0.00261638	0.0225551	0.0163342	MMP8/MMP9/LRP1	3
BP	GO:0031589	cell-substrate adhesion	6/71	369/18903	0.00261741	0.0225551	0.0163342	NRP1/CD44/JUP/APOD/TNXB/FN1	6
BP	GO:0016125	sterol metabolic process	4/71	154/18903	0.00269541	0.0231094	0.0167356	APOA5/TSKU/SOD1/APOC1	4
BP	GO:0090257	regulation of muscle system process	5/71	256/18903	0.00275639	0.0235128	0.0170278	DSP/JUP/SOD1/PI16/IL6ST	5
BP	GO:0006898	receptor-mediated endocytosis	5/71	257/18903	0.00280299	0.0237902	0.0172287	APOA5/APOC3/APOC2/APOC1/LRP1	5
BP	GO:0050818	regulation of coagulation	3/71	75/18903	0.0028254	0.0238229	0.0172523	CPB2/F11/SERPINE2	3
BP	GO:0002460	adaptive immune response based on somatic recombination of immune receptors built from immunoglobulin superfamily domains	6/71	375/18903	0.00283505	0.0238229	0.0172523	IGHG1/IGHV3-72/IGLL1/C4BPA/IGHV3-38/IGHA2	6
BP	GO:0061045	negative regulation of wound healing	3/71	78/18903	0.00315777	0.0261444	0.0189336	CPB2/F11/SERPINE2	3
BP	GO:1903556	negative regulation of tumor necrosis factor superfamily cytokine production	3/71	79/18903	0.00327365	0.0269717	0.0195326	LTF/LBP/ORM1	3
BP	GO:0006633	fatty acid biosynthetic process	4/71	164/18903	0.00337898	0.0272823	0.0197576	APOA5/APOC3/APOC2/APOC1	4
BP	GO:0001895	retina homeostasis	3/71	80/18903	0.00339212	0.0272823	0.0197576	LTF/SOD1/IGHA2	3
BP	GO:0050878	regulation of body fluid levels	6/71	390/18903	0.00343857	0.0275249	0.0199333	CTSG/CPB2/FN1/F11/SERPINE2/IL6ST	6
BP	GO:0048708	astrocyte differentiation	3/71	82/18903	0.00363687	0.0287228	0.0208008	SERPINE2/LRP1/IL6ST	3
BP	GO:0051251	positive regulation of lymphocyte activation	6/71	400/18903	0.0038911	0.0305678	0.0221369	IGHG1/IGHV3-72/IGLL1/IGHV3-38/IGHA2/IL6ST	6
BP	GO:0032092	positive regulation of protein binding	3/71	86/18903	0.00415811	0.0320312	0.0231967	MMP9/NRP1/LRP1	3
BP	GO:0055088	lipid homeostasis	4/71	174/18903	0.00417222	0.0320312	0.0231967	APOA5/APOC3/TSKU/APOC2	4
BP	GO:0051099	positive regulation of binding	4/71	177/18903	0.00443274	0.0331438	0.0240024	MMP8/MMP9/NRP1/LRP1	4
BP	GO:0055072	iron ion homeostasis	3/71	88/18903	0.00443487	0.0331438	0.0240024	LTF/SOD1/LCN2	3
BP	GO:2000117	negative regulation of cysteine-type endopeptidase activity	3/71	91/18903	0.00487054	0.0354624	0.0256816	LTF/MMP9/CD44	3
BP	GO:0040013	negative regulation of locomotion	6/71	419/18903	0.0048711	0.0354624	0.0256816	ELANE/NRP1/JUP/APOD/DDT/LRP1	6
BP	GO:1903035	negative regulation of response to wounding	3/71	94/18903	0.00533123	0.0375185	0.0271705	CPB2/F11/SERPINE2	3
BP	GO:0001503	ossification	6/71	429/18903	0.00545465	0.0381617	0.0276364	LTF/MMP9/COL6A1/VCAN/SRGN/IL6ST	6
BP	GO:0030308	negative regulation of cell growth	4/71	188/18903	0.00548171	0.0381617	0.0276364	NRP1/PI16/CDHR2/SERPINE2	4
BP	GO:0007044	cell-substrate junction assembly	3/71	95/18903	0.00549041	0.0381617	0.0276364	NRP1/APOD/FN1	3
BP	GO:0031349	positive regulation of defense response	5/71	307/18903	0.00594257	0.0406356	0.0294279	MMP8/LBP/DDT/IL6ST/S100A12	5
BP	GO:0032642	regulation of chemokine production	3/71	98/18903	0.00598503	0.040761	0.0295187	ELANE/LBP/APOD	3
BP	GO:0032602	chemokine production	3/71	99/18903	0.00615564	0.0415875	0.0301173	ELANE/LBP/APOD	3
BP	GO:0007369	gastrulation	4/71	196/18903	0.00634116	0.0424188	0.0307193	MMP8/MMP9/COL6A1/FN1	4
BP	GO:0002429	immune response-activating cell surface receptor signaling pathway	5/71	312/18903	0.00635402	0.0424188	0.0307193	IGHG1/IGHV3-72/IGLL1/IGHV3-38/IGHA2	5
BP	GO:0002757	immune response-activating signal transduction	5/71	312/18903	0.00635402	0.0424188	0.0307193	IGHG1/IGHV3-72/IGLL1/IGHV3-38/IGHA2	5
BP	GO:0150115	cell-substrate junction organization	3/71	101/18903	0.00650553	0.0430895	0.031205	NRP1/APOD/FN1	3
BP	GO:0019218	regulation of steroid metabolic process	3/71	102/18903	0.00668483	0.0441042	0.0319399	APOA5/SOD1/APOC1	3
BP	GO:0050764	regulation of phagocytosis	3/71	103/18903	0.00686707	0.0447818	0.0324305	PRTN3/PTX3/SOD1	3
BP	GO:0060326	cell chemotaxis	5/71	319/18903	0.00696324	0.0452343	0.0327582	CTSG/LBP/NRP1/DDT/S100A12	5
BP	GO:0000302	response to reactive oxygen species	4/71	204/18903	0.00728597	0.0469695	0.0340149	MPO/MMP9/APOD/SOD1	4
BP	GO:0046394	carboxylic acid biosynthetic process	5/71	326/18903	0.00761234	0.0485077	0.0351288	APOA5/APOC3/LTA4H/APOC2/APOC1	5
BP	GO:0002444	myeloid leukocyte mediated immunity	3/71	107/18903	0.00762547	0.0485077	0.0351288	CTSG/ELANE/IGHG1	3
BP	GO:0045216	cell-cell junction organization	4/71	208/18903	0.00779146	0.049116	0.0355693	DSP/PRTN3/JUP/SVEP1	4
BP	GO:0016053	organic acid biosynthetic process	5/71	328/18903	0.00780531	0.049116	0.0355693	APOA5/APOC3/LTA4H/APOC2/APOC1	5
BP	GO:0062014	negative regulation of small molecule metabolic process	3/71	108/18903	0.0078225	0.049116	0.0355693	APOC3/SOD1/APOC1	3
BP	GO:0042116	macrophage activation	3/71	109/18903	0.00802252	0.0499234	0.0361541	MMP8/LBP/VSIG4	3
BP	GO:0032496	response to lipopolysaccharide	5/71	339/18903	0.00892802	0.0544384	0.0394238	LTF/CTSG/MPO/ELANE/LBP	5
BP	GO:0062012	regulation of small molecule metabolic process	5/71	339/18903	0.00892802	0.0544384	0.0394238	APOA5/APOC3/SOD1/APOC2/APOC1	5
BP	GO:0002768	immune response-regulating cell surface receptor signaling pathway	5/71	341/18903	0.00914355	0.0550274	0.0398504	IGHG1/IGHV3-72/IGLL1/IGHV3-38/IGHA2	5
BP	GO:0042180	cellular ketone metabolic process	4/71	218/18903	0.00915495	0.0550274	0.0398504	APOA5/APOC3/APOC2/APOC1	4
BP	GO:0072330	monocarboxylic acid biosynthetic process	4/71	218/18903	0.00915495	0.0550274	0.0398504	APOA5/APOC3/APOC2/APOC1	4
BP	GO:0050866	negative regulation of cell activation	4/71	221/18903	0.00959247	0.0572498	0.0414597	PGLYRP1/CTSG/SERPINE2/VSIG4	4
BP	GO:0010810	regulation of cell-substrate adhesion	4/71	222/18903	0.00974129	0.0577299	0.0418075	NRP1/JUP/APOD/FN1	4
BP	GO:0044242	cellular lipid catabolic process	4/71	222/18903	0.00974129	0.0577299	0.0418075	APOA5/APOC3/APOC2/APOC1	4
BP	GO:0050830	defense response to Gram-positive bacterium	3/71	118/18903	0.00995889	0.0584047	0.0422962	PGLYRP1/CTSG/LBP	3
BP	GO:0042113	B cell activation	5/71	350/18903	0.0101582	0.0593011	0.0429453	IGHG1/IGHV3-72/IGLL1/IGHV3-38/IGHA2	5
BP	GO:0022407	regulation of cell-cell adhesion	6/71	490/18903	0.010182	0.0593011	0.0429453	CTSG/ELANE/CD44/SERPINE2/IL6ST/VSIG4	6
BP	GO:0010001	glial cell differentiation	4/71	227/18903	0.0105079	0.0607805	0.0440167	SOD1/SERPINE2/LRP1/IL6ST	4
BP	GO:0002698	negative regulation of immune effector process	3/71	122/18903	0.0108993	0.0621922	0.045039	PGLYRP1/C4BPA/VSIG4	3
BP	GO:0050920	regulation of chemotaxis	4/71	230/18903	0.0109862	0.0624771	0.0452453	ELANE/LBP/NRP1/DDT	4
BP	GO:0030203	glycosaminoglycan metabolic process	3/71	123/18903	0.0111421	0.0627672	0.0454554	PGLYRP1/CD44/ITIH4	3
BP	GO:0002685	regulation of leukocyte migration	4/71	231/18903	0.0111487	0.0627672	0.0454554	ELANE/LBP/APOD/DDT	4
BP	GO:0050769	positive regulation of neurogenesis	4/71	231/18903	0.0111487	0.0627672	0.0454554	NRP1/FN1/SERPINE2/IL6ST	4
BP	GO:0002237	response to molecule of bacterial origin	5/71	360/18903	0.0113736	0.0636096	0.0460655	LTF/CTSG/MPO/ELANE/LBP	5
BP	GO:0001952	regulation of cell-matrix adhesion	3/71	125/18903	0.0116372	0.0646555	0.0468229	NRP1/JUP/APOD	3
BP	GO:0010811	positive regulation of cell-substrate adhesion	3/71	125/18903	0.0116372	0.0646555	0.0468229	NRP1/JUP/FN1	3
BP	GO:0006066	alcohol metabolic process	5/71	367/18903	0.0122815	0.067568	0.0489321	APOA5/TSKU/SOD1/TTR/APOC1	5
CC	GO:0034774	secretory granule lumen	18/71	322/19869	5.2886e-17	3.63311e-15	2.50895e-15	PGLYRP1/LTF/CTSG/MMP8/MPO/ELANE/PSMB1/PRTN3/JUP/FN1/PTX3/SERPINA4/SRGN/TTR/ITIH4/ORM1/LCN2/S100A12	18
CC	GO:0060205	cytoplasmic vesicle lumen	18/71	325/19869	6.22976e-17	3.63311e-15	2.50895e-15	PGLYRP1/LTF/CTSG/MMP8/MPO/ELANE/PSMB1/PRTN3/JUP/FN1/PTX3/SERPINA4/SRGN/TTR/ITIH4/ORM1/LCN2/S100A12	18
CC	GO:0031983	vesicle lumen	18/71	327/19869	6.94225e-17	3.63311e-15	2.50895e-15	PGLYRP1/LTF/CTSG/MMP8/MPO/ELANE/PSMB1/PRTN3/JUP/FN1/PTX3/SERPINA4/SRGN/TTR/ITIH4/ORM1/LCN2/S100A12	18
CC	GO:0019814	immunoglobulin complex	12/71	166/19869	6.47169e-13	2.54014e-11	1.75417e-11	IGLV10-54/IGKV1-37/IGKV1-8/IGHG1/IGKV2-30/IGKV2D-28/IGHV3-72/IGLV1-44/IGLL1/IGHV3-38/IGHA2/IGLV3-9	12
CC	GO:0062023	collagen-containing extracellular matrix	16/71	433/19869	2.10162e-12	6.59907e-11	4.55719e-11	CTSG/MMP8/APOC3/ELANE/MMP9/LUM/COL6A1/PRTN3/TNXB/SERPINA5/FN1/VCAN/SERPINE2/ITIH4/ORM1/PCOLCE	16
CC	GO:0035580	specific granule lumen	8/71	62/19869	5.13397e-11	1.34339e-09	9.27717e-10	PGLYRP1/LTF/MMP8/ELANE/JUP/PTX3/ORM1/LCN2	8
CC	GO:0072562	blood microparticle	10/71	145/19869	9.89194e-11	2.21862e-09	1.53214e-09	AFM/FN1/IGHG1/IGKV2-30/IGKV2D-28/ITIH4/CFHR3/C4BPA/IGHA2/ORM1	10
CC	GO:1904724	tertiary granule lumen	7/71	55/19869	9.72653e-10	1.90883e-08	1.3182e-08	PGLYRP1/LTF/MMP8/MMP9/LTA4H/PTX3/ORM1	7
CC	GO:0034361	very-low-density lipoprotein particle	5/71	20/19869	7.50782e-09	1.17873e-07	8.14006e-08	APOA5/APOC3/PCYOX1/APOC2/APOC1	5
CC	GO:0034385	triglyceride-rich plasma lipoprotein particle	5/71	20/19869	7.50782e-09	1.17873e-07	8.14006e-08	APOA5/APOC3/PCYOX1/APOC2/APOC1	5
CC	GO:0042581	specific granule	8/71	160/19869	1.02644e-07	1.3665e-06	9.43675e-07	PGLYRP1/LTF/MMP8/ELANE/JUP/PTX3/ORM1/LCN2	8
CC	GO:0042627	chylomicron	4/71	13/19869	1.04446e-07	1.3665e-06	9.43675e-07	APOA5/APOC3/APOC2/APOC1	4
CC	GO:0070820	tertiary granule	8/71	164/19869	1.24202e-07	1.49997e-06	1.03585e-06	PGLYRP1/LTF/MMP8/MMP9/DSP/LTA4H/PTX3/ORM1	8
CC	GO:0034358	plasma lipoprotein particle	5/71	36/19869	1.74643e-07	1.82793e-06	1.26233e-06	APOA5/APOC3/PCYOX1/APOC2/APOC1	5
CC	GO:1990777	lipoprotein particle	5/71	36/19869	1.74643e-07	1.82793e-06	1.26233e-06	APOA5/APOC3/PCYOX1/APOC2/APOC1	5
CC	GO:0032994	protein-lipid complex	5/71	39/19869	2.64515e-07	2.59556e-06	1.79244e-06	APOA5/APOC3/PCYOX1/APOC2/APOC1	5
CC	GO:0034364	high-density lipoprotein particle	4/71	27/19869	2.4686e-06	2.27983e-05	1.5744e-05	APOA5/APOC3/APOC2/APOC1	4
CC	GO:0005775	vacuolar lumen	7/71	176/19869	3.13304e-06	2.7327e-05	1.88715e-05	CTSG/MPO/ELANE/LUM/PRTN3/VCAN/TTR	7
CC	GO:0042571	immunoglobulin complex, circulating	5/71	76/19869	7.66171e-06	6.331e-05	4.37206e-05	IGHG1/IGHV3-72/IGLL1/IGHV3-38/IGHA2	5
CC	GO:0031091	platelet alpha granule	5/71	91/19869	1.85026e-05	0.000138329	9.5527e-05	SERPINA5/FN1/SRGN/SERPINE2/ORM1	5
CC	GO:0035578	azurophil granule lumen	5/71	91/19869	1.85026e-05	0.000138329	9.5527e-05	CTSG/MPO/ELANE/PRTN3/TTR	5
CC	GO:0009897	external side of plasma membrane	9/71	462/19869	3.81536e-05	0.000272278	0.000188029	SERPINA5/ANPEP/IGHG1/IGHV3-72/SERPINE2/IGLL1/IGHV3-38/IGHA2/IL6ST	9
CC	GO:0071682	endocytic vesicle lumen	3/71	23/19869	7.35635e-05	0.000502151	0.000346775	PGLYRP1/LTF/MPO	3
CC	GO:0005766	primary lysosome	5/71	155/19869	0.000232925	0.00146277	0.00101016	CTSG/MPO/ELANE/PRTN3/TTR	5
CC	GO:0042582	azurophil granule	5/71	155/19869	0.000232925	0.00146277	0.00101016	CTSG/MPO/ELANE/PRTN3/TTR	5
CC	GO:0101002	ficolin-1-rich granule	5/71	185/19869	0.000525003	0.00317021	0.00218928	MMP9/DSP/PSMB1/JUP/LTA4H	5
CC	GO:1904813	ficolin-1-rich granule lumen	4/71	124/19869	0.00101676	0.00591225	0.00408288	MMP9/PSMB1/JUP/LTA4H	4
CC	GO:0030139	endocytic vesicle	6/71	343/19869	0.00141314	0.00765042	0.00528323	PGLYRP1/LTF/MPO/ELANE/SFTPB/LRP1	6
CC	GO:0045335	phagocytic vesicle	4/71	139/19869	0.00155049	0.00811421	0.00560351	PGLYRP1/LTF/MPO/ELANE	4
CC	GO:0031093	platelet alpha granule lumen	3/71	67/19869	0.00177819	0.00900569	0.00621915	FN1/SRGN/ORM1	3
CC	GO:0005769	early endosome	6/71	414/19869	0.00361273	0.0166823	0.0115205	APOA5/LTF/APOC3/NRP1/APOC2/LRP1	6
MF	GO:0005539	glycosaminoglycan binding	15/67	237/18432	5.31817e-15	8.77498e-13	5.37415e-13	APOA5/PGLYRP1/LTF/CTSG/MPO/ELANE/NRP1/CD44/TNXB/SERPINA5/FN1/VCAN/F11/SERPINE2/PCOLCE	15
MF	GO:0008201	heparin binding	12/67	171/18432	1.06161e-12	8.75828e-11	5.36393e-11	APOA5/LTF/CTSG/MPO/ELANE/NRP1/TNXB/SERPINA5/FN1/F11/SERPINE2/PCOLCE	12
MF	GO:1901681	sulfur compound binding	13/67	270/18432	1.34384e-11	7.39112e-10	4.52662e-10	APOA5/LTF/CTSG/MPO/ELANE/NRP1/TNXB/SERPINA5/FN1/F11/SERPINE2/LRP1/PCOLCE	13
MF	GO:0005518	collagen binding	7/67	69/18432	5.48787e-09	2.26375e-07	1.38641e-07	MMP9/LUM/COL6A1/CD44/TNXB/FN1/PCOLCE	7
MF	GO:0003823	antigen binding	8/67	171/18432	1.90673e-07	6.29221e-06	3.8536e-06	IGHG1/IGKV2-30/IGKV2D-28/IGHV3-72/IGLV1-44/IGLL1/IGHV3-38/IGHA2	8
MF	GO:0004857	enzyme inhibitor activity	10/67	395/18432	1.52283e-06	4.18777e-05	2.56476e-05	LTF/APOC3/WARS1/SERPINA5/SERPINA4/PI16/APOC2/SERPINE2/ITIH4/APOC1	10
MF	GO:0061134	peptidase regulator activity	8/67	232/18432	1.92191e-06	4.53021e-05	2.77448e-05	LTF/SERPINA5/FN1/SERPINA4/PI16/SERPINE2/ITIH4/PCOLCE	8
MF	GO:0004252	serine-type endopeptidase activity	7/67	174/18432	3.19611e-06	6.59199e-05	4.0372e-05	LTF/CTSG/MMP8/ELANE/MMP9/PRTN3/F11	7
MF	GO:0008236	serine-type peptidase activity	7/67	192/18432	6.11805e-06	0.000112164	6.86939e-05	LTF/CTSG/MMP8/ELANE/MMP9/PRTN3/F11	7
MF	GO:0017171	serine hydrolase activity	7/67	196/18432	7.00376e-06	0.000115562	7.07749e-05	LTF/CTSG/MMP8/ELANE/MMP9/PRTN3/F11	7
MF	GO:0034987	immunoglobulin receptor binding	5/67	79/18432	9.98187e-06	0.000149728	9.16995e-05	IGHG1/IGHV3-72/IGLL1/IGHV3-38/IGHA2	5
MF	GO:0055102	lipase inhibitor activity	3/67	17/18432	3.00989e-05	0.00041386	0.000253465	APOC3/APOC2/APOC1	3
MF	GO:0005201	extracellular matrix structural constituent	6/67	173/18432	3.89397e-05	0.000494235	0.000302689	LUM/COL6A1/TNXB/FN1/VCAN/PCOLCE	6
MF	GO:0001846	opsonin binding	3/67	21/18432	5.82603e-05	0.000661007	0.000404827	PTX3/CFHR3/VSIG4	3
MF	GO:0030414	peptidase inhibitor activity	6/67	187/18432	6.00915e-05	0.000661007	0.000404827	LTF/SERPINA5/SERPINA4/PI16/SERPINE2/ITIH4	6
MF	GO:0001848	complement binding	3/67	26/18432	0.000112421	0.00115934	0.000710025	PTX3/CFHR3/VSIG4	3
MF	GO:0070325	lipoprotein particle receptor binding	3/67	29/18432	0.000156767	0.00152156	0.000931864	APOA5/APOC3/LRP1	3
MF	GO:0031210	phosphatidylcholine binding	3/67	31/18432	0.000191848	0.00175861	0.00107704	APOA5/SERPINA5/APOC1	3
MF	GO:0004177	aminopeptidase activity	3/67	39/18432	0.000382035	0.00331768	0.00203188	LTA4H/ANPEP/F11	3
MF	GO:0050997	quaternary ammonium group binding	3/67	41/18432	0.00044331	0.00334177	0.00204663	APOA5/SERPINA5/APOC1	3
MF	GO:0004867	serine-type endopeptidase inhibitor activity	4/67	98/18432	0.000445569	0.00334177	0.00204663	SERPINA5/SERPINA4/SERPINE2/ITIH4	4
MF	GO:0008238	exopeptidase activity	4/67	98/18432	0.000445569	0.00334177	0.00204663	CPB2/LTA4H/ANPEP/F11	4
MF	GO:0004866	endopeptidase inhibitor activity	5/67	180/18432	0.000497251	0.00356723	0.00218472	LTF/SERPINA5/SERPINA4/SERPINE2/ITIH4	5
MF	GO:0008237	metallopeptidase activity	5/67	184/18432	0.00054953	0.00377802	0.00231381	MMP8/MMP9/CPB2/LTA4H/ANPEP	5
MF	GO:0061135	endopeptidase regulator activity	5/67	194/18432	0.0006983	0.00444815	0.00272422	LTF/SERPINA5/SERPINA4/SERPINE2/ITIH4	5
MF	GO:0015485	cholesterol binding	3/67	51/18432	0.000843867	0.00497279	0.00304553	APOA5/APOC3/APOD	3
MF	GO:0004175	endopeptidase activity	7/67	426/18432	0.000883303	0.00502569	0.00307794	LTF/CTSG/MMP8/ELANE/MMP9/PRTN3/F11	7
MF	GO:0019838	growth factor binding	4/67	132/18432	0.00135891	0.00747403	0.0045774	NRP1/COL6A1/TSKU/IL6ST	4
MF	GO:0032934	sterol binding	3/67	61/18432	0.0014211	0.00756391	0.00463244	APOA5/APOC3/APOD	3
MF	GO:0002020	protease binding	4/67	139/18432	0.00164332	0.00847339	0.00518945	CTSG/ELANE/SERPINA5/FN1	4
MF	GO:0008235	metalloexopeptidase activity	3/67	66/18432	0.00178366	0.00865598	0.00530127	CPB2/LTA4H/ANPEP	3
MF	GO:0019955	cytokine binding	4/67	144/18432	0.00187021	0.0088167	0.0053997	ELANE/NRP1/TSKU/IL6ST	4
MF	GO:0033293	monocarboxylic acid binding	3/67	81/18432	0.00319925	0.0142669	0.00873763	AFM/SERPINA5/APOC1	3
MF	GO:0043178	alcohol binding	3/67	90/18432	0.00430409	0.0177544	0.0108735	APOA5/APOC3/APOD	3
MF	GO:0005496	steroid binding	3/67	101/18432	0.005935	0.0238847	0.014628	APOA5/APOC3/APOD	3
[truncated: 1 more rows]

## Sheet: S9 Ruxo d01 dbtORA
GOtermNr	OntologyNr	NrOfGenesInUniverse	NrOfGenesInSample	NrOfAnnotationsInTerm	Up	ExpNrOfAnnsInTerm	ObservedNrOfAnnsInTerm	RelDiff	Pvalue	LogPvalue	Certainty	InfoValue	Remarkable	Importance	InfoContent	InfoContentORA	IsHeadline	IsDetail	GOtermNr.1	GOtermDescription	GOtermId
[truncated: 89 more rows]

[truncated: 2 more sheets: S10 Ruxo d06 dbtORA, S11 Ruxo d10 dbtORA]
